# Supplementary material for: The genomic landscape of Ménière's disease: a path to endolymphatic hydrops
Source: BMC Genomics. 2024 Jun 28;25:646. doi: 10.1186/s12864-024-10552-3 (PMC11212243; doi:10.1186/s12864-024-10552-3)
Supplement: Supplementary file 1 — Supplementary Material 1. [file 12864_2024_10552_MOESM1_ESM.xlsx]

## Sheet: table_S1_with_het_frac
Table S1: Unique variants identified in meniere's cohort. Variant_ID: unique variant identifier; Hugo_Symbol: gene in which variant was identified; NCBI_Build: genome build; Chromosome: chromosome on which variant is located; Start_Position: Start position of the variant; End_Position: end position of the variant; Variant_Classification: variant classification; Variant_Type: type of variant; dbSN…
variant_ID	variant_ID	Hugo_Symbol	NCBI_Build	Chromosome	Start_Position	End_Position	Variant_Classification	Variant_Type	dbSNP_RS	Consequence	Amino_acids	SIFT	PolyPhen	gnomad_v3_af_popmax	number_samples_mutated	frac_samples_mutated	observed_by_expected_freq	fisher_p	fisher_OR	frac_heterozygous
chr10:1000765:1000765:G:A	chr10:1000765:1000765:G:A	GTPBP4	GRCh38	chr10	1000765	1000765	Missense_Mutation	SNP	rs150247999	missense_variant	R/H	deleterious(0.04)	possibly_damaging(0.749)	0.00173509	2	0.00391389	1.12786	0.696878	1.13762	1
chr10:100260250:100260250:C:T	chr10:100260250:100260250:C:T	CWF19L1	GRCh38	chr10	100260250	100260250	Missense_Mutation	SNP	rs138748193	missense_variant	G/E	deleterious(0)	possibly_damaging(0.85)	0.00673263	1	0.00195695	0.145333	0.0175848	0.144754	1
chr10:100286116:100286116:G:T	chr10:100286116:100286116:G:T	BLOC1S2	GRCh38	chr10	100286116	100286116	Nonsense_Mutation	SNP	rs144731392	stop_gained	Y/*			0.000207383	1	0.00195695	4.7182	0.200517	4.75619	1
chr10:100487681:100487681:C:T	chr10:100487681:100487681:C:T	SEC31B	GRCh38	chr10	100487681	100487681	Missense_Mutation	SNP	rs150586701	missense_variant	E/K	deleterious(0.01)	probably_damaging(0.998)	0.00111696	2	0.00391389	1.75203	0.316043	1.77579	1
chr10:100487756:100487756:G:A	chr10:100487756:100487756:G:A	SEC31B	GRCh38	chr10	100487756	100487756	Nonsense_Mutation	SNP	rs146717788	stop_gained	R/*			0.000192827	1	0.00195695	5.07436	0.188499	5.12213	1
chr10:100487767:100487767:T:C	chr10:100487767:100487767:T:C	SEC31B	GRCh38	chr10	100487767	100487767	Missense_Mutation	SNP	rs143649840	missense_variant	H/R	deleterious(0.01)	probably_damaging(0.999)	0.00410232	1	0.00195695	0.238517	0.138025	0.23859	1
chr10:100495531:100495531:G:C	chr10:100495531:100495531:G:C	SEC31B	GRCh38	chr10	100495531	100495531	Missense_Mutation	SNP	novel	missense_variant	L/V	deleterious(0)	probably_damaging(0.999)		1	0.00195695	1000	0	1000	1
chr10:100498108:100498108:A:T	chr10:100498108:100498108:A:T	SEC31B	GRCh38	chr10	100498108	100498108	Missense_Mutation	SNP	rs1564650085	missense_variant	L/Q	deleterious(0)	probably_damaging(1)		1	0.00195695	1000	0	1000	1
chr10:100498133:100498133:C:A	chr10:100498133:100498133:C:A	SEC31B	GRCh38	chr10	100498133	100498133	Nonsense_Mutation	SNP	rs142637437	stop_gained	E/*			0.000719801	1	0.00195695	1.35937	0.518683	1.38653	1
chr10:100505398:100505398:G:T	chr10:100505398:100505398:G:T	SEC31B	GRCh38	chr10	100505398	100505398	Missense_Mutation	SNP	rs115131598	missense_variant	P/H	deleterious(0)	probably_damaging(1)	0.0234115	1	0.00195695	0.0417946	1.54398e-09	0.0408813	1
chr10:100509336:100509336:G:A	chr10:100509336:100509336:G:A	SEC31B	GRCh38	chr10	100509336	100509336	Missense_Mutation	SNP	rs370575688	missense_variant	L/F	deleterious(0)	probably_damaging(1)	1.46998e-05	1	0.00195695	66.5637	0.0148071	inf	1
chr10:100509416:100509416:T:C	chr10:100509416:100509416:T:C	SEC31B	GRCh38	chr10	100509416	100509416	Missense_Mutation	SNP	rs7074707	missense_variant	Y/C	deleterious(0)	probably_damaging(0.968)	0.0266309	3	0.00587084	0.110226	9.41796e-09	0.10766	1
chr10:100509444:100509444:C:T	chr10:100509444:100509444:C:T	SEC31B	GRCh38	chr10	100509444	100509444	Missense_Mutation	SNP	rs150176119	missense_variant	G/S	deleterious(0.01)	probably_damaging(0.98)	0.00407161	3	0.00587084	0.720948	0.803254	0.722394	1
chr10:100526521:100526521:G:A	chr10:100526521:100526521:G:A	NDUFB8	GRCh38	chr10	100526521	100526521	Missense_Mutation	SNP	rs150699698	missense_variant	R/C	deleterious(0)	probably_damaging(0.99)	0.000161689	1	0.00195695	6.05158	0.15135	6.65906	1
chr10:100529443:100529443:G:A	chr10:100529443:100529443:G:A	NDUFB8	GRCh38	chr10	100529443	100529443	Missense_Mutation	SNP	rs370646549	missense_variant	A/V	deleterious(0.02)	probably_damaging(0.92)	6.54965e-05	1	0.00195695	14.9393	0.0718772	16.6491	1
chr10:100913157:100913157:C:T	chr10:100913157:100913157:C:T	SLF2	GRCh38	chr10	100913157	100913157	Missense_Mutation	SNP	rs201773103	missense_variant	P/L	deleterious_low_confidence(0)	probably_damaging(0.998)	0.000392465	1	0.00195695	2.49315	0.331592	2.56057	1
chr10:100924163:100924163:C:T	chr10:100924163:100924163:C:T	SLF2	GRCh38	chr10	100924163	100924163	Missense_Mutation	SNP	rs150772167	missense_variant	R/C	deleterious(0)	probably_damaging(0.95)	0.00182256	2	0.00391389	1.07374	0.708877	1.08203	1
chr10:100926187:100926187:C:T	chr10:100926187:100926187:C:T	SLF2	GRCh38	chr10	100926187	100926187	Missense_Mutation	SNP	rs113290727	missense_variant	P/L		possibly_damaging(0.851)	0.0326349	3	0.00587084	0.0899473	4.14223e-11	0.0872738	1
chr10:100981526:100981526:G:A	chr10:100981526:100981526:G:A	MRPL43	GRCh38	chr10	100981526	100981526	Nonsense_Mutation	SNP	rs202196427	stop_gained	R/*			0.000117581	1	0.00195695	8.3217	0.112502	9.51336	1
chr10:101005533:101005533:C:T	chr10:101005533:101005533:C:T	LZTS2	GRCh38	chr10	101005533	101005533	Missense_Mutation	SNP	rs372265350	missense_variant	R/W	deleterious(0)	probably_damaging(0.918)	0.000207039	1	0.00195695	4.72604	0.200517	4.75619	1
chr10:101005593:101005593:C:T	chr10:101005593:101005593:C:T	LZTS2	GRCh38	chr10	101005593	101005593	Missense_Mutation	SNP	rs367618890	missense_variant	R/W	deleterious(0)	probably_damaging(0.96)	0.000699301	1	0.00195695	1.39922	0.511444	1.41605	1
chr10:101007037:101007037:C:A	chr10:101007037:101007037:C:A	LZTS2	GRCh38	chr10	101007037	101007037	Missense_Mutation	SNP	novel	missense_variant	R/S	deleterious(0)	possibly_damaging(0.82)		1	0.00195695	1000	0	1000	1
chr10:101037098:101037098:G:A	chr10:101037098:101037098:G:A	SFXN3	GRCh38	chr10	101037098	101037098	Missense_Mutation	SNP	rs202175844	missense_variant	V/M	deleterious(0)	probably_damaging(0.966)	2.93988e-05	1	0.00195695	33.2828	0.0293951	66.5994	1
chr10:101037400:101037400:T:G	chr10:101037400:101037400:T:G	SFXN3	GRCh38	chr10	101037400	101037400	Missense_Mutation	SNP	rs201984135	missense_variant	M/R	deleterious(0)	probably_damaging(0.992)	2.93953e-05	1	0.00195695	33.2867	0.0293951	66.5994	1
chr10:101062818:101062818:T:G	chr10:101062818:101062818:T:G	KAZALD1	GRCh38	chr10	101062818	101062818	Missense_Mutation	SNP	rs11547671	missense_variant	C/G	deleterious(0)	probably_damaging(1)	0.0411038	2	0.00391389	0.0476099	6.38627e-16	0.0457427	1
chr10:101535405:101535405:C:T	chr10:101535405:101535405:C:T	BTRC	GRCh38	chr10	101535405	101535405	Nonsense_Mutation	SNP	rs1198751700	stop_gained	R/*			0.000261917	1	0.00195695	3.73582	0.235516	3.91669	1
chr10:101694972:101694972:G:A	chr10:101694972:101694972:G:A	FBXW4	GRCh38	chr10	101694972	101694972	Missense_Mutation	SNP	rs557225276	missense_variant	A/V	deleterious_low_confidence(0.01)	possibly_damaging(0.871)	0.00608301	1	0.00195695	0.160854	0.0367407	0.160281	1
chr10:101783384:101783384:C:T	chr10:101783384:101783384:C:T	NPM3	GRCh38	chr10	101783384	101783384	Missense_Mutation	SNP	rs146931276	missense_variant	A/T	deleterious_low_confidence(0)	probably_damaging(0.995)	0.00145528	2	0.00391389	1.34472	0.661748	1.35856	1
chr10:102140778:102140778:G:A	chr10:102140778:102140778:G:A	PPRC1	GRCh38	chr10	102140778	102140778	Missense_Mutation	SNP	rs1321111118	missense_variant	R/Q	deleterious_low_confidence(0)	possibly_damaging(0.895)		1	0.00195695	1000	0	1000	1
chr10:102141614:102141614:C:G	chr10:102141614:102141614:C:G	PPRC1	GRCh38	chr10	102141614	102141614	Missense_Mutation	SNP	rs141564083	missense_variant	P/A	deleterious_low_confidence(0.02)	possibly_damaging(0.882)	0.0152246	1	0.00195695	0.0642692	6.07988e-06	0.0633688	1
chr10:102146674:102146674:C:A	chr10:102146674:102146674:C:A	PPRC1	GRCh38	chr10	102146674	102146674	Missense_Mutation	SNP	rs117619833	missense_variant,splice_region_variant	L/I	deleterious(0)	probably_damaging(0.994)	0.00130871	1	0.00195695	0.747663	1	0.755843	1
chr10:102146742:102146742:A:T	chr10:102146742:102146742:A:T	PPRC1	GRCh38	chr10	102146742	102146742	Missense_Mutation	SNP	novel	missense_variant	K/N	deleterious(0.01)	probably_damaging(0.982)		1	0.00195695	1000	0	1000	1
chr10:102160809:102160809:C:G	chr10:102160809:102160809:C:G	NOLC1	GRCh38	chr10	102160809	102160809	Missense_Mutation	SNP	rs375090769	missense_variant	S/C	deleterious_low_confidence(0)	possibly_damaging(0.639)	0.000147007	2	0.00391389	13.3119	0.0110249	14.8126	1
chr10:102162181:102162181:G:A	chr10:102162181:102162181:G:A	NOLC1	GRCh38	chr10	102162181	102162181	Missense_Mutation	SNP	rs766911295	missense_variant	R/Q	deleterious_low_confidence(0)	probably_damaging(0.995)	4.82812e-05	1	0.00195695	20.2661	0.057927	22.1992	1
chr10:102360382:102360382:G:A	chr10:102360382:102360382:G:A	GBF1	GRCh38	chr10	102360382	102360382	Missense_Mutation	SNP	rs187230639	missense_variant	R/H	deleterious(0.01)	probably_damaging(0.984)	0.000458583	4	0.00782779	8.53476	0.00173682	8.61499	1
chr10:102365472:102365472:C:T	chr10:102365472:102365472:C:T	GBF1	GRCh38	chr10	102365472	102365472	Missense_Mutation	SNP	novel	missense_variant	L/F	deleterious(0.02)	probably_damaging(0.986)		1	0.00195695	1000	0	1000	1
chr10:102368387:102368387:G:T	chr10:102368387:102368387:G:T	GBF1	GRCh38	chr10	102368387	102368387	Missense_Mutation	SNP	rs751152589	missense_variant	A/S	deleterious(0.04)	probably_damaging(0.978)	4.41008e-05	1	0.00195695	22.1872	0.0437674	33.2992	1
chr10:102379560:102379560:G:A	chr10:102379560:102379560:G:A	GBF1	GRCh38	chr10	102379560	102379560	Missense_Mutation	SNP	rs369641842	missense_variant	R/Q	deleterious(0)	probably_damaging(0.968)	0.000785752	1	0.00195695	1.24527	0.553302	1.25563	1
chr10:102470988:102470988:T:A	chr10:102470988:102470988:T:A	MFSD13A	GRCh38	chr10	102470988	102470988	Missense_Mutation	SNP	rs183590017	missense_variant	F/Y	deleterious(0)	probably_damaging(1)	0.00654854	1	0.00195695	0.149419	0.0171968	0.148684	1
chr10:102473968:102473968:C:A	chr10:102473968:102473968:C:A	MFSD13A	GRCh38	chr10	102473968	102473968	Missense_Mutation	SNP	rs746192930	missense_variant	T/N	deleterious(0)	probably_damaging(0.997)	1.4699e-05	1	0.00195695	66.5674	0.0148071	inf	1
chr10:102475907:102475907:G:A	chr10:102475907:102475907:G:A	MFSD13A	GRCh38	chr10	102475907	102475907	Missense_Mutation	SNP	novel	missense_variant	G/R	deleterious(0)	probably_damaging(0.988)		1	0.00195695	1000	0	1000	1
chr10:102475937:102475937:C:T	chr10:102475937:102475937:C:T	MFSD13A	GRCh38	chr10	102475937	102475937	Missense_Mutation	SNP	rs142350367	missense_variant	R/C	deleterious(0)	probably_damaging(0.983)	9.6595e-05	1	0.00195695	10.1297	0.0991614	11.0991	1
chr10:102655227:102655227:C:T	chr10:102655227:102655227:C:T	TRIM8	GRCh38	chr10	102655227	102655227	Missense_Mutation	SNP	rs79218728	missense_variant	L/F	deleterious(0)	probably_damaging(0.929)	0.0359754	1	0.00195695	0.0271984	4.71453e-15	0.0262489	1
chr10:102810009:102810009:G:A	chr10:102810009:102810009:G:A	WBP1L	GRCh38	chr10	102810009	102810009	Missense_Mutation	SNP	rs764669485	missense_variant	A/T	deleterious(0)	possibly_damaging(0.823)		1	0.00195695	1000	0	1000	1
chr10:103348798:103348798:T:C	chr10:103348798:103348798:T:C	PCGF6	GRCh38	chr10	103348798	103348798	Missense_Mutation	SNP	rs201230559	missense_variant	I/V	deleterious(0)	possibly_damaging(0.653)	0.000392979	1	0.00195695	2.48989	0.331592	2.56057	1
chr10:103416593:103416593:C:T	chr10:103416593:103416593:C:T	PDCD11	GRCh38	chr10	103416593	103416593	Missense_Mutation	SNP	rs151091903	missense_variant	P/S	deleterious(0.02)	probably_damaging(0.998)	0.00382151	3	0.00587084	0.768131	1	0.770003	1
chr10:103421405:103421405:G:A	chr10:103421405:103421405:G:A	PDCD11	GRCh38	chr10	103421405	103421405	Missense_Mutation	SNP	rs777703199	missense_variant	V/I	deleterious(0.01)	probably_damaging(0.997)	4.40813e-05	1	0.00195695	22.197	0.0437674	33.2992	1
chr10:103423591:103423591:T:C	chr10:103423591:103423591:T:C	PDCD11	GRCh38	chr10	103423591	103423591	Missense_Mutation	SNP	rs61751511	missense_variant	V/A	deleterious(0.02)	possibly_damaging(0.888)	0.0133014	8	0.0156556	0.588494	0.164766	0.585563	1
chr10:103425150:103425151:-:AAGA	chr10:103425150:103425151:-:AAGA	PDCD11	GRCh38	chr10	103425150	103425151	Frame_Shift_Ins	INS	novel	frameshift_variant	S/SRX				1	0.00195695	1000	0	1000
chr10:103442334:103442334:G:T	chr10:103442334:103442334:G:T	PDCD11	GRCh38	chr10	103442334	103442334	Missense_Mutation	SNP	rs146747336	missense_variant	R/L	deleterious(0.02)	probably_damaging(0.999)	0.00268289	1	0.00195695	0.364709	0.531675	0.364957	1
chr10:103442403:103442403:C:T	chr10:103442403:103442403:C:T	PDCD11	GRCh38	chr10	103442403	103442403	Missense_Mutation	SNP	rs145409439	missense_variant	T/M	deleterious(0)	probably_damaging(0.998)	0.000192456	1	0.00195695	5.08414	0.188499	5.12213	1
chr10:103447439:103447439:G:A	chr10:103447439:103447439:G:A	CALHM2	GRCh38	chr10	103447439	103447439	Nonsense_Mutation	SNP	rs199696992	stop_gained	Q/*			0.00268325	1	0.00195695	0.36466	0.531675	0.364957	1
chr10:103449600:103449601:AG:-	chr10:103449600:103449601:AG:-	CALHM2	GRCh38	chr10	103449600	103449601	Frame_Shift_Del	DEL	rs200457105	frameshift_variant	P/X			0.0119944	14	0.0273973	1.14209	0.562325	1.14492
chr10:103602900:103602900:A:T	chr10:103602900:103602900:A:T	SH3PXD2A	GRCh38	chr10	103602900	103602900	Missense_Mutation	SNP	novel	missense_variant	M/K	deleterious(0.02)	probably_damaging(0.964)		1	0.00195695	1000	0	1000	1
chr10:103603033:103603033:G:A	chr10:103603033:103603033:G:A	SH3PXD2A	GRCh38	chr10	103603033	103603033	Missense_Mutation	SNP	rs74788555	missense_variant	R/C	deleterious_low_confidence(0)	probably_damaging(0.997)	0.0311369	1	0.00195695	0.0314249	7.43845e-13	0.0304804	1
chr10:103603414:103603414:G:A	chr10:103603414:103603414:G:A	SH3PXD2A	GRCh38	chr10	103603414	103603414	Missense_Mutation	SNP	rs140108315	missense_variant	R/C	deleterious_low_confidence(0.03)	possibly_damaging(0.599)	7.23659e-05	1	0.00195695	13.5212	0.0718772	16.6491	1
chr10:103611592:103611592:C:G	chr10:103611592:103611592:C:G	SH3PXD2A	GRCh38	chr10	103611592	103611592	Missense_Mutation	SNP	rs142706485	missense_variant	E/Q	deleterious(0.01)	probably_damaging(0.958)	1.46964e-05	1	0.00195695	66.5791	0.0148071	inf	1
chr10:103993048:103993048:G:T	chr10:103993048:103993048:G:T	SLK	GRCh38	chr10	103993048	103993048	Missense_Mutation	SNP	novel	missense_variant	L/F	deleterious(0.01)	probably_damaging(0.998)		1	0.00195695	1000	0	1000	1
chr10:104021699:104021699:A:C	chr10:104021699:104021699:A:C	SLK	GRCh38	chr10	104021699	104021699	Missense_Mutation	SNP	rs147399386	missense_variant	K/T	deleterious(0)	probably_damaging(0.997)	0.000896558	1	0.00195695	1.09137	0.597631	1.10903	1
chr10:104133678:104133678:T:G	chr10:104133678:104133678:T:G	CFAP43	GRCh38	chr10	104133678	104133678	Missense_Mutation	SNP	rs184028716	missense_variant	D/A	deleterious(0)	probably_damaging(0.999)	0.002028	1	0.00195695	0.482482	0.72721	0.485155	1
chr10:104146328:104146328:G:A	chr10:104146328:104146328:G:A	CFAP43	GRCh38	chr10	104146328	104146328	Missense_Mutation	SNP	rs148204337	missense_variant	R/W	deleterious(0.01)	possibly_damaging(0.646)	0.00292527	3	0.00587084	1.00347	0.773487	1.00813	1
chr10:104164221:104164221:C:T	chr10:104164221:104164221:C:T	CFAP43	GRCh38	chr10	104164221	104164221	Missense_Mutation	SNP	rs200403983	missense_variant	R/H	deleterious(0)	probably_damaging(0.996)	7.35164e-05	1	0.00195695	13.3096	0.0718772	16.6491	1
chr10:104187396:104187396:A:G	chr10:104187396:104187396:A:G	CFAP43	GRCh38	chr10	104187396	104187396	Missense_Mutation	SNP	rs201675341	missense_variant	L/S	deleterious(0)	probably_damaging(0.972)	0.00057648	1	0.00195695	1.69732	0.449475	1.70672	1
chr10:104197935:104197935:G:A	chr10:104197935:104197935:G:A	CFAP43	GRCh38	chr10	104197935	104197935	Missense_Mutation	SNP	rs138274272	missense_variant	T/I	deleterious(0.01)	possibly_damaging(0.468)	0.000646697	2	0.00391389	3.02607	0.143282	3.09877	1
chr10:104212153:104212153:C:T	chr10:104212153:104212153:C:T	CFAP43	GRCh38	chr10	104212153	104212153	Missense_Mutation	SNP	rs117768807	missense_variant	V/M	deleterious(0)	probably_damaging(0.973)	0.00461548	6	0.0117417	1.27199	0.482492	1.27706	1
chr10:104299178:104299178:G:A	chr10:104299178:104299178:G:A	GSTO2	GRCh38	chr10	104299178	104299178	Nonsense_Mutation	SNP	rs142597418	stop_gained	W/*			0.000558544	2	0.00391389	3.50366	0.113466	3.60159	1
chr10:104362087:104362087:C:T	chr10:104362087:104362087:C:T	CFAP58	GRCh38	chr10	104362087	104362087	Missense_Mutation	SNP	rs778902373	missense_variant	T/M	deleterious(0.04)	probably_damaging(0.991)	6.54707e-05	1	0.00195695	14.9452	0.0718772	16.6491	1
chr10:104399444:104399444:C:T	chr10:104399444:104399444:C:T	CFAP58	GRCh38	chr10	104399444	104399444	Nonsense_Mutation	SNP	rs200198757	stop_gained	R/*			4.83162e-05	1	0.00195695	20.2515	0.057927	22.1992	1
chr10:104400723:104400723:G:A	chr10:104400723:104400723:G:A	CFAP58	GRCh38	chr10	104400723	104400723	Missense_Mutation	SNP	rs181614354	missense_variant	R/H	deleterious(0)	probably_damaging(0.996)	0.000414594	2	0.00391389	4.72015	0.0725533	4.75987	1
chr10:104403775:104403775:C:T	chr10:104403775:104403775:C:T	CFAP58	GRCh38	chr10	104403775	104403775	Missense_Mutation	SNP	rs41291850	missense_variant	R/C	deleterious(0)	probably_damaging(0.988)	0.00695425	11	0.0215264	1.54772	0.179312	1.5566	1
chr10:104454495:104454495:G:T	chr10:104454495:104454495:G:T	CFAP58	GRCh38	chr10	104454495	104454495	Nonsense_Mutation	SNP	rs766303918	stop_gained	G/*			4.40969e-05	1	0.00195695	22.1892	0.0437674	33.2992	1
chr10:105214549:105214549:C:T	chr10:105214549:105214549:C:T	SORCS3	GRCh38	chr10	105214549	105214549	Missense_Mutation	SNP	rs201415126	missense_variant	T/M	deleterious(0.01)	probably_damaging(0.998)	6.54707e-05	1	0.00195695	14.9452	0.0718772	16.6491	1
chr10:105252799:105252799:A:T	chr10:105252799:105252799:A:T	SORCS3	GRCh38	chr10	105252799	105252799	Missense_Mutation	SNP	novel	missense_variant	I/F	deleterious(0)	possibly_damaging(0.474)		1	0.00195695	1000	0	1000	1
chr10:106699256:106699256:G:T	chr10:106699256:106699256:G:T	SORCS1	GRCh38	chr10	106699256	106699256	Missense_Mutation	SNP	rs749758505	missense_variant	S/R	deleterious(0)	probably_damaging(0.918)	7.34991e-05	1	0.00195695	13.3127	0.0718772	16.6491	1
chr10:1086292:1086292:C:T	chr10:1086292:1086292:C:T	WDR37	GRCh38	chr10	1086292	1086292	Missense_Mutation	SNP	rs143484988	missense_variant	T/M	deleterious(0)	possibly_damaging(0.72)	0.000484938	1	0.00195695	2.01773	0.388844	2.08028	1
chr10:110122144:110122144:A:G	chr10:110122144:110122144:A:G	ADD3	GRCh38	chr10	110122144	110122144	Missense_Mutation	SNP	rs41291894	missense_variant	N/S	deleterious(0.02)	probably_damaging(0.953)	0.00215856	1	0.00195695	0.453299	0.72924	0.455188	1
chr10:110894511:110894511:C:G	chr10:110894511:110894511:C:G	PDCD4	GRCh38	chr10	110894511	110894511	Missense_Mutation	SNP	rs41292604	missense_variant	Q/E	deleterious(0)	probably_damaging(0.932)	0.0026215	1	0.00195695	0.37325	0.529426	0.37318	1
chr10:110907683:110907683:G:A	chr10:110907683:110907683:G:A	BBIP1	GRCh38	chr10	110907683	110907683	Missense_Mutation	SNP	rs760064445	missense_variant	A/V		possibly_damaging(0.691)	6.54793e-05	1	0.00195695	14.9433	0.0718772	16.6491	1
chr10:112376352:112376352:C:T	chr10:112376352:112376352:C:T	ACSL5	GRCh38	chr10	112376352	112376352	Nonsense_Mutation	SNP	rs758580630	stop_gained	R/*			7.35013e-05	1	0.00195695	13.3123	0.0718772	16.6491	1
chr10:112417858:112417858:G:A	chr10:112417858:112417858:G:A	ACSL5	GRCh38	chr10	112417858	112417858	Missense_Mutation	SNP	rs34585626	missense_variant	G/R	deleterious(0)	probably_damaging(0.999)	0.0123424	2	0.00391389	0.158555	0.000746361	0.156956	1
chr10:112427260:112427260:A:C	chr10:112427260:112427260:A:C	ACSL5	GRCh38	chr10	112427260	112427260	Missense_Mutation	SNP	rs200993829	missense_variant	N/H	deleterious(0)	probably_damaging(0.998)	6.54707e-05	1	0.00195695	14.9452	0.0718772	16.6491	1
chr10:112950941:112950941:C:T	chr10:112950941:112950941:C:T	TCF7L2	GRCh38	chr10	112950941	112950941	Missense_Mutation	SNP	rs1331321988	missense_variant	S/F	deleterious(0.01)	probably_damaging(0.965)	1.47037e-05	2	0.00391389	133.092	0.000219038	inf	1
chr10:113725497:113725497:G:C	chr10:113725497:113725497:G:C	CASP7	GRCh38	chr10	113725497	113725497	Missense_Mutation	SNP	rs201040237	missense_variant	C/S	deleterious(0)	probably_damaging(1)	0.000352754	1	0.00195695	2.77381	0.300988	2.89469	1
chr10:113725526:113725526:T:C	chr10:113725526:113725526:T:C	CASP7	GRCh38	chr10	113725526	113725526	Missense_Mutation	SNP	rs141266925	missense_variant	F/L	deleterious(0.01)	possibly_damaging(0.899)	0.00360103	2	0.00391389	0.543441	0.593719	0.544479	1
chr10:113842433:113842433:T:A	chr10:113842433:113842433:T:A	DCLRE1A	GRCh38	chr10	113842433	113842433	Missense_Mutation	SNP	rs11196530	missense_variant	I/F	deleterious(0)	probably_damaging(0.926)	0.00605651	1	0.00195695	0.161557	0.0364192	0.161065	1
chr10:113852771:113852771:G:A	chr10:113852771:113852771:G:A	DCLRE1A	GRCh38	chr10	113852771	113852771	Nonsense_Mutation	SNP	rs41292634	stop_gained	R/*			0.00563048	5	0.00978474	0.868908	1	0.870245	1
chr10:113902484:113902484:T:C	chr10:113902484:113902484:T:C	NHLRC2	GRCh38	chr10	113902484	113902484	Missense_Mutation	SNP	rs141253953	missense_variant	F/S	deleterious(0)	probably_damaging(0.961)	0.000955292	1	0.00195695	1.02427	0.620959	1.03965	1
chr10:114126020:114126020:G:A	chr10:114126020:114126020:G:A	CCDC186	GRCh38	chr10	114126020	114126020	Missense_Mutation	SNP	rs146536805	missense_variant	R/W	deleterious(0)	possibly_damaging(0.897)	0.00730769	1	0.00195695	0.133896	0.00846859	0.133296	1
chr10:114144498:114144498:T:A	chr10:114144498:114144498:T:A	CCDC186	GRCh38	chr10	114144498	114144498	Missense_Mutation	SNP	rs914804217	missense_variant,splice_region_variant	K/M	deleterious(0)	probably_damaging(0.944)		1	0.00195695	1000	0	1000	1
chr10:114297222:114297222:G:A	chr10:114297222:114297222:G:A	AFAP1L2	GRCh38	chr10	114297222	114297222	Missense_Mutation	SNP	rs45528437	missense_variant,splice_region_variant	R/C	deleterious(0)	possibly_damaging(0.732)	0.0180056	17	0.0332681	0.923827	0.905254	0.922816	1
chr10:114297255:114297255:C:T	chr10:114297255:114297255:C:T	AFAP1L2	GRCh38	chr10	114297255	114297255	Missense_Mutation	SNP	novel	missense_variant	V/M	deleterious(0)	probably_damaging(0.967)		1	0.00195695	1000	0	1000	1
chr10:114301450:114301450:C:A	chr10:114301450:114301450:C:A	AFAP1L2	GRCh38	chr10	114301450	114301450	Missense_Mutation	SNP	rs148826444	missense_variant	K/N	deleterious(0)	probably_damaging(0.962)	0.00049978	2	0.00391389	3.91562	0.0946251	4.03838	1
chr10:11463459:11463459:G:A	chr10:11463459:11463459:G:A	USP6NL	GRCh38	chr10	11463459	11463459	Missense_Mutation	SNP	rs773663092	missense_variant	P/L	deleterious(0.02)	probably_damaging(0.977)	0.00019216	1	0.00195695	5.09197	0.188499	5.12213	1
chr10:114970434:114970434:C:T	chr10:114970434:114970434:C:T	TRUB1	GRCh38	chr10	114970434	114970434	Missense_Mutation	SNP	rs201705910	missense_variant	P/L	deleterious(0.02)	probably_damaging(0.997)		1	0.00195695	1000	0	1000	1
chr10:115266838:115266838:A:T	chr10:115266838:115266838:A:T	ATRNL1	GRCh38	chr10	115266838	115266838	Missense_Mutation	SNP	novel	missense_variant	N/I	deleterious(0)	possibly_damaging(0.897)		1	0.00195695	1000	0	1000	1
chr10:11565566:11565566:T:C	chr10:11565566:11565566:T:C	USP6NL	GRCh38	chr10	11565566	11565566	Nonstop_Mutation	SNP	rs142330030	stop_lost	*/W			0.00711517	1	0.00195695	0.137519	0.0123325	0.13691	1
chr10:11565618:11565618:G:A	chr10:11565618:11565618:G:A	USP6NL	GRCh38	chr10	11565618	11565618	Missense_Mutation	SNP	rs973961447	missense_variant	P/S	deleterious_low_confidence(0)	possibly_damaging(0.803)	8.82898e-05	1	0.00195695	11.0825	0.0991614	11.0991	1
chr10:11573669:11573669:C:T	chr10:11573669:11573669:C:T	USP6NL	GRCh38	chr10	11573669	11573669	Missense_Mutation	SNP	novel	missense_variant	V/I	deleterious_low_confidence(0)	probably_damaging(0.972)		1	0.00195695	1000	0	1000	1
chr10:116125333:116125333:C:T	chr10:116125333:116125333:C:T	GFRA1	GRCh38	chr10	116125333	116125333	Missense_Mutation	SNP	rs771061574	missense_variant	A/T	deleterious(0.01)	possibly_damaging(0.806)	4.40865e-05	1	0.00195695	22.1944	0.0437674	33.2992	1
chr10:116270903:116270903:A:T	chr10:116270903:116270903:A:T	GFRA1	GRCh38	chr10	116270903	116270903	Missense_Mutation	SNP	rs8192662	missense_variant	Y/N	deleterious(0.03)	possibly_damaging(0.493)	0.0363937	19	0.037182	0.51083	0.00128386	0.501718	0.909091
chr10:116679539:116679539:C:T	chr10:116679539:116679539:C:T	HSPA12A	GRCh38	chr10	116679539	116679539	Missense_Mutation	SNP	rs782219344	missense_variant	R/H	deleterious(0.01)	probably_damaging(0.999)		1	0.00195695	1000	0	1000	1
chr10:116705163:116705163:A:C	chr10:116705163:116705163:A:C	HSPA12A	GRCh38	chr10	116705163	116705163	Missense_Mutation	SNP	novel	missense_variant	I/S	deleterious(0)	possibly_damaging(0.625)		1	0.00195695	1000	0	1000	1
chr10:116707250:116707250:G:A	chr10:116707250:116707250:G:A	HSPA12A	GRCh38	chr10	116707250	116707250	Missense_Mutation	SNP	rs782065581	missense_variant	R/W	deleterious_low_confidence(0.04)	probably_damaging(0.942)	0.00103691	1	0.00195695	0.943644	1	0.950455	1
chr10:116833347:116833347:T:C	chr10:116833347:116833347:T:C	HSPA12A	GRCh38	chr10	116833347	116833347	Missense_Mutation	SNP	rs763304451	missense_variant	T/A		unknown(0)	0.00057648	1	0.00195695	1.69732	0.449475	1.70672	1
chr10:116835007:116835007:C:T	chr10:116835007:116835007:C:T	HSPA12A	GRCh38	chr10	116835007	116835007	Missense_Mutation	SNP	rs560278798	missense_variant	V/M	deleterious_low_confidence(0)	possibly_damaging(0.788)	0.00207383	1	0.00195695	0.47182	0.727843	0.471364	1
chr10:117283704:117283704:T:C	chr10:117283704:117283704:T:C	PDZD8	GRCh38	chr10	117283704	117283704	Missense_Mutation	SNP	novel	missense_variant	D/G	deleterious(0)	probably_damaging(0.989)		1	0.00195695	1000	0	1000	1
chr10:117543593:117543593:T:G	chr10:117543593:117543593:T:G	EMX2	GRCh38	chr10	117543593	117543593	Missense_Mutation	SNP	rs767892252	missense_variant	F/C	deleterious(0.02)	probably_damaging(0.962)		1	0.00195695	1000	0	1000	1
chr10:118039413:118039413:G:T	chr10:118039413:118039413:G:T	RAB11FIP2	GRCh38	chr10	118039413	118039413	Missense_Mutation	SNP	rs150998302	missense_variant	T/K	deleterious(0.01)	possibly_damaging(0.655)	0.00471018	5	0.00978474	1.03868	0.817108	1.03981	1
chr10:1185012:1185012:G:A	chr10:1185012:1185012:G:A	ADARB2	GRCh38	chr10	1185012	1185012	Missense_Mutation	SNP	rs138785387	missense_variant	P/L	deleterious(0.03)	possibly_damaging(0.766)	5.87769e-05	1	0.00195695	16.6472	0.057927	22.1992	1
chr10:1185019:1185019:G:A	chr10:1185019:1185019:G:A	ADARB2	GRCh38	chr10	1185019	1185019	Missense_Mutation	SNP	rs141253548	missense_variant	R/C	deleterious(0.04)	probably_damaging(0.999)	0.000426157	1	0.00195695	2.29604	0.351248	2.37761	1
chr10:119036047:119036047:G:A	chr10:119036047:119036047:G:A	EIF3A	GRCh38	chr10	119036047	119036047	Nonsense_Mutation	SNP	rs1357250841	stop_gained	R/*				1	0.00195695	1000	0	1000	1
chr10:119042645:119042645:G:A	chr10:119042645:119042645:G:A	EIF3A	GRCh38	chr10	119042645	119042645	Missense_Mutation	SNP	rs372977820	missense_variant	R/W	deleterious(0)	possibly_damaging(0.727)	0.000851454	1	0.00195695	1.14918	0.579198	1.16745	1
chr10:119129596:119129596:A:G	chr10:119129596:119129596:A:G	DENND10	GRCh38	chr10	119129596	119129596	Missense_Mutation	SNP	rs142202586	missense_variant	E/G	deleterious(0)	possibly_damaging(0.759)	0.000220465	2	0.00391389	8.87645	0.0229081	9.52171	1
chr10:119172416:119172416:C:A	chr10:119172416:119172416:C:A	PRDX3	GRCh38	chr10	119172416	119172416	Missense_Mutation	SNP	rs11554923	missense_variant	G/C	deleterious(0)	probably_damaging(1)	0.010144	11	0.0215264	1.06104	0.753247	1.06292	1
chr10:119651712:119651712:G:C	chr10:119651712:119651712:G:C	BAG3	GRCh38	chr10	119651712	119651712	Missense_Mutation	SNP	rs1479607977	missense_variant	A/P	deleterious(0.01)	possibly_damaging(0.796)		1	0.00195695	1000	0	1000	1
chr10:119669950:119669950:A:T	chr10:119669950:119669950:A:T	BAG3	GRCh38	chr10	119669950	119669950	Missense_Mutation	SNP	rs145393807	missense_variant	I/F	deleterious(0)	probably_damaging(0.975)	0.00138178	1	0.00195695	0.708125	1	0.715154	1
chr10:119818904:119818904:C:T	chr10:119818904:119818904:C:T	INPP5F	GRCh38	chr10	119818904	119818904	Missense_Mutation	SNP	rs1159768483	missense_variant	T/I	deleterious_low_confidence(0.02)	unknown(0)	1.46946e-05	1	0.00195695	66.5873	0.0148071	inf	1
chr10:119902902:119902902:A:T	chr10:119902902:119902902:A:T	SEC23IP	GRCh38	chr10	119902902	119902902	Missense_Mutation	SNP	rs761385230	missense_variant	E/V	deleterious(0.02)	probably_damaging(0.98)	1.46964e-05	1	0.00195695	66.5791	0.0148071	inf	1
chr10:119904339:119904339:G:C	chr10:119904339:119904339:G:C	SEC23IP	GRCh38	chr10	119904339	119904339	Nonstop_Mutation	SNP	rs73357845	stop_lost	*/S			0.0236234	1	0.00195695	0.0414197	1.60926e-09	0.0404903	1
chr10:119932153:119932153:C:T	chr10:119932153:119932153:C:T	SEC23IP	GRCh38	chr10	119932153	119932153	Missense_Mutation	SNP	rs774288951	missense_variant	R/C	deleterious(0)	probably_damaging(0.999)		1	0.00195695	1000	0	1000	1
chr10:119933061:119933061:G:T	chr10:119933061:119933061:G:T	SEC23IP	GRCh38	chr10	119933061	119933061	Missense_Mutation	SNP	rs759173606	missense_variant	V/F	deleterious(0)	probably_damaging(0.952)	1.46972e-05	1	0.00195695	66.5755	0.0148071	inf	1
chr10:12029236:12029236:A:T	chr10:12029236:12029236:A:T	UPF2	GRCh38	chr10	12029236	12029236	Missense_Mutation	SNP	rs35258162	missense_variant	D/E	deleterious(0.05)	probably_damaging(0.999)	0.00114638	1	0.00195695	0.853533	1	0.863961	1
chr10:120865664:120865664:G:A	chr10:120865664:120865664:G:A	WDR11	GRCh38	chr10	120865664	120865664	Missense_Mutation	SNP	rs775480547	missense_variant	C/Y	deleterious(0)	probably_damaging(0.986)		1	0.00195695	1000	0	1000	1
chr10:12091604:12091604:T:C	chr10:12091604:12091604:T:C	DHTKD1	GRCh38	chr10	12091604	12091604	Missense_Mutation	SNP	rs147571909	missense_variant	V/A	deleterious(0)	possibly_damaging(0.7)	0.0064574	3	0.00587084	0.454582	0.230476	0.453077	1
chr10:12100227:12100227:C:T	chr10:12100227:12100227:C:T	DHTKD1	GRCh38	chr10	12100227	12100227	Missense_Mutation	SNP	rs757993723	missense_variant	A/V	deleterious(0)	probably_damaging(0.999)	0.000201045	1	0.00195695	4.86694	0.188499	5.12213	1
chr10:12106293:12106293:T:A	chr10:12106293:12106293:T:A	DHTKD1	GRCh38	chr10	12106293	12106293	Nonsense_Mutation	SNP	rs1564396376	stop_gained	Y/*				1	0.00195695	1000	0	1000	1
chr10:12107995:12107995:C:T	chr10:12107995:12107995:C:T	DHTKD1	GRCh38	chr10	12107995	12107995	Nonsense_Mutation	SNP	rs745432268	stop_gained	R/*			7.35143e-05	1	0.00195695	13.31	0.0718772	16.6491	1
chr10:12113011:12113011:A:T	chr10:12113011:12113011:A:T	DHTKD1	GRCh38	chr10	12113011	12113011	Missense_Mutation	SNP	rs199643928	missense_variant	N/Y	deleterious(0)	probably_damaging(0.969)	0.000262261	1	0.00195695	3.73092	0.235516	3.91669	0.5
chr10:1217084:1217084:C:T	chr10:1217084:1217084:C:T	ADARB2	GRCh38	chr10	1217084	1217084	Missense_Mutation	SNP	rs748640363	missense_variant	G/R	deleterious(0)	probably_damaging(0.988)	0.000385654	1	0.00195695	2.53718	0.331592	2.56057	1
chr10:121841181:121841181:A:G	chr10:121841181:121841181:A:G	ATE1	GRCh38	chr10	121841181	121841181	Missense_Mutation	SNP	rs750104925	missense_variant	V/A	deleterious(0)	probably_damaging(0.998)	5.8801e-05	1	0.00195695	16.6404	0.057927	22.1992	1
chr10:121924278:121924278:C:T	chr10:121924278:121924278:C:T	ATE1	GRCh38	chr10	121924278	121924278	Missense_Mutation	SNP	rs777700019	missense_variant	R/Q	deleterious(0)	possibly_damaging(0.893)		1	0.00195695	1000	0	1000	1
chr10:122415994:122415994:G:A	chr10:122415994:122415994:G:A	PLEKHA1	GRCh38	chr10	122415994	122415994	Missense_Mutation	SNP	novel	missense_variant	G/R	deleterious(0)	probably_damaging(1)		1	0.00195695	1000	0	1000	1
chr10:122511992:122511992:C:T	chr10:122511992:122511992:C:T	HTRA1	GRCh38	chr10	122511992	122511992	Missense_Mutation	SNP	rs148323503	missense_variant	R/W	deleterious(0)	probably_damaging(0.931)	0.000207125	1	0.00195695	4.72407	0.200517	4.75619	1
chr10:122514339:122514339:C:G	chr10:122514339:122514339:C:G	HTRA1	GRCh38	chr10	122514339	122514339	Missense_Mutation	SNP	rs769157908	missense_variant	P/A	deleterious(0)	probably_damaging(0.999)	2.94023e-05	1	0.00195695	33.2788	0.0293951	66.5994	1
chr10:122850442:122850442:T:C	chr10:122850442:122850442:T:C	FAM24B	GRCh38	chr10	122850442	122850442	Missense_Mutation	SNP	rs569876569	missense_variant	K/R	deleterious(0.04)	probably_damaging(0.937)	0.000314101	1	0.00195695	3.11516	0.279811	3.17047	1
chr10:122932625:122932625:C:A	chr10:122932625:122932625:C:A	C10orf88	GRCh38	chr10	122932625	122932625	Missense_Mutation	SNP	rs771976221	missense_variant	K/N	deleterious(0.03)	probably_damaging(0.999)		1	0.00195695	1000	0	1000	1
chr10:122948692:122948692:G:T	chr10:122948692:122948692:G:T	C10orf88	GRCh38	chr10	122948692	122948692	Missense_Mutation	SNP	rs61730808	missense_variant	P/H	deleterious(0)	probably_damaging(1)	0.0104499	2	0.00391389	0.187269	0.00277499	0.18583	1
chr10:122993838:122993838:C:T	chr10:122993838:122993838:C:T	IKZF5	GRCh38	chr10	122993838	122993838	Missense_Mutation	SNP	rs1452356039	missense_variant	C/Y	deleterious(0.01)	probably_damaging(0.994)		1	0.00195695	1000	0	1000	1
chr10:1233780:1233780:C:A	chr10:1233780:1233780:C:A	ADARB2	GRCh38	chr10	1233780	1233780	Missense_Mutation	SNP	rs757814695	missense_variant	R/L	deleterious(0)	possibly_damaging(0.905)	1.47063e-05	1	0.00195695	66.5343	0.0293951	66.5994	1
chr10:123746894:123746894:C:T	chr10:123746894:123746894:C:T	CPXM2	GRCh38	chr10	123746894	123746894	Missense_Mutation	SNP	rs1311151376	missense_variant	C/Y	deleterious(0)	probably_damaging(1)	1.4702e-05	1	0.00195695	66.5538	0.0148071	inf	1
chr10:123754686:123754686:C:G	chr10:123754686:123754686:C:G	CPXM2	GRCh38	chr10	123754686	123754686	Missense_Mutation	SNP	rs764423566	missense_variant	G/A	deleterious(0)	probably_damaging(0.997)	0.00111286	1	0.00195695	0.879242	1	0.887026	1
chr10:123761874:123761874:C:G	chr10:123761874:123761874:C:G	CPXM2	GRCh38	chr10	123761874	123761874	Missense_Mutation	SNP	rs142483883	missense_variant,splice_region_variant	G/A	deleterious(0)	probably_damaging(0.954)	0.00330727	1	0.00195695	0.295855	0.271374	0.296344	1
chr10:123762004:123762004:G:A	chr10:123762004:123762004:G:A	CPXM2	GRCh38	chr10	123762004	123762004	Missense_Mutation	SNP	rs150707293	missense_variant	R/C	deleterious(0)	probably_damaging(0.987)	0.00248724	1	0.00195695	0.393397	0.526306	0.393106	1
chr10:123767091:123767091:T:C	chr10:123767091:123767091:T:C	CPXM2	GRCh38	chr10	123767091	123767091	Missense_Mutation	SNP	rs62640897	missense_variant	N/S	deleterious(0.02)	possibly_damaging(0.526)	0.00747889	1	0.00195695	0.130831	0.00861449	0.130124	1
chr10:123862654:123862654:C:A	chr10:123862654:123862654:C:A	CPXM2	GRCh38	chr10	123862654	123862654	Missense_Mutation	SNP	rs144205490	missense_variant	R/L	deleterious(0)	probably_damaging(0.974)	0.00117709	1	0.00195695	0.831265	1	0.831525	1
chr10:124038593:124038593:G:A	chr10:124038593:124038593:G:A	CHST15	GRCh38	chr10	124038593	124038593	Missense_Mutation	SNP	rs374459985	missense_variant	P/L	deleterious(0.03)	possibly_damaging(0.848)	7.34862e-05	1	0.00195695	13.3151	0.0718772	16.6491	1
chr10:124042372:124042372:G:A	chr10:124042372:124042372:G:A	CHST15	GRCh38	chr10	124042372	124042372	Missense_Mutation	SNP	rs376959811	missense_variant	A/V	deleterious(0)	probably_damaging(0.995)	7.34797e-05	1	0.00195695	13.3162	0.0718772	16.6491	1
chr10:1242179:1242179:C:T	chr10:1242179:1242179:C:T	ADARB2	GRCh38	chr10	1242179	1242179	Missense_Mutation	SNP	rs1332817425	missense_variant	R/Q	deleterious(0)	probably_damaging(1)	1.46994e-05	1	0.00195695	66.5655	0.0148071	inf	1
chr10:1242294:1242294:C:G	chr10:1242294:1242294:C:G	ADARB2	GRCh38	chr10	1242294	1242294	Missense_Mutation	SNP	rs538734059	missense_variant	D/H	deleterious(0)	probably_damaging(0.975)	4.40852e-05	1	0.00195695	22.1951	0.0437674	33.2992	1
chr10:124994653:124994653:G:A	chr10:124994653:124994653:G:A	CTBP2	GRCh38	chr10	124994653	124994653	Missense_Mutation	SNP	rs1163110103	missense_variant	A/V	deleterious(0.04)	possibly_damaging(0.788)		1	0.00195695	1000	0	1000	1
chr10:125003083:125003083:C:A	chr10:125003083:125003083:C:A	CTBP2	GRCh38	chr10	125003083	125003083	Missense_Mutation	SNP	rs140067472	missense_variant	A/S	deleterious(0.01)	probably_damaging(0.994)	0.000130856	1	0.00195695	7.47748	0.125644	8.32407	1
chr10:125026109:125026109:C:T	chr10:125026109:125026109:C:T	CTBP2	GRCh38	chr10	125026109	125026109	Missense_Mutation	SNP	rs530281431	missense_variant	V/M	deleterious_low_confidence(0.02)	possibly_damaging(0.502)	0.00038625	1	0.00195695	2.53326	0.331592	2.56057	1
chr10:125026412:125026412:G:A	chr10:125026412:125026412:G:A	CTBP2	GRCh38	chr10	125026412	125026412	Missense_Mutation	SNP	rs773980772	missense_variant	R/C	deleterious_low_confidence(0)	probably_damaging(0.999)	4.82882e-05	1	0.00195695	20.2632	0.057927	22.1992	1
chr10:125026549:125026549:C:T	chr10:125026549:125026549:C:T	CTBP2	GRCh38	chr10	125026549	125026549	Missense_Mutation	SNP	rs185994757	missense_variant	R/H	deleterious_low_confidence(0.02)	probably_damaging(0.999)	0.00372087	1	0.00195695	0.262969	0.193888	0.262263	1
chr10:125026729:125026729:C:T	chr10:125026729:125026729:C:T	CTBP2	GRCh38	chr10	125026729	125026729	Missense_Mutation	SNP	rs148643707	missense_variant	R/H	deleterious_low_confidence(0)	probably_damaging(0.982)	0.000264667	3	0.00587084	11.091	0.00305731	11.7731	1
chr10:125027285:125027285:G:A	chr10:125027285:125027285:G:A	CTBP2	GRCh38	chr10	125027285	125027285	Nonsense_Mutation	SNP	rs756547143	stop_gained	Q/*			1.47085e-05	1	0.00195695	66.5244	0.0293951	66.5994	1
chr10:125733694:125733694:G:C	chr10:125733694:125733694:G:C	EDRF1	GRCh38	chr10	125733694	125733694	Missense_Mutation	SNP	rs200114330	missense_variant	D/H	deleterious(0)	possibly_damaging(0.894)	8.82171e-05	1	0.00195695	11.0917	0.085621	13.3191	1
chr10:125767584:125767584:G:A	chr10:125767584:125767584:G:A	MMP21	GRCh38	chr10	125767584	125767584	Missense_Mutation	SNP	rs377123310	missense_variant	T/M	deleterious(0)	probably_damaging(0.98)	0.000384911	1	0.00195695	2.54208	0.331592	2.56057	1
chr10:125831552:125831552:G:A	chr10:125831552:125831552:G:A	BCCIP	GRCh38	chr10	125831552	125831552	Missense_Mutation	SNP	novel	missense_variant	E/K	deleterious(0)	probably_damaging(0.999)		1	0.00195695	1000	0	1000	1
chr10:126004910:126004910:A:G	chr10:126004910:126004910:A:G	FANK1	GRCh38	chr10	126004910	126004910	Missense_Mutation	SNP	rs41302923	missense_variant	H/R	deleterious(0.02)	possibly_damaging(0.882)	0.0227239	20	0.0391389	0.861185	0.595941	0.858529	1
chr10:126459168:126459168:C:A	chr10:126459168:126459168:C:A	C10orf90	GRCh38	chr10	126459168	126459168	Missense_Mutation	SNP	rs146050899	missense_variant	R/L	deleterious(0)	probably_damaging(0.999)	0.000161674	1	0.00195695	6.05214	0.15135	6.65906	1
chr10:126459169:126459169:G:A	chr10:126459169:126459169:G:A	C10orf90	GRCh38	chr10	126459169	126459169	Missense_Mutation	SNP	rs139123090	missense_variant	R/W	deleterious(0)	probably_damaging(1)	0.00445352	3	0.00587084	0.659124	0.636136	0.659948	1
chr10:126464816:126464816:G:A	chr10:126464816:126464816:G:A	C10orf90	GRCh38	chr10	126464816	126464816	Nonsense_Mutation	SNP	rs114882604	stop_gained	R/*			0.0377587	1	0.00195695	0.0259139	1.05697e-15	0.0249654	1
chr10:126504772:126504772:G:A	chr10:126504772:126504772:G:A	C10orf90	GRCh38	chr10	126504772	126504772	Missense_Mutation	SNP	rs144072115	missense_variant	T/M	deleterious(0)	probably_damaging(1)	0.00806452	4	0.00782779	0.485323	0.157849	0.483638	1
chr10:126996762:126996762:A:G	chr10:126996762:126996762:A:G	DOCK1	GRCh38	chr10	126996762	126996762	Missense_Mutation	SNP	rs201203523	missense_variant	D/G	deleterious(0)	probably_damaging(0.999)	6.54793e-05	1	0.00195695	14.9433	0.0718772	16.6491	1
chr10:126996816:126996816:C:T	chr10:126996816:126996816:C:T	DOCK1	GRCh38	chr10	126996816	126996816	Missense_Mutation	SNP	rs770984148	missense_variant	T/M	deleterious(0)	probably_damaging(0.981)	0.000265662	1	0.00195695	3.68315	0.246838	3.69904	1
chr10:127106231:127106231:G:A	chr10:127106231:127106231:G:A	DOCK1	GRCh38	chr10	127106231	127106231	Missense_Mutation	SNP	rs201249300	missense_variant,splice_region_variant	G/R	deleterious(0.01)	possibly_damaging(0.844)	0.00215912	4	0.00782779	1.81273	0.289921	1.82612	1
chr10:127374189:127374189:G:A	chr10:127374189:127374189:G:A	DOCK1	GRCh38	chr10	127374189	127374189	Missense_Mutation	SNP	rs574978022	missense_variant	R/H	deleterious(0)	probably_damaging(0.965)	4.82719e-05	1	0.00195695	20.27	0.057927	22.1992	1
chr10:127444138:127444138:C:T	chr10:127444138:127444138:C:T	DOCK1	GRCh38	chr10	127444138	127444138	Missense_Mutation	SNP	rs768536912	missense_variant	R/W	deleterious(0)	probably_damaging(1)		1	0.00195695	1000	0	1000	1
chr10:128063148:128063148:G:A	chr10:128063148:128063148:G:A	PTPRE	GRCh38	chr10	128063148	128063148	Missense_Mutation	SNP	rs367833771	missense_variant	V/I	deleterious(0.04)	probably_damaging(0.997)	6.54022e-05	1	0.00195695	14.9609	0.0718772	16.6491	1
chr10:128069804:128069804:C:T	chr10:128069804:128069804:C:T	PTPRE	GRCh38	chr10	128069804	128069804	Missense_Mutation	SNP	rs1319318158	missense_variant	R/C	deleterious(0)	probably_damaging(1)		1	0.00195695	1000	0	1000	1
chr10:128073449:128073449:C:T	chr10:128073449:128073449:C:T	PTPRE	GRCh38	chr10	128073449	128073449	Missense_Mutation	SNP	rs371426050	missense_variant	T/M	deleterious(0)	probably_damaging(1)		1	0.00195695	1000	0	1000	1
chr10:130166672:130166672:T:C	chr10:130166672:130166672:T:C	GLRX3	GRCh38	chr10	130166672	130166672	Missense_Mutation	SNP	rs767502993	missense_variant	I/T	deleterious(0)	probably_damaging(0.95)	8.81731e-05	1	0.00195695	11.0972	0.085621	13.3191	1
chr10:13124053:13124053:A:T	chr10:13124053:13124053:A:T	OPTN	GRCh38	chr10	13124053	13124053	Missense_Mutation	SNP	rs142812715	missense_variant	Q/L	deleterious(0)	probably_damaging(0.999)	0.00016166	1	0.00195695	6.05266	0.15135	6.65906	1
chr10:13188915:13188915:C:T	chr10:13188915:13188915:C:T	MCM10	GRCh38	chr10	13188915	13188915	Missense_Mutation	SNP	rs35114749	missense_variant	A/V	deleterious(0)	possibly_damaging(0.631)	0.0346042	3	0.00587084	0.0848285	4.18218e-12	0.082136	0.75
chr10:131947716:131947716:G:A	chr10:131947716:131947716:G:A	PPP2R2D	GRCh38	chr10	131947716	131947716	Missense_Mutation	SNP	rs193198132	missense_variant	R/H	deleterious(0.01)	probably_damaging(0.968)	0.000261746	1	0.00195695	3.73826	0.235516	3.91669	1
chr10:132228076:132228076:A:G	chr10:132228076:132228076:A:G	STK32C	GRCh38	chr10	132228076	132228076	Missense_Mutation	SNP		missense_variant	M/T	deleterious(0)	possibly_damaging(0.854)	1.47033e-05	1	0.00195695	66.5479	0.0148071	inf	1
chr10:132228180:132228180:G:A	chr10:132228180:132228180:G:A	STK32C	GRCh38	chr10	132228180	132228180	Missense_Mutation	SNP	rs144273062	missense_variant	R/C		unknown(0)	0.00268395	1	0.00195695	0.364565	0.531675	0.364957	1
chr10:132607942:132607942:C:T	chr10:132607942:132607942:C:T	INPP5A	GRCh38	chr10	132607942	132607942	Missense_Mutation	SNP	rs749800240	missense_variant	R/W	deleterious(0)	possibly_damaging(0.667)	2.41173e-05	1	0.00195695	40.5714	0.0293951	66.5994	1
chr10:132726880:132726880:G:A	chr10:132726880:132726880:G:A	INPP5A	GRCh38	chr10	132726880	132726880	Missense_Mutation	SNP	rs965436593	missense_variant	R/Q	deleterious(0)	probably_damaging(0.928)		1	0.00195695	1000	0	1000	1
chr10:132782100:132782100:C:T	chr10:132782100:132782100:C:T	INPP5A	GRCh38	chr10	132782100	132782100	Missense_Mutation	SNP	rs760998838	missense_variant	T/M	deleterious_low_confidence(0)	unknown(0)	0.000327182	1	0.00195695	2.99061	0.290479	3.02631	1
chr10:13283695:13283695:G:A	chr10:13283695:13283695:G:A	PHYH	GRCh38	chr10	13283695	13283695	Missense_Mutation	SNP	rs104894178	missense_variant	R/W	deleterious(0)	probably_damaging(1)	1.47011e-05	1	0.00195695	66.5578	0.0148071	inf	1
chr10:13294486:13294486:G:A	chr10:13294486:13294486:G:A	PHYH	GRCh38	chr10	13294486	13294486	Missense_Mutation	SNP	rs34571629	missense_variant	T/M	deleterious(0.01)	probably_damaging(0.954)	0.00261642	3	0.00587084	1.12192	0.751599	1.12809	1
chr10:13295497:13295497:G:A	chr10:13295497:13295497:G:A	PHYH	GRCh38	chr10	13295497	13295497	Missense_Mutation	SNP	rs145404396	missense_variant,splice_region_variant	R/W	deleterious(0.04)	probably_damaging(0.978)	0.000206954	1	0.00195695	4.72798	0.200517	4.75619	1
chr10:133292590:133292590:G:C	chr10:133292590:133292590:G:C	TUBGCP2	GRCh38	chr10	133292590	133292590	Missense_Mutation	SNP	novel	missense_variant	L/V	deleterious(0.01)	probably_damaging(0.918)		1	0.00195695	1000	0	1000	1
chr10:133293656:133293656:G:A	chr10:133293656:133293656:G:A	TUBGCP2	GRCh38	chr10	133293656	133293656	Missense_Mutation	SNP	rs756056879	missense_variant	R/W	deleterious(0)	probably_damaging(0.94)	6.54279e-05	1	0.00195695	14.955	0.0718772	16.6491	1
chr10:133312825:133312825:C:G	chr10:133312825:133312825:C:G	ZNF511	GRCh38	chr10	133312825	133312825	Missense_Mutation	SNP	rs771265081	missense_variant	R/G	deleterious(0)	probably_damaging(0.98)	2.93902e-05	1	0.00195695	33.2925	0.0293951	66.5994	1
chr10:133395737:133395737:T:A	chr10:133395737:133395737:T:A	MTG1	GRCh38	chr10	133395737	133395737	Missense_Mutation	SNP	rs147793884	missense_variant	L/Q	deleterious(0)	probably_damaging(0.992)	0.000414079	1	0.00195695	2.36301	0.351248	2.37761	1
chr10:133395751:133395751:T:G	chr10:133395751:133395751:T:G	MTG1	GRCh38	chr10	133395751	133395751	Missense_Mutation	SNP	rs141260910	missense_variant	C/G	deleterious(0)	probably_damaging(0.987)	0.00315981	5	0.00978474	1.54831	0.263718	1.55729	1
chr10:133402695:133402695:C:T	chr10:133402695:133402695:C:T	MTG1	GRCh38	chr10	133402695	133402695	Missense_Mutation	SNP	rs749386742	missense_variant	T/M	deleterious(0.01)	probably_damaging(0.981)	0.000192382	1	0.00195695	5.0861	0.188499	5.12213	1
chr10:13630306:13630306:A:G	chr10:13630306:13630306:A:G	PRPF18	GRCh38	chr10	13630306	13630306	Missense_Mutation	SNP	novel	missense_variant	D/G	deleterious(0.01)	possibly_damaging(0.872)		1	0.00195695	1000	0	1000	1
chr10:13646968:13646968:C:T	chr10:13646968:13646968:C:T	FRMD4A	GRCh38	chr10	13646968	13646968	Missense_Mutation	SNP	rs115657776	missense_variant	G/R	deleterious_low_confidence(0)	probably_damaging(0.991)	0.0170998	1	0.00195695	0.0572213	9.40483e-07	0.0563359	1
chr10:13647021:13647021:C:G	chr10:13647021:13647021:C:G	FRMD4A	GRCh38	chr10	13647021	13647021	Missense_Mutation	SNP	rs543381891	missense_variant	S/T	deleterious_low_confidence(0.01)	probably_damaging(0.982)	0.0230577	2	0.00391389	0.0848717	3.26561e-08	0.0831262	1
chr10:13666259:13666259:G:A	chr10:13666259:13666259:G:A	FRMD4A	GRCh38	chr10	13666259	13666259	Missense_Mutation	SNP	rs147170568	missense_variant	R/C	deleterious(0)	probably_damaging(0.953)	0.000120715	1	0.00195695	8.10565	0.125644	8.32407	1
chr10:13753056:13753056:G:A	chr10:13753056:13753056:G:A	FRMD4A	GRCh38	chr10	13753056	13753056	Missense_Mutation	SNP	rs946445677	missense_variant,splice_region_variant	T/I				1	0.00195695	1000	0	1000	1
chr10:14024395:14024395:C:T	chr10:14024395:14024395:C:T	FRMD4A	GRCh38	chr10	14024395	14024395	Missense_Mutation	SNP	rs951487380	missense_variant	D/N			0.000130822	1	0.00195695	7.47943	0.125644	8.32407	1
chr10:14326881:14326881:G:-	chr10:14326881:14326881:G:-	FRMD4A	GRCh38	chr10	14326881	14326881	Frame_Shift_Del	DEL	rs112572440	frameshift_variant	L/X			0.0274333	3	0.00587084	0.107002	4.59046e-09	0.104398
chr10:14326915:14326915:C:T	chr10:14326915:14326915:C:T	FRMD4A	GRCh38	chr10	14326915	14326915	Nonsense_Mutation	SNP	rs76162977	stop_gained	W/*			0.0474453	6	0.0117417	0.123739	2.1945e-14	0.118573	1
chr10:14326955:14326955:C:G	chr10:14326955:14326955:C:G	FRMD4A	GRCh38	chr10	14326955	14326955	Missense_Mutation	SNP	rs1011769894	missense_variant	G/A		possibly_damaging(0.902)	2.41255e-05	1	0.00195695	40.5576	0.0293951	66.5994	1
chr10:14820083:14820083:C:G	chr10:14820083:14820083:C:G	CDNF	GRCh38	chr10	14820083	14820083	Missense_Mutation	SNP	rs61738953	missense_variant	W/S	deleterious(0)	probably_damaging(1)	0.0397878	41	0.0802348	1.00828	0.935678	1.00884	1
chr10:14843599:14843599:C:T	chr10:14843599:14843599:C:T	HSPA14	GRCh38	chr10	14843599	14843599	Missense_Mutation	SNP	rs41284449	missense_variant	P/L	deleterious_low_confidence(0)	possibly_damaging(0.902)	0.0464721	26	0.0508806	0.547432	0.000896868	0.535628	1
chr10:14899165:14899165:T:C	chr10:14899165:14899165:T:C	DCLRE1C	GRCh38	chr10	14899165	14899165	Nonstop_Mutation	SNP	rs7899689	stop_lost	*/W			0.00376775	1	0.00195695	0.259697	0.194196	0.259178	1
chr10:14899655:14899655:C:A	chr10:14899655:14899655:C:A	SUV39H2	GRCh38	chr10	14899655	14899655	Nonsense_Mutation	SNP	novel	stop_gained	Y/*				1	0.00195695	1000	0	1000	1
chr10:14908817:14908817:G:A	chr10:14908817:14908817:G:A	DCLRE1C	GRCh38	chr10	14908817	14908817	Missense_Mutation	SNP	rs750692726	missense_variant	T/I	deleterious_low_confidence(0)	probably_damaging(0.963)	0.000146964	1	0.00195695	6.65791	0.138593	7.39906	1
chr10:14908877:14908877:G:C	chr10:14908877:14908877:G:C	DCLRE1C	GRCh38	chr10	14908877	14908877	Missense_Mutation	SNP	novel	missense_variant	S/C	deleterious_low_confidence(0)	probably_damaging(0.956)		1	0.00195695	1000	0	1000	1
chr10:14926856:14926856:G:C	chr10:14926856:14926856:G:C	DCLRE1C	GRCh38	chr10	14926856	14926856	Missense_Mutation	SNP	rs41298896	missense_variant	S/C	deleterious(0)	possibly_damaging(0.578)	0.0352987	1	0.00195695	0.0277198	1.03881e-14	0.0267707	1
chr10:14945182:14945182:C:A	chr10:14945182:14945182:C:A	DCLRE1C	GRCh38	chr10	14945182	14945182	Missense_Mutation	SNP	rs138077101	missense_variant	V/F	deleterious(0)	possibly_damaging(0.879)	0.000264683	2	0.00391389	7.39355	0.0317065	7.84106	1
chr10:15078937:15078937:C:A	chr10:15078937:15078937:C:A	ACBD7	GRCh38	chr10	15078937	15078937	Missense_Mutation	SNP	rs1281458611	missense_variant	G/V	deleterious(0)	probably_damaging(0.999)		1	0.00195695	1000	0	1000	1
chr10:15078964:15078964:T:C	chr10:15078964:15078964:T:C	ACBD7	GRCh38	chr10	15078964	15078964	Missense_Mutation	SNP	rs751767832	missense_variant	Y/C	deleterious(0)	probably_damaging(1)	0.000117779	1	0.00195695	8.30771	0.125644	8.32407	1
chr10:15103740:15103740:G:-	chr10:15103740:15103740:G:-	RPP38	GRCh38	chr10	15103740	15103740	Frame_Shift_Del	DEL	novel	frameshift_variant	M/X				1	0.00195695	1000	0	1000
chr10:15119356:15119356:G:A	chr10:15119356:15119356:G:A	NMT2	GRCh38	chr10	15119356	15119356	Missense_Mutation	SNP	rs139987933	missense_variant	T/M	deleterious(0)	probably_damaging(0.982)	4.40969e-05	1	0.00195695	22.1892	0.0437674	33.2992	1
chr10:15254841:15254841:C:T	chr10:15254841:15254841:C:T	FAM171A1	GRCh38	chr10	15254841	15254841	Missense_Mutation	SNP	rs764102142	missense_variant	A/T	deleterious(0)	possibly_damaging(0.831)		1	0.00195695	1000	0	1000	1
chr10:15275930:15275930:G:A	chr10:15275930:15275930:G:A	FAM171A1	GRCh38	chr10	15275930	15275930	Missense_Mutation	SNP	rs745619143	missense_variant	L/F	deleterious(0)	probably_damaging(1)	0.000235163	1	0.00195695	4.16083	0.212358	4.43905	1
chr10:15531111:15531111:A:G	chr10:15531111:15531111:A:G	ITGA8	GRCh38	chr10	15531111	15531111	Missense_Mutation	SNP	rs138034749	missense_variant	F/S	deleterious(0)	probably_damaging(0.997)	0.000981675	1	0.00195695	0.996739	1	1.00812	1
chr10:15548483:15548483:G:-	chr10:15548483:15548483:G:-	ITGA8	GRCh38	chr10	15548483	15548483	Frame_Shift_Del	DEL	novel	frameshift_variant	S/X				1	0.00195695	1000	0	1000
chr10:15572324:15572324:C:T	chr10:15572324:15572324:C:T	ITGA8	GRCh38	chr10	15572324	15572324	Missense_Mutation	SNP	rs202138436	missense_variant	V/M	deleterious(0)	probably_damaging(1)	0.000829876	1	0.00195695	1.17906	0.572868	1.18831	1
chr10:15606316:15606316:T:G	chr10:15606316:15606316:T:G	ITGA8	GRCh38	chr10	15606316	15606316	Missense_Mutation	SNP	rs150056970	missense_variant	N/T	deleterious(0)	possibly_damaging(0.715)	0.000961538	1	0.00195695	1.01761	0.626577	1.02364	1
chr10:15677598:15677598:A:G	chr10:15677598:15677598:A:G	ITGA8	GRCh38	chr10	15677598	15677598	Missense_Mutation	SNP	rs539654064	missense_variant	W/R	deleterious(0)	probably_damaging(0.999)	0.000130907	1	0.00195695	7.47457	0.125644	8.32407	1
chr10:15837555:15837555:T:A	chr10:15837555:15837555:T:A	MINDY3	GRCh38	chr10	15837555	15837555	Missense_Mutation	SNP	rs759476856	missense_variant	R/W	deleterious_low_confidence(0)	probably_damaging(1)	0.00025076	2	0.00391389	7.80406	0.0317065	7.84106	1
chr10:16484757:16484757:G:T	chr10:16484757:16484757:G:T	PTER	GRCh38	chr10	16484757	16484757	Missense_Mutation	SNP	rs201649887	missense_variant	A/S	deleterious(0.03)	possibly_damaging(0.579)	1.47007e-05	1	0.00195695	66.5597	0.0148071	inf	1
chr10:16486419:16486419:T:C	chr10:16486419:16486419:T:C	PTER	GRCh38	chr10	16486419	16486419	Missense_Mutation	SNP	rs371453840	missense_variant	I/T	deleterious(0)	probably_damaging(0.955)	4.82462e-05	1	0.00195695	20.2808	0.057927	22.1992	1
chr10:16486529:16486529:C:T	chr10:16486529:16486529:C:T	PTER	GRCh38	chr10	16486529	16486529	Missense_Mutation	SNP	rs76119360	missense_variant	R/W	deleterious(0)	probably_damaging(0.988)	0.00380714	6	0.0117417	1.54206	0.295598	1.55056	1
chr10:16505081:16505081:G:A	chr10:16505081:16505081:G:A	PTER	GRCh38	chr10	16505081	16505081	Missense_Mutation	SNP	rs758477959	missense_variant	D/N	deleterious(0.01)	probably_damaging(0.999)	2.93962e-05	1	0.00195695	33.2857	0.0293951	66.5994	1
chr10:16754983:16754983:G:C	chr10:16754983:16754983:G:C	RSU1	GRCh38	chr10	16754983	16754983	Missense_Mutation	SNP	rs776590449	missense_variant	N/K	deleterious(0)	probably_damaging(0.951)		1	0.00195695	1000	0	1000	1
chr10:17168854:17168854:G:A	chr10:17168854:17168854:G:A	TRDMT1	GRCh38	chr10	17168854	17168854	Nonsense_Mutation	SNP	rs761056927	stop_gained	Q/*			2.41499e-05	1	0.00195695	40.5167	0.0293951	66.5994	1
chr10:17235211:17235211:T:G	chr10:17235211:17235211:T:G	VIM	GRCh38	chr10	17235211	17235211	Missense_Mutation	SNP	rs200740172	missense_variant	F/V	deleterious(0.05)	possibly_damaging(0.686)	0.000191064	2	0.00391389	10.2424	0.0177139	11.109	1
chr10:17599285:17599285:G:A	chr10:17599285:17599285:G:A	HACD1	GRCh38	chr10	17599285	17599285	Nonsense_Mutation	SNP	rs138806765	stop_gained	R/*			0.00152878	3	0.00587084	1.92011	0.207883	1.94068	1
chr10:18538234:18538234:C:T	chr10:18538234:18538234:C:T	CACNB2	GRCh38	chr10	18538234	18538234	Missense_Mutation	SNP	rs145638628	missense_variant	L/F	deleterious(0)	probably_damaging(0.942)	0.000485109	1	0.00195695	2.01702	0.388844	2.08028	1
chr10:18539677:18539677:C:T	chr10:18539677:18539677:C:T	CACNB2	GRCh38	chr10	18539677	18539677	Missense_Mutation	SNP	rs546669133	missense_variant	R/W	deleterious_low_confidence(0)	probably_damaging(0.994)	0.000732029	1	0.00195695	1.33666	0.525815	1.35821	1
chr10:20808617:20808617:G:A	chr10:20808617:20808617:G:A	NEBL	GRCh38	chr10	20808617	20808617	Missense_Mutation	SNP	rs143584663	missense_variant	S/F	deleterious(0)	possibly_damaging(0.733)	0.00385192	1	0.00195695	0.254022	0.195223	0.254194	1
chr10:20809883:20809883:C:T	chr10:20809883:20809883:C:T	NEBL	GRCh38	chr10	20809883	20809883	Missense_Mutation	SNP	rs761052528	missense_variant	R/H	deleterious(0)	probably_damaging(0.924)	0.000118099	1	0.00195695	8.2852	0.125644	8.32407	1
chr10:20826479:20826479:G:A	chr10:20826479:20826479:G:A	NEBL	GRCh38	chr10	20826479	20826479	Nonsense_Mutation	SNP	rs146471913	stop_gained	R/*			0.00048518	1	0.00195695	2.01672	0.388844	2.08028	1
chr10:20835587:20835587:C:T	chr10:20835587:20835587:C:T	NEBL	GRCh38	chr10	20835587	20835587	Missense_Mutation	SNP		missense_variant	G/R	deleterious(0.01)	possibly_damaging(0.828)		1	0.00195695	1000	0	1000	1
chr10:20888199:20888199:G:C	chr10:20888199:20888199:G:C	NEBL	GRCh38	chr10	20888199	20888199	Nonsense_Mutation	SNP	rs147622517	stop_gained	Y/*			0.00245904	1	0.00195695	0.397909	0.526003	0.397825	1
chr10:20889923:20889923:C:G	chr10:20889923:20889923:C:G	NEBL	GRCh38	chr10	20889923	20889923	Missense_Mutation	SNP	rs41277374	missense_variant	K/N	deleterious(0)	probably_damaging(0.998)	0.00648377	1	0.00195695	0.150911	0.0259557	0.150385	1
chr10:21515547:21515547:C:T	chr10:21515547:21515547:C:T	SKIDA1	GRCh38	chr10	21515547	21515547	Missense_Mutation	SNP	rs760953882	missense_variant	C/Y	deleterious(0)	probably_damaging(0.915)	0.00039267	1	0.00195695	2.49185	0.331592	2.56057	1
chr10:21759211:21759211:G:T	chr10:21759211:21759211:G:T	DNAJC1	GRCh38	chr10	21759211	21759211	Missense_Mutation	SNP	rs17852856	missense_variant	R/S	deleterious(0)	probably_damaging(0.999)	0.000147003	1	0.00195695	6.65615	0.138593	7.39906	1
chr10:21759546:21759546:G:T	chr10:21759546:21759546:G:T	DNAJC1	GRCh38	chr10	21759546	21759546	Missense_Mutation	SNP	rs1403643518	missense_variant	P/H	deleterious(0.01)	possibly_damaging(0.635)		1	0.00195695	1000	0	1000	1
chr10:22320057:22320057:A:G	chr10:22320057:22320057:A:G	COMMD3	GRCh38	chr10	22320057	22320057	Missense_Mutation	SNP	rs151178813	missense_variant	S/G	deleterious_low_confidence(0)	probably_damaging(0.919)	0.0169177	2	0.00391389	0.115675	1.08008e-05	0.11398	1
chr10:23120778:23120778:C:-	chr10:23120778:23120778:C:-	MSRB2	GRCh38	chr10	23120778	23120778	Frame_Shift_Del	DEL	rs1383115597	frameshift_variant	H/X				1	0.00195695	1000	0	1000
chr10:23440395:23440395:A:T	chr10:23440395:23440395:A:T	OTUD1	GRCh38	chr10	23440395	23440395	Missense_Mutation	SNP	rs934975964	missense_variant	H/L	deleterious(0)	probably_damaging(0.946)	0.000120546	1	0.00195695	8.11701	0.125644	8.32407	1
chr10:24473904:24473904:G:A	chr10:24473904:24473904:G:A	KIAA1217	GRCh38	chr10	24473904	24473904	Missense_Mutation	SNP	rs41279868	missense_variant	R/H	deleterious(0)	probably_damaging(0.998)	0.0107973	5	0.00978474	0.45311	0.0661744	0.450549	1
chr10:24494534:24494534:A:G	chr10:24494534:24494534:A:G	KIAA1217	GRCh38	chr10	24494534	24494534	Missense_Mutation	SNP	rs376125025	missense_variant	S/G	deleterious(0)	possibly_damaging(0.553)	7.34797e-05	1	0.00195695	13.3162	0.0718772	16.6491	1
chr10:24521896:24521896:G:A	chr10:24521896:24521896:G:A	KIAA1217	GRCh38	chr10	24521896	24521896	Missense_Mutation	SNP	rs141531788	missense_variant	R/H	deleterious(0)	probably_damaging(0.997)	0.00060264	1	0.00195695	1.62365	0.457631	1.66403	1
chr10:24524385:24524387:TGG:-	chr10:24524385:24524387:TGG:-	KIAA1217	GRCh38	chr10	24524385	24524387	In_Frame_Del	DEL	rs754194695	inframe_deletion	ME/K			0.00119055	1	0.00195695	0.821867	1	0.831525
chr10:24527982:24527982:A:G	chr10:24527982:24527982:A:G	KIAA1217	GRCh38	chr10	24527982	24527982	Missense_Mutation	SNP	rs138435732	missense_variant	Y/C	deleterious(0.01)	probably_damaging(0.999)	0.000896769	1	0.00195695	1.09111	0.597631	1.10903	1
chr10:24531941:24531941:C:T	chr10:24531941:24531941:C:T	KIAA1217	GRCh38	chr10	24531941	24531941	Missense_Mutation	SNP	rs370350477	missense_variant	T/M	deleterious(0)	probably_damaging(0.999)	6.54365e-05	1	0.00195695	14.953	0.0718772	16.6491	1
chr10:24543571:24543571:C:A	chr10:24543571:24543571:C:A	KIAA1217	GRCh38	chr10	24543571	24543571	Missense_Mutation	SNP	rs143696278	missense_variant	P/Q	deleterious(0)	probably_damaging(0.995)	0.00328407	1	0.00195695	0.297945	0.271333	0.297677	1
chr10:24585182:24585182:G:A	chr10:24585182:24585182:G:A	ARHGAP21	GRCh38	chr10	24585182	24585182	Missense_Mutation	SNP	rs142036127	missense_variant	L/F	deleterious(0)	probably_damaging(1)	0.00838025	3	0.00587084	0.350278	0.054633	0.34889	1
chr10:24620421:24620421:T:C	chr10:24620421:24620421:T:C	ARHGAP21	GRCh38	chr10	24620421	24620421	Missense_Mutation	SNP	rs143952326	missense_variant	R/G	deleterious(0)	probably_damaging(0.974)	0.00331263	3	0.00587084	0.88613	1	0.886804	1
chr10:24621017:24621017:C:T	chr10:24621017:24621017:C:T	ARHGAP21	GRCh38	chr10	24621017	24621017	Missense_Mutation	SNP	rs375309776	missense_variant	G/D	deleterious(0.01)	possibly_damaging(0.795)	7.34905e-05	1	0.00195695	13.3143	0.0718772	16.6491	1
chr10:24633459:24633459:T:C	chr10:24633459:24633459:T:C	ARHGAP21	GRCh38	chr10	24633459	24633459	Missense_Mutation	SNP	rs61758700	missense_variant	N/S	deleterious(0)	probably_damaging(0.991)	0.00376249	2	0.00391389	0.52012	0.59816	0.520907	1
chr10:24635094:24635094:C:A	chr10:24635094:24635094:C:A	ARHGAP21	GRCh38	chr10	24635094	24635094	Missense_Mutation	SNP	rs773377086	missense_variant	R/I	deleterious(0)	probably_damaging(0.958)		1	0.00195695	1000	0	1000	1
chr10:24855318:24855318:A:G	chr10:24855318:24855318:A:G	PRTFDC1	GRCh38	chr10	24855318	24855318	Missense_Mutation	SNP	rs199794379	missense_variant,splice_region_variant	Y/H	deleterious(0)	probably_damaging(0.985)	0.00461538	1	0.00195695	0.212003	0.0983887	0.211801	1
chr10:24856986:24856986:C:T	chr10:24856986:24856986:C:T	PRTFDC1	GRCh38	chr10	24856986	24856986	Missense_Mutation	SNP	rs145142862	missense_variant	G/R	deleterious(0.02)	possibly_damaging(0.766)	0.000808586	1	0.00195695	1.2101	0.559922	1.23236	1
chr10:24937243:24937243:G:A	chr10:24937243:24937243:G:A	PRTFDC1	GRCh38	chr10	24937243	24937243	Nonsense_Mutation	SNP	rs758343863	stop_gained	R/*			2.42424e-05	1	0.00195695	40.3621	0.0293951	66.5994	1
chr10:27012889:27012889:A:G	chr10:27012889:27012889:A:G	ANKRD26	GRCh38	chr10	27012889	27012889	Missense_Mutation	SNP	rs201953836	missense_variant	L/S	deleterious(0)	probably_damaging(0.964)	1.46994e-05	1	0.00195695	66.5655	0.0148071	inf	1
chr10:27040008:27040008:C:G	chr10:27040008:27040008:C:G	ANKRD26	GRCh38	chr10	27040008	27040008	Missense_Mutation	SNP	rs139949439	missense_variant	E/Q	deleterious(0.01)	probably_damaging(0.948)	0.00396884	2	0.00391389	0.493078	0.448877	0.493695	1
chr10:27046368:27046368:T:A	chr10:27046368:27046368:T:A	ANKRD26	GRCh38	chr10	27046368	27046368	Missense_Mutation	SNP	rs193178384	missense_variant	D/V	deleterious(0)	probably_damaging(0.964)	0.00137543	1	0.00195695	0.711395	1	0.715154	1
chr10:27100099:27100099:T:G	chr10:27100099:27100099:T:G	ANKRD26	GRCh38	chr10	27100099	27100099	Missense_Mutation	SNP	rs765424230	missense_variant	R/S	deleterious(0.01)	possibly_damaging(0.844)	1.47003e-05	1	0.00195695	66.5615	0.0148071	inf	1
chr10:27167221:27167221:T:C	chr10:27167221:27167221:T:C	MASTL	GRCh38	chr10	27167221	27167221	Missense_Mutation	SNP	rs1163815153	missense_variant	S/P	deleterious(0)	probably_damaging(0.997)	2.41324e-05	1	0.00195695	40.5461	0.0293951	66.5994	1
chr10:27170314:27170314:C:A	chr10:27170314:27170314:C:A	MASTL	GRCh38	chr10	27170314	27170314	Missense_Mutation	SNP	rs148839815	missense_variant	S/Y	deleterious(0.01)	possibly_damaging(0.801)	7.35164e-05	1	0.00195695	13.3096	0.0718772	16.6491	1
chr10:27173118:27173118:C:T	chr10:27173118:27173118:C:T	MASTL	GRCh38	chr10	27173118	27173118	Nonsense_Mutation	SNP	rs1341618539	stop_gained,splice_region_variant	Q/*			2.94057e-05	1	0.00195695	33.275	0.0293951	66.5994	1
chr10:27240384:27240384:G:A	chr10:27240384:27240384:G:A	ACBD5	GRCh38	chr10	27240384	27240384	Missense_Mutation	SNP	rs41282238	missense_variant	T/M	deleterious(0.05)	probably_damaging(0.912)	0.0118061	1	0.00195695	0.0828786	0.00016673	0.0820635	1
chr10:27504701:27504701:C:T	chr10:27504701:27504701:C:T	RAB18	GRCh38	chr10	27504701	27504701	Nonsense_Mutation	SNP	rs146545118	stop_gained	R/*			0.0130327	5	0.00978474	0.375392	0.0168523	0.372411	1
chr10:27533751:27533752:AA:-	chr10:27533751:27533752:AA:-	RAB18	GRCh38	chr10	27533751	27533752	Frame_Shift_Del	DEL	rs1261639905	frameshift_variant	RR/RX			1.47102e-05	1	0.00195695	66.5167	0.0293951	66.5994
chr10:27734615:27734615:G:A	chr10:27734615:27734615:G:A	MKX	GRCh38	chr10	27734615	27734615	Missense_Mutation	SNP		missense_variant	L/F	deleterious(0.05)	probably_damaging(0.966)		1	0.00195695	1000	0	1000	1
chr10:29458448:29458448:C:T	chr10:29458448:29458448:C:T	SVIL	GRCh38	chr10	29458448	29458448	Missense_Mutation	SNP	rs147020336	missense_variant	D/N	deleterious(0.03)	possibly_damaging(0.701)	0.00103709	1	0.00195695	0.94348	1	0.950455	1
chr10:29458511:29458511:C:T	chr10:29458511:29458511:C:T	SVIL	GRCh38	chr10	29458511	29458511	Missense_Mutation	SNP	rs199584954	missense_variant	D/N	deleterious(0)	possibly_damaging(0.498)	0.00039267	1	0.00195695	2.49185	0.331592	2.56057	1
chr10:29488708:29488708:C:G	chr10:29488708:29488708:C:G	SVIL	GRCh38	chr10	29488708	29488708	Missense_Mutation	SNP	rs144661370	missense_variant	S/T	deleterious(0)	probably_damaging(0.987)	0.0117749	2	0.00391389	0.166196	0.0010086	0.164703	1
chr10:29488744:29488744:G:A	chr10:29488744:29488744:G:A	SVIL	GRCh38	chr10	29488744	29488744	Missense_Mutation	SNP	rs200637850	missense_variant	S/F	deleterious(0)	probably_damaging(0.984)	0.000196207	1	0.00195695	4.98695	0.188499	5.12213	1
chr10:30029016:30029016:C:T	chr10:30029016:30029016:C:T	JCAD	GRCh38	chr10	30029016	30029016	Missense_Mutation	SNP	rs768500515	missense_variant	E/K	deleterious(0.01)	probably_damaging(0.99)	1.47016e-05	1	0.00195695	66.5556	0.0148071	inf	1
chr10:30336868:30336868:T:C	chr10:30336868:30336868:T:C	MTPAP	GRCh38	chr10	30336868	30336868	Missense_Mutation	SNP	novel	missense_variant	K/E	deleterious(0)	possibly_damaging(0.809)		1	0.00195695	1000	0	1000	1
chr10:30340414:30340414:T:C	chr10:30340414:30340414:T:C	MTPAP	GRCh38	chr10	30340414	30340414	Missense_Mutation	SNP	novel	missense_variant	S/G	deleterious(0.05)	probably_damaging(0.911)		1	0.00195695	1000	0	1000	1
chr10:3067657:3067657:C:G	chr10:3067657:3067657:C:G	PFKP	GRCh38	chr10	3067657	3067657	Missense_Mutation	SNP	rs574712958	missense_variant	S/C	deleterious(0.02)	possibly_damaging(0.711)	0.00227367	1	0.00195695	0.43035	0.732746	0.431491	1
chr10:3101411:3101411:G:A	chr10:3101411:3101411:G:A	PFKP	GRCh38	chr10	3101411	3101411	Missense_Mutation	SNP	rs61760976	missense_variant	R/Q	deleterious(0)	possibly_damaging(0.687)	0.000386698	2	0.00391389	5.06066	0.0642644	5.12617	1
chr10:3133209:3133209:G:C	chr10:3133209:3133209:G:C	PFKP	GRCh38	chr10	3133209	3133209	Missense_Mutation	SNP	rs1205485952	missense_variant	E/D	deleterious(0.01)	probably_damaging(0.998)		1	0.00195695	1000	0	1000	1
chr10:3137566:3137566:G:A	chr10:3137566:3137566:G:A	PFKP	GRCh38	chr10	3137566	3137566	Missense_Mutation	SNP	rs138246751	missense_variant	R/Q	deleterious_low_confidence(0)	unknown(0)	0.0132505	7	0.0136986	0.51691	0.0941572	0.51359	1
chr10:3138965:3138965:G:C	chr10:3138965:3138965:G:C	PITRM1	GRCh38	chr10	3138965	3138965	Missense_Mutation	SNP	rs2279219	missense_variant	I/M	deleterious(0)	probably_damaging(0.986)	0.0132396	7	0.0136986	0.517335	0.0940109	0.514169	1
chr10:3140748:3140748:C:T	chr10:3140748:3140748:C:T	PITRM1	GRCh38	chr10	3140748	3140748	Missense_Mutation	SNP	rs372273001	missense_variant	G/S	deleterious(0)	probably_damaging(1)	0.000196464	1	0.00195695	4.98042	0.188499	5.12213	1
chr10:3140811:3140811:G:A	chr10:3140811:3140811:G:A	PITRM1	GRCh38	chr10	3140811	3140811	Missense_Mutation	SNP	rs71477812	missense_variant,splice_region_variant	L/F	deleterious(0)	probably_damaging(0.998)	0.00967334	8	0.0156556	0.809213	0.745247	0.808672	0.9
chr10:3143417:3143417:C:T	chr10:3143417:3143417:C:T	PITRM1	GRCh38	chr10	3143417	3143417	Missense_Mutation	SNP	rs200737276	missense_variant	V/I	deleterious(0.01)	possibly_damaging(0.7)	0.00060264	1	0.00195695	1.62365	0.457631	1.66403	1
chr10:31521746:31521746:T:C	chr10:31521746:31521746:T:C	ZEB1	GRCh38	chr10	31521746	31521746	Missense_Mutation	SNP	rs1577181	missense_variant	I/T	deleterious(0)	probably_damaging(0.977)	0.00897067	1	0.00195695	0.109075	0.00204559	0.108202	1
chr10:31521854:31521854:A:C	chr10:31521854:31521854:A:C	ZEB1	GRCh38	chr10	31521854	31521854	Missense_Mutation	SNP	rs118020901	missense_variant	Q/P	deleterious(0.01)	probably_damaging(0.979)	0.00743724	3	0.00587084	0.394692	0.134626	0.393478	1
chr10:3157081:3157081:C:T	chr10:3157081:3157081:C:T	PITRM1	GRCh38	chr10	3157081	3157081	Nonsense_Mutation	SNP	rs114130274	stop_gained	W/*			0.0280419	1	0.00195695	0.0348933	1.59753e-11	0.0339631	1
chr10:3158953:3158953:A:G	chr10:3158953:3158953:A:G	PITRM1	GRCh38	chr10	3158953	3158953	Missense_Mutation	SNP	novel	missense_variant	I/T	deleterious(0)	probably_damaging(0.988)		1	0.00195695	1000	0	1000	1
chr10:3166369:3166369:C:T	chr10:3166369:3166369:C:T	PITRM1	GRCh38	chr10	3166369	3166369	Missense_Mutation	SNP	rs200158878	missense_variant	R/H	deleterious(0)	probably_damaging(0.992)	0.000433463	1	0.00195695	2.25734	0.360858	2.29559	1
chr10:31817877:31817877:G:A	chr10:31817877:31817877:G:A	ARHGAP12	GRCh38	chr10	31817877	31817877	Missense_Mutation	SNP	rs750559808	missense_variant	R/C	deleterious(0.02)	probably_damaging(0.984)	0.000131113	1	0.00195695	7.46283	0.125644	8.32407	1
chr10:31843529:31843529:G:A	chr10:31843529:31843529:G:A	ARHGAP12	GRCh38	chr10	31843529	31843529	Missense_Mutation	SNP	rs371320779	missense_variant	R/W	deleterious(0)	possibly_damaging(0.842)	1.47063e-05	1	0.00195695	66.5343	0.0293951	66.5994	1
chr10:32584282:32584282:C:G	chr10:32584282:32584282:C:G	CCDC7	GRCh38	chr10	32584282	32584282	Nonsense_Mutation	SNP	rs139762456	stop_gained	Y/*			0.00228022	3	0.00587084	1.28734	0.509625	1.28863	1
chr10:32711635:32711635:C:G	chr10:32711635:32711635:C:G	CCDC7	GRCh38	chr10	32711635	32711635	Nonsense_Mutation	SNP	novel	stop_gained	S/*			1.47063e-05	1	0.00195695	66.5343	0.0293951	66.5994	1
chr10:32907071:32907071:A:G	chr10:32907071:32907071:A:G	ITGB1	GRCh38	chr10	32907071	32907071	Nonstop_Mutation	SNP	rs145531166	stop_lost	*/Q			0.000147007	1	0.00195695	6.65597	0.138593	7.39906	1
chr10:33180216:33180216:C:T	chr10:33180216:33180216:C:T	NRP1	GRCh38	chr10	33180216	33180216	Missense_Mutation	SNP	rs200330871	missense_variant	V/M	deleterious(0.04)	probably_damaging(0.957)	0.000207297	1	0.00195695	4.72015	0.200517	4.75619	1
chr10:33213313:33213313:G:A	chr10:33213313:33213313:G:A	NRP1	GRCh38	chr10	33213313	33213313	Nonsense_Mutation	SNP	novel	stop_gained	R/*			6.54793e-05	1	0.00195695	14.9433	0.0718772	16.6491	1
chr10:34269805:34269805:C:G	chr10:34269805:34269805:C:G	PARD3	GRCh38	chr10	34269805	34269805	Missense_Mutation	SNP	rs762590546	missense_variant	D/H	deleterious(0.03)	possibly_damaging(0.503)	0.000130976	1	0.00195695	7.47063	0.125644	8.32407	1
chr10:34331141:34331141:C:A	chr10:34331141:34331141:C:A	PARD3	GRCh38	chr10	34331141	34331141	Missense_Mutation	SNP	rs61735572	missense_variant	D/Y	deleterious(0)	possibly_damaging(0.839)		1	0.00195695	1000	0	1000	1
chr10:34331315:34331315:G:C	chr10:34331315:34331315:G:C	PARD3	GRCh38	chr10	34331315	34331315	Missense_Mutation	SNP	novel	missense_variant	L/V	deleterious(0)	probably_damaging(0.998)		1	0.00195695	1000	0	1000	1
chr10:34341723:34341723:G:T	chr10:34341723:34341723:G:T	PARD3	GRCh38	chr10	34341723	34341723	Missense_Mutation	SNP	rs375241184	missense_variant	S/Y	deleterious(0.02)	probably_damaging(0.995)	7.34927e-05	1	0.00195695	13.3139	0.0718772	16.6491	1
chr10:34399345:34399345:C:G	chr10:34399345:34399345:C:G	PARD3	GRCh38	chr10	34399345	34399345	Missense_Mutation	SNP	rs62625032	missense_variant	S/T	deleterious(0.04)	probably_damaging(0.948)	0.00416017	4	0.00782779	0.940802	1	0.943541	1
chr10:35206973:35206973:C:T	chr10:35206973:35206973:C:T	CREM	GRCh38	chr10	35206973	35206973	Missense_Mutation	SNP	rs52806860	missense_variant	S/L	deleterious(0)	probably_damaging(0.997)	0.00427652	3	0.00587084	0.686404	0.805605	0.687378	0.75
chr10:364446:364446:C:T	chr10:364446:364446:C:T	DIP2C	GRCh38	chr10	364446	364446	Missense_Mutation	SNP	rs138357860	missense_variant	R/H	deleterious(0)	probably_damaging(1)	0.000196309	1	0.00195695	4.98435	0.188499	5.12213	1
chr10:37832928:37832928:A:G	chr10:37832928:37832928:A:G	ZNF248	GRCh38	chr10	37832928	37832928	Missense_Mutation	SNP	rs777956153	missense_variant	C/R	deleterious(0.02)	probably_damaging(0.916)	1.47003e-05	1	0.00195695	66.5615	0.0148071	inf	1
chr10:38056187:38056187:C:T	chr10:38056187:38056187:C:T	ZNF33A	GRCh38	chr10	38056187	38056187	Missense_Mutation	SNP	rs146461823	missense_variant	T/M	deleterious(0.04)	probably_damaging(1)	0.000748178	1	0.00195695	1.30781	0.532841	1.33103	1
chr10:42785621:42785621:T:C	chr10:42785621:42785621:T:C	BMS1	GRCh38	chr10	42785621	42785621	Missense_Mutation	SNP	rs77961452	missense_variant	F/L	deleterious(0)	possibly_damaging(0.908)	0.0083281	1	0.00195695	0.117491	0.00430008	0.116689	1
chr10:42792561:42792561:A:G	chr10:42792561:42792561:A:G	BMS1	GRCh38	chr10	42792561	42792561	Missense_Mutation	SNP	rs148911479	missense_variant	Y/C	deleterious(0)	probably_damaging(1)	0.00193969	1	0.00195695	0.504448	1	0.507421	1
chr10:42793107:42793107:C:G	chr10:42793107:42793107:C:G	BMS1	GRCh38	chr10	42793107	42793107	Missense_Mutation	SNP	novel	missense_variant	A/G	deleterious(0)	probably_damaging(0.96)		1	0.00195695	1000	0	1000	1
chr10:42802191:42802191:G:A	chr10:42802191:42802191:G:A	BMS1	GRCh38	chr10	42802191	42802191	Missense_Mutation	SNP	rs41302249	missense_variant	D/N	deleterious(0.01)	probably_damaging(0.996)	0.0156962	15	0.0293542	0.935074	0.899251	0.934396	1
chr10:42816610:42816610:G:T	chr10:42816610:42816610:G:T	BMS1	GRCh38	chr10	42816610	42816610	Missense_Mutation	SNP	rs141419423	missense_variant	G/C	deleterious(0)	probably_damaging(1)	0.00218989	1	0.00195695	0.446814	0.729976	0.449023	1
chr10:42823188:42823188:G:A	chr10:42823188:42823188:G:A	BMS1	GRCh38	chr10	42823188	42823188	Missense_Mutation	SNP	rs188712956	missense_variant	R/K	deleterious(0.03)	possibly_damaging(0.573)	0.00215997	2	0.00391389	0.906007	1	0.911268	1
chr10:43158721:43158721:A:G	chr10:43158721:43158721:A:G	CSGALNACT2	GRCh38	chr10	43158721	43158721	Missense_Mutation	SNP	rs541538089	missense_variant	Y/C	deleterious(0)	probably_damaging(0.999)	2.41336e-05	1	0.00195695	40.544	0.0293951	66.5994	1
chr10:44971799:44971799:C:T	chr10:44971799:44971799:C:T	RASSF4	GRCh38	chr10	44971799	44971799	Missense_Mutation	SNP	rs184086507	missense_variant	T/I	deleterious(0.02)	probably_damaging(0.998)	0.0140493	2	0.00391389	0.139291	0.000125039	0.137653	1
chr10:44977405:44977405:A:G	chr10:44977405:44977405:A:G	DEPP1	GRCh38	chr10	44977405	44977405	Missense_Mutation	SNP	novel	missense_variant	I/T	deleterious(0)	probably_damaging(0.998)		1	0.00195695	1000	0	1000	1
chr10:44991933:44991933:C:T	chr10:44991933:44991933:C:T	RASSF4	GRCh38	chr10	44991933	44991933	Missense_Mutation	SNP	rs146647075	missense_variant	P/L	deleterious(0)	probably_damaging(1)	0.00787402	1	0.00195695	0.124266	0.00604575	0.123507	1
chr10:45003676:45003676:G:A	chr10:45003676:45003676:G:A	ZNF22	GRCh38	chr10	45003676	45003676	Missense_Mutation	SNP	rs1359736820	missense_variant	R/Q	deleterious(0)	probably_damaging(0.985)		1	0.00195695	1000	0	1000	1
chr10:45003890:45003890:A:T	chr10:45003890:45003890:A:T	ZNF22	GRCh38	chr10	45003890	45003890	Missense_Mutation	SNP	rs148806171	missense_variant	K/N	deleterious(0)	probably_damaging(0.954)		2	0.00391389	1000	0	1000	1
chr10:45463212:45463212:A:G	chr10:45463212:45463212:A:G	MARCHF8	GRCh38	chr10	45463212	45463212	Missense_Mutation	SNP	rs761096272	missense_variant	S/P	deleterious(0.02)	possibly_damaging(0.498)	1.47007e-05	1	0.00195695	66.5597	0.0148071	inf	1
chr10:45463479:45463479:G:A	chr10:45463479:45463479:G:A	MARCHF8	GRCh38	chr10	45463479	45463479	Nonsense_Mutation	SNP	rs755628332	stop_gained	R/*			0.000176367	1	0.00195695	5.54794	0.163918	6.0536	1
chr10:45626255:45626255:G:A	chr10:45626255:45626255:G:A	ZFAND4	GRCh38	chr10	45626255	45626255	Missense_Mutation	SNP	rs535799989	missense_variant	T/I	deleterious(0)	probably_damaging(0.996)	6.54622e-05	1	0.00195695	14.9472	0.0718772	16.6491	1
chr10:45639868:45639868:T:A	chr10:45639868:45639868:T:A	ZFAND4	GRCh38	chr10	45639868	45639868	Missense_Mutation	SNP	rs201853061	missense_variant	N/I	deleterious(0)	probably_damaging(0.916)	7.34819e-05	1	0.00195695	13.3158	0.0718772	16.6491	1
chr10:45663638:45663638:G:A	chr10:45663638:45663638:G:A	ZFAND4	GRCh38	chr10	45663638	45663638	Missense_Mutation	SNP	rs147435712	missense_variant	L/F	deleterious(0)	probably_damaging(0.997)	0.00123486	2	0.00391389	1.58475	0.359183	1.60444	1
chr10:45750790:45750790:G:A	chr10:45750790:45750790:G:A	WASHC2C	GRCh38	chr10	45750790	45750790	Missense_Mutation	SNP	rs201469599	missense_variant	A/T	deleterious(0)	probably_damaging(1)	0.00898239	3	0.00587084	0.326797	0.0412381	0.325242	1
chr10:45759362:45759362:G:C	chr10:45759362:45759362:G:C	WASHC2C	GRCh38	chr10	45759362	45759362	Missense_Mutation	SNP	rs782161227	missense_variant	K/N	deleterious(0.01)	possibly_damaging(0.667)	0.000930233	1	0.00195695	1.05186	0.615257	1.05617	1
chr10:45769562:45769562:G:C	chr10:45769562:45769562:G:C	WASHC2C	GRCh38	chr10	45769562	45769562	Missense_Mutation	SNP	rs782365885	missense_variant	K/N	deleterious(0)	probably_damaging(0.967)	6.54965e-05	1	0.00195695	14.9393	0.0718772	16.6491	1
chr10:45789021:45789021:C:T	chr10:45789021:45789021:C:T	WASHC2C	GRCh38	chr10	45789021	45789021	Missense_Mutation	SNP	rs1303766027	missense_variant	R/W	deleterious(0.01)	possibly_damaging(0.78)	0.00957827	1	0.00195695	0.102156	0.00151074	0.101325	1
chr10:45789442:45789442:A:G	chr10:45789442:45789442:A:G	WASHC2C	GRCh38	chr10	45789442	45789442	Missense_Mutation	SNP	rs1369355526	missense_variant	K/R	deleterious(0.02)	probably_damaging(0.92)	0.0225785	24	0.0469667	1.04008	0.831569	1.04126	0.933333
chr10:4837556:4837556:T:G	chr10:4837556:4837556:T:G	AKR1E2	GRCh38	chr10	4837556	4837556	Missense_Mutation	SNP	rs76596595	missense_variant	L/W	deleterious(0)	probably_damaging(1)	0.0177143	17	0.0332681	0.939018	0.904881	0.938427	0.944444
chr10:48450295:48450295:G:A	chr10:48450295:48450295:G:A	ARHGAP22	GRCh38	chr10	48450295	48450295	Missense_Mutation	SNP	rs3747853	missense_variant	R/C	deleterious(0.01)	possibly_damaging(0.648)	0.0148191	1	0.00195695	0.0660279	8.72597e-06	0.065158	1
chr10:48451323:48451323:A:T	chr10:48451323:48451323:A:T	ARHGAP22	GRCh38	chr10	48451323	48451323	Missense_Mutation	SNP	novel	missense_variant	V/D	deleterious_low_confidence(0)	possibly_damaging(0.692)		1	0.00195695	1000	0	1000	1
chr10:48451363:48451363:G:C	chr10:48451363:48451363:G:C	ARHGAP22	GRCh38	chr10	48451363	48451363	Missense_Mutation	SNP	rs920519657	missense_variant	L/V	deleterious_low_confidence(0)	possibly_damaging(0.578)	0.000470505	1	0.00195695	2.07962	0.379654	2.14742	1
chr10:48451534:48451534:C:A	chr10:48451534:48451534:C:A	ARHGAP22	GRCh38	chr10	48451534	48451534	Missense_Mutation	SNP	rs750034056	missense_variant	A/S	deleterious_low_confidence(0)	possibly_damaging(0.578)	0.000147089	1	0.00195695	6.65226	0.15135	6.65906	1
chr10:48455088:48455088:G:A	chr10:48455088:48455088:G:A	ARHGAP22	GRCh38	chr10	48455088	48455088	Missense_Mutation	SNP	rs770347078	missense_variant	R/W	deleterious(0)	probably_damaging(0.997)	1.46981e-05	1	0.00195695	66.5714	0.0148071	inf	1
chr10:48455117:48455117:G:A	chr10:48455117:48455117:G:A	ARHGAP22	GRCh38	chr10	48455117	48455117	Missense_Mutation	SNP	rs760644302	missense_variant	T/M	deleterious(0)	probably_damaging(0.998)	0.000132298	2	0.00391389	14.792	0.00910925	16.6645	1
chr10:48479678:48479678:C:T	chr10:48479678:48479678:C:T	ARHGAP22	GRCh38	chr10	48479678	48479678	Missense_Mutation	SNP	rs774057283	missense_variant	V/M	deleterious(0)	probably_damaging(0.998)	5.87993e-05	1	0.00195695	16.6409	0.057927	22.1992	1
chr10:484835:484835:G:A	chr10:484835:484835:G:A	DIP2C	GRCh38	chr10	484835	484835	Missense_Mutation	SNP	rs11252681	missense_variant	R/W	deleterious(0.02)	possibly_damaging(0.833)	0.0417733	27	0.0528376	0.632432	0.0139944	0.622582	1
chr10:48555538:48555538:G:T	chr10:48555538:48555538:G:T	ARHGAP22	GRCh38	chr10	48555538	48555538	Missense_Mutation	SNP	rs756188755	missense_variant	L/I	deleterious(0)	probably_damaging(0.996)	0.000327054	1	0.00195695	2.99178	0.290479	3.02631	1
chr10:48583141:48583141:T:A	chr10:48583141:48583141:T:A	ARHGAP22	GRCh38	chr10	48583141	48583141	Missense_Mutation	SNP	rs1182008049	missense_variant	S/C	deleterious(0)	probably_damaging(0.999)		1	0.00195695	1000	0	1000	1
chr10:49107735:49107735:G:A	chr10:49107735:49107735:G:A	VSTM4	GRCh38	chr10	49107735	49107735	Missense_Mutation	SNP	rs138812288	missense_variant	R/W	deleterious(0.02)	possibly_damaging(0.663)	0.000323434	1	0.00195695	3.02527	0.279811	3.17047	1
chr10:49459183:49459183:C:T	chr10:49459183:49459183:C:T	ERCC6	GRCh38	chr10	49459183	49459183	Missense_Mutation	SNP	rs4253227	missense_variant	G/R	deleterious(0)	probably_damaging(0.995)	0.0117289	1	0.00195695	0.0834242	0.000163608	0.0825844	1
chr10:49461551:49461551:C:T	chr10:49461551:49461551:C:T	ERCC6	GRCh38	chr10	49461551	49461551	Missense_Mutation	SNP	rs115319252	missense_variant	V/M	deleterious(0.03)	probably_damaging(0.94)	0.000577145	2	0.00391389	3.39074	0.123218	3.41679	1
chr10:49470310:49470310:A:C	chr10:49470310:49470310:A:C	ERCC6	GRCh38	chr10	49470310	49470310	Missense_Mutation	SNP	rs61760166	missense_variant	F/C	deleterious(0.01)	probably_damaging(0.921)	0.00275049	1	0.00195695	0.355745	0.535172	0.355172	1
chr10:49470984:49470984:T:C	chr10:49470984:49470984:T:C	ERCC6	GRCh38	chr10	49470984	49470984	Missense_Mutation	SNP	rs41562713	missense_variant	I/V	deleterious(0)	possibly_damaging(0.827)	0.00226304	4	0.00782779	1.72949	0.300364	1.74239	1
chr10:49471056:49471056:T:C	chr10:49471056:49471056:T:C	ERCC6	GRCh38	chr10	49471056	49471056	Missense_Mutation	SNP	rs375181157	missense_variant	K/E	deleterious(0)	probably_damaging(0.998)		1	0.00195695	1000	0	1000	1
chr10:49474112:49474112:G:C	chr10:49474112:49474112:G:C	ERCC6	GRCh38	chr10	49474112	49474112	Missense_Mutation	SNP	rs976745111	missense_variant	S/C	deleterious(0)	probably_damaging(0.994)		1	0.00195695	1000	0	1000	1
chr10:49478395:49478395:C:G	chr10:49478395:49478395:C:G	ERCC6	GRCh38	chr10	49478395	49478395	Missense_Mutation	SNP	rs967392743	missense_variant	D/H	deleterious(0)	probably_damaging(0.998)	4.41034e-05	1	0.00195695	22.1859	0.0437674	33.2992	1
chr10:49493137:49493137:C:T	chr10:49493137:49493137:C:T	ERCC6	GRCh38	chr10	49493137	49493137	Missense_Mutation	SNP	rs138758064	missense_variant	G/S	deleterious(0)	probably_damaging(0.999)	0.000982447	2	0.00391389	1.99191	0.266784	2.01821	1
chr10:49530814:49530814:A:G	chr10:49530814:49530814:A:G	ERCC6	GRCh38	chr10	49530814	49530814	Missense_Mutation	SNP	novel	missense_variant	I/T	deleterious(0)	probably_damaging(0.997)		1	0.00195695	1000	0	1000	1
chr10:4968310:4968310:C:T	chr10:4968310:4968310:C:T	AKR1C1	GRCh38	chr10	4968310	4968310	Missense_Mutation	SNP	novel	missense_variant,splice_region_variant	P/L	deleterious(0.01)	probably_damaging(0.982)		1	0.00195695	1000	0	1000	1
chr10:4968379:4968379:C:T	chr10:4968379:4968379:C:T	AKR1C1	GRCh38	chr10	4968379	4968379	Missense_Mutation	SNP	rs540512862	missense_variant	T/I	deleterious(0.02)	possibly_damaging(0.613)	0.0118309	1	0.00195695	0.0827049	0.000168313	0.0818569	1
chr10:4972292:4972292:C:A	chr10:4972292:4972292:C:A	AKR1C1	GRCh38	chr10	4972292	4972292	Missense_Mutation	SNP	rs140800505	missense_variant	S/Y	deleterious(0)	probably_damaging(0.966)	0.00132833	1	0.00195695	0.736619	1	0.739025	1
chr10:4972743:4972743:C:A	chr10:4972743:4972743:C:A	AKR1C1	GRCh38	chr10	4972743	4972743	Missense_Mutation	SNP	rs142200840	missense_variant	N/K	deleterious(0)	probably_damaging(1)	0.0207434	15	0.0293542	0.707555	0.220972	0.703469	1
chr10:49857378:49857378:T:C	chr10:49857378:49857378:T:C	PARG	GRCh38	chr10	49857378	49857378	Missense_Mutation	SNP	rs782117065	missense_variant	I/V	deleterious(0.02)	possibly_damaging(0.801)	0.000397246	1	0.00195695	2.46314	0.341494	2.4657	1
chr10:49885250:49885250:G:C	chr10:49885250:49885250:G:C	PARG	GRCh38	chr10	49885250	49885250	Missense_Mutation	SNP	novel	missense_variant	P/A	deleterious(0)	probably_damaging(0.996)		1	0.00195695	1000	0	1000	1
chr10:49934160:49934160:C:G	chr10:49934160:49934160:C:G	PARG	GRCh38	chr10	49934160	49934160	Missense_Mutation	SNP	rs1455918619	missense_variant	L/F	deleterious_low_confidence(0)	probably_damaging(0.986)	0.0224364	2	0.00391389	0.087222	7.1408e-08	0.0854696	1
chr10:49941700:49941700:G:A	chr10:49941700:49941700:G:A	PARG	GRCh38	chr10	49941700	49941700	Missense_Mutation	SNP	rs1336281121	missense_variant	P/L	deleterious_low_confidence(0)	possibly_damaging(0.637)	6.54022e-05	1	0.00195695	14.9609	0.0718772	16.6491	1
chr10:4998656:4998656:G:A	chr10:4998656:4998656:G:A	AKR1C2	GRCh38	chr10	4998656	4998656	Missense_Mutation	SNP	rs782601013	missense_variant	P/L	deleterious(0.01)	possibly_damaging(0.742)	0.000414422	1	0.00195695	2.36106	0.351248	2.37761	1
chr10:4998702:4998702:C:T	chr10:4998702:4998702:C:T	AKR1C2	GRCh38	chr10	4998702	4998702	Missense_Mutation	SNP	rs200908381	missense_variant	V/M	deleterious(0)	probably_damaging(0.988)	0.000965624	1	0.00195695	1.01331	0.626577	1.02364	1
chr10:50008904:50008904:G:T	chr10:50008904:50008904:G:T	AGAP6	GRCh38	chr10	50008904	50008904	Missense_Mutation	SNP	rs568390710	missense_variant	S/I	deleterious(0)	possibly_damaging(0.694)	0.0017331	1	0.00195695	0.56458	1	0.568255	1
chr10:50009000:50009000:G:A	chr10:50009000:50009000:G:A	AGAP6	GRCh38	chr10	50009000	50009000	Missense_Mutation	SNP	rs781941358	missense_variant	R/Q	deleterious(0.04)	possibly_damaging(0.745)	0.000769231	1	0.00195695	1.27202	0.546583	1.2798	1
chr10:50009405:50009405:C:T	chr10:50009405:50009405:C:T	AGAP6	GRCh38	chr10	50009405	50009405	Missense_Mutation	SNP	rs1206027049	missense_variant	T/M	deleterious(0.05)	probably_damaging(0.978)	0.000196207	1	0.00195695	4.98695	0.188499	5.12213	1
chr10:5001555:5001555:C:G	chr10:5001555:5001555:C:G	AKR1C2	GRCh38	chr10	5001555	5001555	Missense_Mutation	SNP	rs142672563	missense_variant	D/H	deleterious(0)	probably_damaging(0.939)	0.00954753	1	0.00195695	0.102484	0.00149457	0.101641	1
chr10:50068169:50068169:G:A	chr10:50068169:50068169:G:A	WASHC2A	GRCh38	chr10	50068169	50068169	Nonsense_Mutation	SNP	rs201459362	stop_gained	W/*			0.00501897	4	0.00782779	0.77982	0.823023	0.779609	0.833333
chr10:50078685:50078685:A:G	chr10:50078685:50078685:A:G	WASHC2A	GRCh38	chr10	50078685	50078685	Missense_Mutation	SNP	rs201432874	missense_variant	D/G	deleterious(0)	probably_damaging(0.999)	1.47011e-05	1	0.00195695	66.5578	0.0148071	inf	1
chr10:50091473:50091473:C:T	chr10:50091473:50091473:C:T	WASHC2A	GRCh38	chr10	50091473	50091473	Missense_Mutation	SNP	rs1460691915	missense_variant	R/C	deleterious(0)	probably_damaging(1)	0.00461716	3	0.00587084	0.635763	0.637765	0.636651	1
chr10:50091474:50091474:G:A	chr10:50091474:50091474:G:A	WASHC2A	GRCh38	chr10	50091474	50091474	Missense_Mutation	SNP	rs1261100684	missense_variant	R/H	deleterious(0)	probably_damaging(1)	0.000191064	1	0.00195695	5.12118	0.1763	5.54905	1
chr10:50129459:50129459:G:A	chr10:50129459:50129459:G:A	WASHC2A	GRCh38	chr10	50129459	50129459	Missense_Mutation	SNP	rs747994104	missense_variant	R/H	deleterious(0)	probably_damaging(1)	1.46964e-05	1	0.00195695	66.5791	0.0148071	inf	1
chr10:50130917:50130917:C:T	chr10:50130917:50130917:C:T	WASHC2A	GRCh38	chr10	50130917	50130917	Missense_Mutation	SNP	rs376582947	missense_variant	T/M	deleterious(0)	probably_damaging(0.996)	0.0254042	3	0.00587084	0.115549	2.76105e-08	0.112976	1
chr10:50131045:50131045:G:A	chr10:50131045:50131045:G:A	WASHC2A	GRCh38	chr10	50131045	50131045	Missense_Mutation	SNP	rs1427726813	missense_variant	V/M	deleterious(0.03)	probably_damaging(1)	0.0127643	10	0.0195695	0.76657	0.481993	0.765121	1
chr10:5096480:5096480:C:G	chr10:5096480:5096480:C:G	AKR1C3	GRCh38	chr10	5096480	5096480	Missense_Mutation	SNP	rs139011578	missense_variant	A/G	deleterious(0)	probably_damaging(0.913)	0.000393082	2	0.00391389	4.97847	0.0642644	5.12617	1
chr10:5098866:5098866:G:A	chr10:5098866:5098866:G:A	AKR1C3	GRCh38	chr10	5098866	5098866	Missense_Mutation	SNP	rs28943579	missense_variant	C/Y	deleterious(0.01)	probably_damaging(0.956)	0.0304197	2	0.00391389	0.0643316	2.85477e-11	0.0625128	1
chr10:5099417:5099417:C:T	chr10:5099417:5099417:C:T	AKR1C3	GRCh38	chr10	5099417	5099417	Missense_Mutation	SNP	rs34186955	missense_variant	P/S	deleterious(0.03)	possibly_damaging(0.786)	0.0194055	17	0.0332681	0.857182	0.646273	0.855133	0.95
chr10:5102568:5102568:T:C	chr10:5102568:5102568:T:C	AKR1C3	GRCh38	chr10	5102568	5102568	Missense_Mutation	SNP	rs201848142	missense_variant	I/T	deleterious(0.01)	probably_damaging(0.92)	0.00212355	1	0.00195695	0.460773	0.728604	0.461523	1
chr10:51697836:51697836:G:C	chr10:51697836:51697836:G:C	CSTF2T	GRCh38	chr10	51697836	51697836	Missense_Mutation	SNP	rs377153752	missense_variant	Q/E	deleterious(0.02)	possibly_damaging(0.824)	0.000206782	1	0.00195695	4.73191	0.200517	4.75619	1
chr10:5452517:5452517:C:T	chr10:5452517:5452517:C:T	NET1	GRCh38	chr10	5452517	5452517	Missense_Mutation	SNP	rs778125606	missense_variant	R/W	deleterious(0)	probably_damaging(1)	0.000130976	1	0.00195695	7.47063	0.125644	8.32407	1
chr10:5456130:5456130:G:A	chr10:5456130:5456130:G:A	NET1	GRCh38	chr10	5456130	5456130	Missense_Mutation	SNP	rs199808307	missense_variant	R/Q	deleterious(0)	probably_damaging(0.998)	2.41499e-05	1	0.00195695	40.5167	0.0293951	66.5994	1
chr10:5456247:5456247:G:T	chr10:5456247:5456247:G:T	NET1	GRCh38	chr10	5456247	5456247	Missense_Mutation	SNP		missense_variant	R/L	deleterious(0)	probably_damaging(0.999)		1	0.00195695	1000	0	1000	1
chr10:5641847:5641847:C:G	chr10:5641847:5641847:C:G	ASB13	GRCh38	chr10	5641847	5641847	Missense_Mutation	SNP	novel	missense_variant	R/P	deleterious(0)	possibly_damaging(0.496)		1	0.00195695	1000	0	1000	1
chr10:5641847:5641847:C:T	chr10:5641847:5641847:C:T	ASB13	GRCh38	chr10	5641847	5641847	Missense_Mutation	SNP	rs201941508	missense_variant	R/Q	deleterious(0.02)	possibly_damaging(0.488)	0.000207555	2	0.00391389	9.42857	0.0229081	9.52171	1
chr10:5649014:5649014:C:A	chr10:5649014:5649014:C:A	ASB13	GRCh38	chr10	5649014	5649014	Missense_Mutation	SNP	novel	missense_variant	C/F	deleterious(0)	probably_damaging(0.996)		1	0.00195695	1000	0	1000	1
chr10:5651304:5651304:G:C	chr10:5651304:5651304:G:C	ASB13	GRCh38	chr10	5651304	5651304	Missense_Mutation	SNP	rs373144761	missense_variant	S/R	deleterious(0)	possibly_damaging(0.542)	7.3484e-05	1	0.00195695	13.3155	0.0718772	16.6491	1
chr10:5712445:5712445:C:G	chr10:5712445:5712445:C:G	TASOR2	GRCh38	chr10	5712445	5712445	Nonsense_Mutation	SNP	rs189896228	stop_gained	S/*			0.0015887	2	0.00391389	1.23179	0.679513	1.23259	1
chr10:5730573:5730573:A:C	chr10:5730573:5730573:A:C	TASOR2	GRCh38	chr10	5730573	5730573	Missense_Mutation	SNP	rs200307167	missense_variant	K/Q	deleterious(0.01)	possibly_damaging(0.873)	0.00252792	3	0.00587084	1.1612	0.746183	1.16778	1
chr10:5746870:5746870:C:G	chr10:5746870:5746870:C:G	TASOR2	GRCh38	chr10	5746870	5746870	Missense_Mutation	SNP	rs79826323	missense_variant	S/C	deleterious(0)	probably_damaging(0.936)	0.0263867	1	0.00195695	0.0370821	1.17632e-10	0.0361445	1
chr10:5747490:5747492:AAG:-	chr10:5747490:5747492:AAG:-	TASOR2	GRCh38	chr10	5747490	5747492	In_Frame_Del	DEL	rs767114101	inframe_deletion	K/-			0.000132369	1	0.00195695	7.39201	0.138593	7.39906
chr10:5768378:5768378:G:A	chr10:5768378:5768378:G:A	GDI2	GRCh38	chr10	5768378	5768378	Missense_Mutation	SNP	rs146005160	missense_variant	R/C	deleterious(0)	probably_damaging(0.923)	0.00147208	1	0.00195695	0.664688	1	0.665024	1
chr10:5813234:5813234:C:T	chr10:5813234:5813234:C:T	GDI2	GRCh38	chr10	5813234	5813234	Missense_Mutation	SNP	novel	missense_variant	V/M	deleterious(0.01)	possibly_damaging(0.801)		1	0.00195695	1000	0	1000
chr10:58277272:58277272:G:A	chr10:58277272:58277272:G:A	CISD1	GRCh38	chr10	58277272	58277272	Missense_Mutation	SNP	novel	missense_variant	E/K	deleterious(0)	probably_damaging(1)		1	0.00195695	1000	0	1000	1
chr10:58277293:58277293:G:A	chr10:58277293:58277293:G:A	CISD1	GRCh38	chr10	58277293	58277293	Missense_Mutation	SNP	novel	missense_variant	V/M	deleterious(0.04)	probably_damaging(0.998)		1	0.00195695	1000	0	1000	1
chr10:58277310:58277310:G:A	chr10:58277310:58277310:G:A	CISD1	GRCh38	chr10	58277310	58277310	Nonsense_Mutation	SNP	novel	stop_gained	W/*				1	0.00195695	1000	0	1000	1
chr10:58395031:58395031:G:A	chr10:58395031:58395031:G:A	TFAM	GRCh38	chr10	58395031	58395031	Missense_Mutation	SNP	rs375752119	missense_variant	R/H	deleterious(0.01)	possibly_damaging(0.66)	0.000169009	1	0.00195695	5.78948	0.163918	6.0536	1
chr10:5936572:5936572:G:C	chr10:5936572:5936572:G:C	FBH1	GRCh38	chr10	5936572	5936572	Missense_Mutation	SNP	rs201012273	missense_variant	K/N	deleterious(0)	probably_damaging(0.983)	0.000161679	1	0.00195695	6.05195	0.15135	6.65906	1
chr10:60871579:60871579:C:T	chr10:60871579:60871579:C:T	RHOBTB1	GRCh38	chr10	60871579	60871579	Missense_Mutation	SNP	rs143799442	missense_variant	R/H	deleterious(0)	probably_damaging(0.999)	0.000396895	1	0.00195695	2.46532	0.331592	2.56057	1
chr10:60888217:60888217:A:G	chr10:60888217:60888217:A:G	RHOBTB1	GRCh38	chr10	60888217	60888217	Missense_Mutation	SNP	rs777065584	missense_variant	F/S	deleterious(0)	probably_damaging(1)	1.47029e-05	1	0.00195695	66.5497	0.0148071	inf	1
chr10:60888370:60888370:A:G	chr10:60888370:60888370:A:G	RHOBTB1	GRCh38	chr10	60888370	60888370	Missense_Mutation	SNP	rs1019555258	missense_variant	L/P	deleterious(0)	probably_damaging(0.936)	1.4702e-05	1	0.00195695	66.5538	0.0148071	inf	1
chr10:60889048:60889048:G:C	chr10:60889048:60889048:G:C	RHOBTB1	GRCh38	chr10	60889048	60889048	Missense_Mutation	SNP		missense_variant	A/G	deleterious(0)	probably_damaging(0.964)		1	0.00195695	1000	0	1000	1
chr10:61940328:61940328:A:C	chr10:61940328:61940328:A:C	ARID5B	GRCh38	chr10	61940328	61940328	Missense_Mutation	SNP	rs150284163	missense_variant	E/A	deleterious(0.01)	possibly_damaging(0.637)	0.00196412	3	0.00587084	1.49452	0.458299	1.50227	1
chr10:6220854:6220854:C:T	chr10:6220854:6220854:C:T	PFKFB3	GRCh38	chr10	6220854	6220854	Missense_Mutation	SNP	rs200723320	missense_variant	R/W		probably_damaging(0.948)	0.000589082	1	0.00195695	1.66101	0.457631	1.66403	1
chr10:63566399:63566399:G:A	chr10:63566399:63566399:G:A	REEP3	GRCh38	chr10	63566399	63566399	Missense_Mutation	SNP	rs766937672	missense_variant	V/M	deleterious(0)	possibly_damaging(0.537)	1.4702e-05	1	0.00195695	66.5538	0.0148071	inf	1
chr10:63598119:63598119:A:T	chr10:63598119:63598119:A:T	REEP3	GRCh38	chr10	63598119	63598119	Missense_Mutation	SNP	novel	missense_variant	H/L	deleterious(0)	probably_damaging(0.999)		1	0.00195695	1000	0	1000	1
chr10:63620850:63620850:G:A	chr10:63620850:63620850:G:A	REEP3	GRCh38	chr10	63620850	63620850	Missense_Mutation	SNP	rs767187683	missense_variant	R/Q	deleterious(0.04)	probably_damaging(0.994)	0.000207987	1	0.00195695	4.70449	0.200517	4.75619	1
chr10:66069345:66069345:T:C	chr10:66069345:66069345:T:C	CTNNA3	GRCh38	chr10	66069345	66069345	Missense_Mutation	SNP	rs148554495	missense_variant	M/V	deleterious(0.03)	probably_damaging(0.926)	1.47037e-05	1	0.00195695	66.5461	0.0148071	inf	1
chr10:66766350:66766350:G:T	chr10:66766350:66766350:G:T	CTNNA3	GRCh38	chr10	66766350	66766350	Missense_Mutation	SNP	rs115276158	missense_variant	L/I	deleterious(0)	probably_damaging(0.993)	0.0055569	1	0.00195695	0.176083	0.0502692	0.175679	1
chr10:66927501:66927501:T:G	chr10:66927501:66927501:T:G	LRRTM3	GRCh38	chr10	66927501	66927501	Missense_Mutation	SNP	rs749060419	missense_variant	S/R	deleterious(0)	probably_damaging(0.988)	2.93997e-05	1	0.00195695	33.2818	0.0293951	66.5994	1
chr10:67823337:67823337:T:A	chr10:67823337:67823337:T:A	DNAJC12	GRCh38	chr10	67823337	67823337	Missense_Mutation	SNP	rs141595506	missense_variant	K/M	deleterious(0)	probably_damaging(0.999)	2.41278e-05	1	0.00195695	40.5538	0.0293951	66.5994	1
chr10:67906869:67906869:G:A	chr10:67906869:67906869:G:A	SIRT1	GRCh38	chr10	67906869	67906869	Missense_Mutation	SNP	rs147909071	missense_variant	R/H	deleterious(0)	probably_damaging(1)	7.35056e-05	1	0.00195695	13.3116	0.0718772	16.6491	1
chr10:67922965:67922965:G:A	chr10:67922965:67922965:G:A	HERC4	GRCh38	chr10	67922965	67922965	Missense_Mutation	SNP	rs367794313	missense_variant	A/V	deleterious(0)	probably_damaging(1)	0.000147003	1	0.00195695	6.65615	0.138593	7.39906	1
chr10:68292208:68292208:G:-	chr10:68292208:68292208:G:-	PBLD	GRCh38	chr10	68292208	68292208	Frame_Shift_Del	DEL	rs770733746	frameshift_variant	T/X			4.40943e-05	1	0.00195695	22.1905	0.0437674	33.2992
chr10:68306834:68306834:G:A	chr10:68306834:68306834:G:A	PBLD	GRCh38	chr10	68306834	68306834	Missense_Mutation	SNP	rs755784181	missense_variant	P/L	deleterious(0)	possibly_damaging(0.642)	1.4702e-05	1	0.00195695	66.5538	0.0148071	inf	1
chr10:68422842:68422842:G:A	chr10:68422842:68422842:G:A	DNA2	GRCh38	chr10	68422842	68422842	Missense_Mutation	SNP	rs761223121	missense_variant	R/C	deleterious(0)	possibly_damaging(0.908)		1	0.00195695	1000	0	1000	1
chr10:68431936:68431936:C:T	chr10:68431936:68431936:C:T	DNA2	GRCh38	chr10	68431936	68431936	Missense_Mutation	SNP	rs746522359	missense_variant	V/I	deleterious(0)	probably_damaging(0.998)	0.000161651	1	0.00195695	6.053	0.15135	6.65906	1
chr10:68444928:68444928:A:G	chr10:68444928:68444928:A:G	DNA2	GRCh38	chr10	68444928	68444928	Missense_Mutation	SNP	novel	missense_variant	Y/H	deleterious(0)	possibly_damaging(0.855)		1	0.00195695	1000	0	1000	1
chr10:68450122:68450122:A:G	chr10:68450122:68450122:A:G	DNA2	GRCh38	chr10	68450122	68450122	Missense_Mutation	SNP	rs749245151	missense_variant	V/A	deleterious(0)	probably_damaging(0.969)	0.000206782	1	0.00195695	4.73191	0.200517	4.75619	1
chr10:68459161:68459161:G:T	chr10:68459161:68459161:G:T	DNA2	GRCh38	chr10	68459161	68459161	Missense_Mutation	SNP	rs751031650	missense_variant	A/E	deleterious(0)	probably_damaging(0.96)	2.94014e-05	1	0.00195695	33.2798	0.0293951	66.5994	1
chr10:68493549:68493549:G:A	chr10:68493549:68493549:G:A	SLC25A16	GRCh38	chr10	68493549	68493549	Missense_Mutation	SNP	rs764273049	missense_variant	T/I	deleterious(0)	probably_damaging(0.976)	1.47007e-05	1	0.00195695	66.5597	0.0148071	inf	1
chr10:68572349:68572349:C:T	chr10:68572349:68572349:C:T	TET1	GRCh38	chr10	68572349	68572349	Missense_Mutation	SNP	rs767244144	missense_variant	S/F	deleterious(0)	probably_damaging(0.97)	5.88045e-05	1	0.00195695	16.6394	0.057927	22.1992	1
chr10:68667219:68667219:G:A	chr10:68667219:68667219:G:A	TET1	GRCh38	chr10	68667219	68667219	Missense_Mutation	SNP	novel	missense_variant	G/R	deleterious(0)	probably_damaging(1)		1	0.00195695	1000	0	1000	1
chr10:68934211:68934211:T:A	chr10:68934211:68934211:T:A	DDX50	GRCh38	chr10	68934211	68934211	Missense_Mutation	SNP	rs1210957605	missense_variant	L/I	deleterious(0.04)	probably_damaging(0.962)		1	0.00195695	1000	0	1000	1
chr10:68934308:68934308:G:A	chr10:68934308:68934308:G:A	DDX50	GRCh38	chr10	68934308	68934308	Missense_Mutation	SNP	rs781458826	missense_variant	R/H	deleterious(0.03)	probably_damaging(0.944)	1.46977e-05	1	0.00195695	66.5732	0.0148071	inf	1
chr10:68970264:68970264:T:C	chr10:68970264:68970264:T:C	DDX21	GRCh38	chr10	68970264	68970264	Missense_Mutation	SNP	rs150967387	missense_variant	Y/H	deleterious(0.02)	possibly_damaging(0.882)	0.000850897	3	0.00587084	3.4498	0.0595333	3.50922	1
chr10:68970271:68970271:G:T	chr10:68970271:68970271:G:T	DDX21	GRCh38	chr10	68970271	68970271	Missense_Mutation	SNP	novel	missense_variant	G/V	deleterious(0)	probably_damaging(1)		1	0.00195695	1000	0	1000	1
chr10:69202485:69202485:A:G	chr10:69202485:69202485:A:G	SUPV3L1	GRCh38	chr10	69202485	69202485	Missense_Mutation	SNP	rs201057336	missense_variant	Y/C	deleterious(0)	probably_damaging(0.971)	7.34991e-05	1	0.00195695	13.3127	0.0718772	16.6491	1
chr10:69227316:69227316:C:T	chr10:69227316:69227316:C:T	HKDC1	GRCh38	chr10	69227316	69227316	Missense_Mutation	SNP	rs142379141	missense_variant	T/M	deleterious(0.02)	possibly_damaging(0.884)	0.00230858	1	0.00195695	0.423842	0.733845	0.425946	1
chr10:69240671:69240671:T:C	chr10:69240671:69240671:T:C	HKDC1	GRCh38	chr10	69240671	69240671	Missense_Mutation	SNP	rs7899445	missense_variant	L/P	deleterious(0)	possibly_damaging(0.457)	0.0300478	1	0.00195695	0.0325639	2.3992e-12	0.0316199	1
chr10:69240710:69240710:G:A	chr10:69240710:69240710:G:A	HKDC1	GRCh38	chr10	69240710	69240710	Missense_Mutation	SNP	rs140306975	missense_variant	C/Y	deleterious(0.01)	probably_damaging(0.994)	0.00608108	1	0.00195695	0.160905	0.0367407	0.160281	1
chr10:69261164:69261164:T:G	chr10:69261164:69261164:T:G	HKDC1	GRCh38	chr10	69261164	69261164	Missense_Mutation	SNP	rs1267492019	missense_variant	Y/D	deleterious(0)	probably_damaging(1)	1.47029e-05	1	0.00195695	66.5497	0.0148071	inf	1
chr10:69261281:69261281:T:A	chr10:69261281:69261281:T:A	HKDC1	GRCh38	chr10	69261281	69261281	Missense_Mutation	SNP	novel	missense_variant	S/T	deleterious(0.01)	probably_damaging(0.985)		1	0.00195695	1000	0	1000	1
chr10:69265589:69265589:C:T	chr10:69265589:69265589:C:T	HKDC1	GRCh38	chr10	69265589	69265589	Missense_Mutation	SNP	rs140614647	missense_variant	R/W	deleterious(0.02)	probably_damaging(0.99)	0.000603136	1	0.00195695	1.62231	0.465667	1.62342	1
chr10:69265691:69265691:C:T	chr10:69265691:69265691:C:T	HKDC1	GRCh38	chr10	69265691	69265691	Missense_Mutation	SNP	rs138235256	missense_variant	R/W	deleterious(0)	probably_damaging(0.954)	0.00560014	1	0.00195695	0.174723	0.0507437	0.174285	1
chr10:69266677:69266677:T:C	chr10:69266677:69266677:T:C	HKDC1	GRCh38	chr10	69266677	69266677	Missense_Mutation	SNP	rs148418934	missense_variant	S/P	deleterious(0)	probably_damaging(1)	0.00207231	3	0.00587084	1.4165	0.47352	1.42701	1
chr10:69382631:69382631:A:G	chr10:69382631:69382631:A:G	HK1	GRCh38	chr10	69382631	69382631	Missense_Mutation	SNP	rs369549284	missense_variant	I/M	deleterious(0.04)	possibly_damaging(0.896)	5.87907e-05	1	0.00195695	16.6433	0.057927	22.1992	1
chr10:69416055:69416055:T:C	chr10:69416055:69416055:T:C	TACR2	GRCh38	chr10	69416055	69416055	Missense_Mutation	SNP	rs753036716	missense_variant	N/S	deleterious(0.01)	probably_damaging(0.989)	2.93962e-05	1	0.00195695	33.2857	0.0293951	66.5994	1
chr10:69631751:69631751:G:A	chr10:69631751:69631751:G:A	FAM241B	GRCh38	chr10	69631751	69631751	Missense_Mutation	SNP	rs147264354	missense_variant	R/Q	deleterious(0.02)	probably_damaging(0.979)	0.00192901	1	0.00195695	0.507241	1	0.507421	1
chr10:69631786:69631786:G:A	chr10:69631786:69631786:G:A	FAM241B	GRCh38	chr10	69631786	69631786	Missense_Mutation	SNP	rs773249845	missense_variant	D/N	deleterious(0)	probably_damaging(0.99)	0.000117599	1	0.00195695	8.32042	0.112502	9.51336	1
chr10:70117836:70117836:G:A	chr10:70117836:70117836:G:A	AIFM2	GRCh38	chr10	70117836	70117836	Missense_Mutation	SNP	rs774916584	missense_variant	R/W	deleterious(0)	possibly_damaging(0.809)	0.000719707	1	0.00195695	1.35954	0.518683	1.38653	1
chr10:70123924:70123924:C:T	chr10:70123924:70123924:C:T	AIFM2	GRCh38	chr10	70123924	70123924	Missense_Mutation	SNP	rs771383095	missense_variant	R/Q	deleterious(0)	probably_damaging(1)	1.47011e-05	1	0.00195695	66.5578	0.0148071	inf	1
chr10:70124080:70124080:C:A	chr10:70124080:70124080:C:A	AIFM2	GRCh38	chr10	70124080	70124080	Missense_Mutation	SNP	rs41277978	missense_variant	G/V	deleterious(0)	probably_damaging(0.999)	0.00683783	7	0.0136986	1.00168	0.849271	1.00379	1
chr10:70214585:70214585:G:A	chr10:70214585:70214585:G:A	PPA1	GRCh38	chr10	70214585	70214585	Missense_Mutation	SNP	rs762604677	missense_variant,splice_region_variant	T/I	deleterious(0)	probably_damaging(1)	0.000146981	1	0.00195695	6.65714	0.138593	7.39906	1
chr10:70255309:70255309:G:T	chr10:70255309:70255309:G:T	NPFFR1	GRCh38	chr10	70255309	70255309	Missense_Mutation	SNP	novel	missense_variant	A/E	deleterious(0)	probably_damaging(0.998)		1	0.00195695	1000	0	1000	1
chr10:70255325:70255325:A:C	chr10:70255325:70255325:A:C	NPFFR1	GRCh38	chr10	70255325	70255325	Missense_Mutation	SNP	rs763477734	missense_variant	Y/D	deleterious(0)	probably_damaging(1)		1	0.00195695	1000	0	1000	1
chr10:70529892:70529892:C:T	chr10:70529892:70529892:C:T	PALD1	GRCh38	chr10	70529892	70529892	Missense_Mutation	SNP	rs373966854	missense_variant	R/C	deleterious(0.02)	possibly_damaging(0.857)	0.000132333	1	0.00195695	7.39403	0.125644	8.32407	1
chr10:70532753:70532753:C:T	chr10:70532753:70532753:C:T	PALD1	GRCh38	chr10	70532753	70532753	Missense_Mutation	SNP	rs376431690	missense_variant	R/W	deleterious(0)	probably_damaging(0.995)	9.64925e-05	1	0.00195695	10.1404	0.0991614	11.0991	1
chr10:70538311:70538311:G:A	chr10:70538311:70538311:G:A	PALD1	GRCh38	chr10	70538311	70538311	Missense_Mutation	SNP	rs147348399	missense_variant	R/H	deleterious(0.01)	possibly_damaging(0.838)	0.000426257	3	0.00587084	6.8865	0.0106871	7.14682	1
chr10:70538340:70538340:C:T	chr10:70538340:70538340:C:T	PALD1	GRCh38	chr10	70538340	70538340	Missense_Mutation	SNP	rs749989747	missense_variant	R/C	deleterious(0)	probably_damaging(0.996)		1	0.00195695	1000	0	1000	1
chr10:70538957:70538957:C:A	chr10:70538957:70538957:C:A	PALD1	GRCh38	chr10	70538957	70538957	Missense_Mutation	SNP	rs749789744	missense_variant	F/L	deleterious(0)	probably_damaging(0.994)	0.000196181	1	0.00195695	4.98761	0.188499	5.12213	1
chr10:70539176:70539176:G:A	chr10:70539176:70539176:G:A	PALD1	GRCh38	chr10	70539176	70539176	Missense_Mutation	SNP	rs115220270	missense_variant	V/M	deleterious(0.02)	possibly_damaging(0.551)	0.00643932	1	0.00195695	0.151953	0.0256062	0.151424	1
chr10:70541129:70541129:C:T	chr10:70541129:70541129:C:T	PALD1	GRCh38	chr10	70541129	70541129	Missense_Mutation	SNP	rs117803924	missense_variant	R/W	deleterious(0.03)	possibly_damaging(0.711)	0.0403008	2	0.00391389	0.0485585	1.37006e-15	0.0467003	1
chr10:7172097:7172097:G:C	chr10:7172097:7172097:G:C	SFMBT2	GRCh38	chr10	7172097	7172097	Missense_Mutation	SNP	rs930256087	missense_variant	S/C	deleterious(0)	possibly_damaging(0.72)	1.46968e-05	1	0.00195695	66.5773	0.0148071	inf	1
chr10:7172548:7172548:C:T	chr10:7172548:7172548:C:T	SFMBT2	GRCh38	chr10	7172548	7172548	Missense_Mutation	SNP	rs374674288	missense_variant	V/M	deleterious(0)	probably_damaging(0.994)	0.000102893	1	0.00195695	9.50962	0.0991614	11.0991	1
chr10:7172622:7172622:G:C	chr10:7172622:7172622:G:C	SFMBT2	GRCh38	chr10	7172622	7172622	Missense_Mutation	SNP	rs3740212	missense_variant	P/R	deleterious(0)	possibly_damaging(0.809)	0.0253955	2	0.00391389	0.0770588	3.60673e-09	0.075288	1
chr10:71751727:71751727:G:A	chr10:71751727:71751727:G:A	VSIR	GRCh38	chr10	71751727	71751727	Missense_Mutation	SNP	rs143240262	missense_variant	S/L	deleterious(0)	possibly_damaging(0.662)	0.00605686	9	0.0176125	1.45393	0.225288	1.46104	1
chr10:71821976:71821976:A:C	chr10:71821976:71821976:A:C	PSAP	GRCh38	chr10	71821976	71821976	Missense_Mutation	SNP	novel	missense_variant	F/C	deleterious(0)	probably_damaging(0.999)		1	0.00195695	1000	0	1000	1
chr10:71828883:71828883:C:A	chr10:71828883:71828883:C:A	PSAP	GRCh38	chr10	71828883	71828883	Missense_Mutation	SNP	rs142272618	missense_variant	Q/H	deleterious(0.01)	possibly_damaging(0.653)	0.0245058	1	0.00195695	0.0399282	4.94392e-10	0.0389968	1
chr10:71834452:71834452:A:C	chr10:71834452:71834452:A:C	PSAP	GRCh38	chr10	71834452	71834452	Missense_Mutation	SNP	rs200008050	missense_variant	W/G	deleterious(0)	probably_damaging(0.993)	0.000191137	2	0.00391389	10.2385	0.0177139	11.109	1
chr10:72007628:72007628:C:A	chr10:72007628:72007628:C:A	CHST3	GRCh38	chr10	72007628	72007628	Missense_Mutation	SNP	rs149671252	missense_variant	D/E	deleterious(0.04)	probably_damaging(0.953)	1.46985e-05	1	0.00195695	66.5696	0.0148071	inf	1
chr10:72063097:72063097:C:T	chr10:72063097:72063097:C:T	SPOCK2	GRCh38	chr10	72063097	72063097	Missense_Mutation	SNP	rs2306322	missense_variant	G/S	deleterious(0.02)	probably_damaging(0.959)	0.0163524	5	0.00978474	0.299183	0.0016043	0.295994	1
chr10:72223940:72223940:C:T	chr10:72223940:72223940:C:T	ANAPC16	GRCh38	chr10	72223940	72223940	Missense_Mutation	SNP	rs11553570	missense_variant	S/L	deleterious_low_confidence(0)	probably_damaging(0.943)	0.00114652	2	0.00391389	1.70686	0.326905	1.72962	1
chr10:72338227:72338227:G:C	chr10:72338227:72338227:G:C	DNAJB12	GRCh38	chr10	72338227	72338227	Missense_Mutation	SNP	rs778173717	missense_variant	P/A	deleterious(0.03)	probably_damaging(0.999)	0.000589082	1	0.00195695	1.66101	0.457631	1.66403	1
chr10:72340836:72340836:G:A	chr10:72340836:72340836:G:A	DNAJB12	GRCh38	chr10	72340836	72340836	Missense_Mutation	SNP	rs762040042	missense_variant	R/C	deleterious(0.04)	probably_damaging(0.954)	1.46972e-05	1	0.00195695	66.5755	0.0148071	inf	1
chr10:72341053:72341053:C:T	chr10:72341053:72341053:C:T	DNAJB12	GRCh38	chr10	72341053	72341053	Missense_Mutation	SNP	rs11552373	missense_variant	R/H	deleterious(0.04)	probably_damaging(1)	0.00374813	2	0.00391389	0.522113	0.597656	0.522966	1
chr10:72343458:72343458:G:A	chr10:72343458:72343458:G:A	DNAJB12	GRCh38	chr10	72343458	72343458	Missense_Mutation	SNP	rs763985453	missense_variant	S/L	deleterious(0.03)	possibly_damaging(0.778)	0.000102908	1	0.00195695	9.50824	0.0991614	11.0991	1
chr10:72354877:72354877:T:A	chr10:72354877:72354877:T:A	DNAJB12	GRCh38	chr10	72354877	72354877	Missense_Mutation	SNP	rs142851267	missense_variant	E/D	deleterious(0)	probably_damaging(0.997)	0.000191081	1	0.00195695	5.12073	0.1763	5.54905	1
chr10:72423341:72423341:T:C	chr10:72423341:72423341:T:C	MICU1	GRCh38	chr10	72423341	72423341	Missense_Mutation	SNP	rs776773049	missense_variant	I/V	deleterious(0.02)	probably_damaging(0.982)	1.46994e-05	1	0.00195695	66.5655	0.0148071	inf	1
chr10:7243626:7243626:G:T	chr10:7243626:7243626:G:T	SFMBT2	GRCh38	chr10	7243626	7243626	Missense_Mutation	SNP	rs1164281001	missense_variant	A/E	deleterious(0.03)	possibly_damaging(0.511)	6.54707e-05	1	0.00195695	14.9452	0.0718772	16.6491	1
chr10:72531480:72531480:G:A	chr10:72531480:72531480:G:A	MICU1	GRCh38	chr10	72531480	72531480	Missense_Mutation	SNP	rs529484150	missense_variant	R/C	deleterious(0.04)	unknown(0)	0.00529334	5	0.00978474	0.92425	1	0.926314	1
chr10:72551288:72551288:G:C	chr10:72551288:72551288:G:C	MICU1	GRCh38	chr10	72551288	72551288	Missense_Mutation	SNP	rs193101399	missense_variant	F/L	deleterious(0)	probably_damaging(0.992)	0.000940734	1	0.00195695	1.04012	0.615257	1.05617	1
chr10:72562918:72562918:G:A	chr10:72562918:72562918:G:A	MICU1	GRCh38	chr10	72562918	72562918	Missense_Mutation	SNP	rs34766476	missense_variant	R/C	deleterious(0.03)	probably_damaging(0.944)	0.0155541	1	0.00195695	0.0629078	4.13617e-06	0.0620295	1
chr10:72860432:72860432:G:A	chr10:72860432:72860432:G:A	MCU	GRCh38	chr10	72860432	72860432	Missense_Mutation	SNP	rs757801517	missense_variant	R/H	deleterious(0)	probably_damaging(0.998)		1	0.00195695	1000	0	1000	1
chr10:72885820:72885820:T:A	chr10:72885820:72885820:T:A	MCU	GRCh38	chr10	72885820	72885820	Nonstop_Mutation	SNP	rs142030206	stop_lost	*/R			0.0028663	7	0.0136986	2.3896	0.0310068	2.41042	1
chr10:73068938:73068938:T:A	chr10:73068938:73068938:T:A	P4HA1	GRCh38	chr10	73068938	73068938	Missense_Mutation	SNP	rs150954845	missense_variant	D/V	deleterious(0)	probably_damaging(0.94)	0.000882535	1	0.00195695	1.10871	0.597631	1.10903	1
chr10:73136897:73136897:T:G	chr10:73136897:73136897:T:G	ECD	GRCh38	chr10	73136897	73136897	Missense_Mutation	SNP	rs147899211	missense_variant	D/A	deleterious(0.01)	probably_damaging(1)	0.000926471	2	0.00391389	2.11226	0.250315	2.11441	1
chr10:73152312:73152312:T:C	chr10:73152312:73152312:T:C	ECD	GRCh38	chr10	73152312	73152312	Missense_Mutation	SNP	rs142804992	missense_variant	H/R	deleterious(0.03)	possibly_damaging(0.88)	0.000734862	2	0.00391389	2.66301	0.174495	2.71909	1
chr10:73154299:73154299:C:T	chr10:73154299:73154299:C:T	ECD	GRCh38	chr10	73154299	73154299	Missense_Mutation	SNP	rs1484436546	missense_variant	R/H	deleterious(0.03)	probably_damaging(0.96)		1	0.00195695	1000	0	1000	1
chr10:73156641:73156641:T:C	chr10:73156641:73156641:T:C	ECD	GRCh38	chr10	73156641	73156641	Missense_Mutation	SNP	novel	missense_variant	D/G	deleterious(0.02)	probably_damaging(0.998)		1	0.00195695	1000	0	1000	1
chr10:73228143:73228143:C:T	chr10:73228143:73228143:C:T	FAM149B1	GRCh38	chr10	73228143	73228143	Nonsense_Mutation	SNP	rs376460504	stop_gained	R/*				1	0.00195695	1000	0	1000	1
chr10:73233010:73233010:G:A	chr10:73233010:73233010:G:A	FAM149B1	GRCh38	chr10	73233010	73233010	Missense_Mutation	SNP	rs542802146	missense_variant	R/Q	deleterious(0.01)	probably_damaging(0.998)	0.000338136	1	0.00195695	2.89373	0.290479	3.02631	1
chr10:73253986:73253986:G:T	chr10:73253986:73253986:G:T	CFAP70	GRCh38	chr10	73253986	73253986	Missense_Mutation	SNP	rs564953754	missense_variant	P/T	deleterious(0)	probably_damaging(0.918)		1	0.00195695	1000	0	1000	1
chr10:73298981:73298981:C:T	chr10:73298981:73298981:C:T	CFAP70	GRCh38	chr10	73298981	73298981	Missense_Mutation	SNP	rs747884472	missense_variant	E/K	deleterious(0)	possibly_damaging(0.628)	8.82094e-05	2	0.00391389	22.1852	0.00437817	26.6643	1
chr10:73323013:73323013:G:A	chr10:73323013:73323013:G:A	CFAP70	GRCh38	chr10	73323013	73323013	Missense_Mutation	SNP	rs772771453	missense_variant	R/W	deleterious(0)	probably_damaging(0.997)	6.55566e-05	1	0.00195695	14.9256	0.0718772	16.6491	1
chr10:73348217:73348217:G:-	chr10:73348217:73348217:G:-	CFAP70	GRCh38	chr10	73348217	73348217	Frame_Shift_Del	DEL	rs1216956558	frameshift_variant	T/X			1.46994e-05	1	0.00195695	66.5655	0.0148071	inf
chr10:73378933:73378933:C:T	chr10:73378933:73378933:C:T	ANXA7	GRCh38	chr10	73378933	73378933	Missense_Mutation	SNP	rs3750575	missense_variant	R/Q	deleterious(0)	probably_damaging(1)	0.0423403	1	0.00195695	0.0231097	9.48167e-18	0.0221537	1
chr10:73387696:73387696:T:C	chr10:73387696:73387696:T:C	ANXA7	GRCh38	chr10	73387696	73387696	Missense_Mutation	SNP	rs61732390	missense_variant	Y/C	deleterious(0)	probably_damaging(0.987)	0.00336685	4	0.00782779	1.16248	0.590632	1.16794	1
chr10:73396575:73396575:G:A	chr10:73396575:73396575:G:A	ANXA7	GRCh38	chr10	73396575	73396575	Missense_Mutation	SNP	rs182592231	missense_variant	P/S	deleterious(0.03)	probably_damaging(0.998)	0.0169622	1	0.00195695	0.0576855	9.21483e-07	0.0567833	1
chr10:73500783:73500783:G:A	chr10:73500783:73500783:G:A	USP54	GRCh38	chr10	73500783	73500783	Missense_Mutation	SNP	rs750114103	missense_variant	S/F	deleterious(0)	possibly_damaging(0.855)		1	0.00195695	1000	0	1000	1
chr10:73504978:73504978:G:A	chr10:73504978:73504978:G:A	USP54	GRCh38	chr10	73504978	73504978	Nonsense_Mutation	SNP	rs61761602	stop_gained	R/*			0.00957628	1	0.00195695	0.102177	0.00151074	0.101325	1
chr10:73523642:73523642:G:A	chr10:73523642:73523642:G:A	USP54	GRCh38	chr10	73523642	73523642	Missense_Mutation	SNP	rs187855853	missense_variant	A/V	deleterious(0)	possibly_damaging(0.869)	0.00117894	1	0.00195695	0.82996	1	0.831525	1
chr10:73530766:73530766:C:A	chr10:73530766:73530766:C:A	USP54	GRCh38	chr10	73530766	73530766	Missense_Mutation	SNP	rs199624020	missense_variant	R/M	deleterious(0)	probably_damaging(0.998)	0.000458235	1	0.00195695	2.13531	0.379654	2.14742	1
chr10:73769654:73769654:G:A	chr10:73769654:73769654:G:A	SEC24C	GRCh38	chr10	73769654	73769654	Missense_Mutation	SNP	rs147907875	missense_variant	R/H	deleterious(0)	probably_damaging(0.996)	0.000144914	2	0.00391389	13.5042	0.0110249	14.8126	1
chr10:73772677:73772677:C:G	chr10:73772677:73772677:C:G	FUT11	GRCh38	chr10	73772677	73772677	Missense_Mutation	SNP	rs200470442	missense_variant	S/W	deleterious(0.01)	possibly_damaging(0.856)	0.00104685	1	0.00195695	0.934684	1	0.937054	0.5
chr10:73772977:73772977:A:G	chr10:73772977:73772977:A:G	FUT11	GRCh38	chr10	73772977	73772977	Missense_Mutation	SNP	rs753195687	missense_variant	Q/R	deleterious(0)	probably_damaging(0.996)	2.4122e-05	1	0.00195695	40.5635	0.0293951	66.5994	1
chr10:73773221:73773221:G:T	chr10:73773221:73773221:G:T	FUT11	GRCh38	chr10	73773221	73773221	Missense_Mutation	SNP	novel	missense_variant	R/L	deleterious(0)	possibly_damaging(0.647)		1	0.00195695	1000	0	1000	1
chr10:73783097:73783097:A:-	chr10:73783097:73783097:A:-	CHCHD1	GRCh38	chr10	73783097	73783097	Frame_Shift_Del	DEL		frameshift_variant	I/X				1	0.00195695	1000	0	1000
chr10:73789372:73789372:C:T	chr10:73789372:73789372:C:T	ZSWIM8	GRCh38	chr10	73789372	73789372	Missense_Mutation	SNP	novel	missense_variant	H/Y	deleterious(0)	probably_damaging(0.969)		1	0.00195695	1000	0	1000	1
chr10:73791884:73791884:C:T	chr10:73791884:73791884:C:T	ZSWIM8	GRCh38	chr10	73791884	73791884	Missense_Mutation	SNP	rs201390871	missense_variant	R/W	deleterious(0.01)	possibly_damaging(0.802)	0.000261712	1	0.00195695	3.73874	0.235516	3.91669	1
chr10:73803657:73803657:G:A	chr10:73803657:73803657:G:A	NDST2	GRCh38	chr10	73803657	73803657	Missense_Mutation	SNP	rs377520045	missense_variant	R/W	deleterious(0)	possibly_damaging(0.902)	0.000367561	1	0.00195695	2.66207	0.311342	2.77404	1
chr10:74843164:74843164:C:T	chr10:74843164:74843164:C:T	KAT6B	GRCh38	chr10	74843164	74843164	Missense_Mutation	SNP	rs374549966	missense_variant	R/C	deleterious(0.04)	possibly_damaging(0.877)	0.000337968	1	0.00195695	2.89517	0.290479	3.02631	1
chr10:74843165:74843165:G:T	chr10:74843165:74843165:G:T	KAT6B	GRCh38	chr10	74843165	74843165	Missense_Mutation	SNP	rs773931583	missense_variant	R/L	deleterious(0.02)	possibly_damaging(0.645)	2.41255e-05	1	0.00195695	40.5576	0.0293951	66.5994	1
chr10:74843371:74843371:T:C	chr10:74843371:74843371:T:C	KAT6B	GRCh38	chr10	74843371	74843371	Missense_Mutation	SNP	novel	missense_variant	Y/H	deleterious(0)	probably_damaging(0.999)		1	0.00195695	1000	0	1000	1
chr10:74843518:74843518:C:A	chr10:74843518:74843518:C:A	KAT6B	GRCh38	chr10	74843518	74843518	Missense_Mutation	SNP	rs148075179	missense_variant	P/T		possibly_damaging(0.81)	0.00928833	7	0.0136986	0.737411	0.51146	0.736303	1
chr10:74843533:74843533:G:A	chr10:74843533:74843533:G:A	KAT6B	GRCh38	chr10	74843533	74843533	Missense_Mutation	SNP	rs138782403	missense_variant	G/S		unknown(0)	0.017507	11	0.0215264	0.614795	0.115878	0.610843	0.916667
chr10:74976000:74976000:G:A	chr10:74976000:74976000:G:A	KAT6B	GRCh38	chr10	74976000	74976000	Missense_Mutation	SNP	rs146395020	missense_variant	G/R	deleterious(0)	possibly_damaging(0.762)	0.0172414	1	0.00195695	0.0567514	9.90811e-07	0.0558468	1
chr10:74977384:74977384:G:A	chr10:74977384:74977384:G:A	KAT6B	GRCh38	chr10	74977384	74977384	Missense_Mutation	SNP	rs550985531	missense_variant	V/I	deleterious(0.03)	possibly_damaging(0.897)	0.000192456	1	0.00195695	5.08414	0.188499	5.12213	1
chr10:75021887:75021887:C:T	chr10:75021887:75021887:C:T	KAT6B	GRCh38	chr10	75021887	75021887	Missense_Mutation	SNP	rs142309185	missense_variant	R/W	deleterious(0)	probably_damaging(0.952)	0.00041037	1	0.00195695	2.38437	0.341494	2.4657	1
chr10:75024995:75024995:G:A	chr10:75024995:75024995:G:A	KAT6B	GRCh38	chr10	75024995	75024995	Missense_Mutation	SNP	rs143090869	missense_variant	R/H	deleterious(0)	probably_damaging(0.984)	0.000130839	1	0.00195695	7.47846	0.125644	8.32407	1
chr10:75399393:75399393:G:A	chr10:75399393:75399393:G:A	ZNF503	GRCh38	chr10	75399393	75399393	Missense_Mutation	SNP	novel	missense_variant	L/F	deleterious(0.01)	probably_damaging(0.994)		1	0.00195695	1000	0	1000	1
chr10:7569715:7569715:C:G	chr10:7569715:7569715:C:G	ITIH5	GRCh38	chr10	7569715	7569715	Missense_Mutation	SNP	rs139418789	missense_variant	G/A	deleterious(0)	probably_damaging(1)	0.00157068	1	0.00195695	0.622962	1	0.627326	1
chr10:7576453:7576453:C:T	chr10:7576453:7576453:C:T	ITIH5	GRCh38	chr10	7576453	7576453	Missense_Mutation	SNP	rs768431784	missense_variant,splice_region_variant	G/R	deleterious(0.02)	probably_damaging(0.924)	7.35056e-05	1	0.00195695	13.3116	0.0718772	16.6491	1
chr10:7579792:7579792:C:T	chr10:7579792:7579792:C:T	ITIH5	GRCh38	chr10	7579792	7579792	Missense_Mutation	SNP	rs147790507	missense_variant	V/M	deleterious(0)	probably_damaging(0.939)	0.000749603	1	0.00195695	1.30532	0.532841	1.33103	1
chr10:76058747:76058747:G:T	chr10:76058747:76058747:G:T	LRMDA	GRCh38	chr10	76058747	76058747	Missense_Mutation	SNP	rs188514106	missense_variant	L/F	deleterious(0.05)	possibly_damaging(0.451)	0.0196683	1	0.00195695	0.0497488	6.75085e-08	0.0488339	1
chr10:77805760:77805760:C:T	chr10:77805760:77805760:C:T	DLG5	GRCh38	chr10	77805760	77805760	Missense_Mutation	SNP	rs146019787	missense_variant	R/Q	deleterious(0)	probably_damaging(0.99)	4.41112e-05	1	0.00195695	22.182	0.0437674	33.2992	1
chr10:77833950:77833950:T:C	chr10:77833950:77833950:T:C	DLG5	GRCh38	chr10	77833950	77833950	Missense_Mutation	SNP	rs1277389246	missense_variant	Q/R	deleterious(0.02)	probably_damaging(0.985)	2.94023e-05	1	0.00195695	33.2788	0.0293951	66.5994	1
chr10:77984294:77984294:G:C	chr10:77984294:77984294:G:C	POLR3A	GRCh38	chr10	77984294	77984294	Missense_Mutation	SNP	rs774876530	missense_variant	P/A	deleterious(0)	probably_damaging(1)	1.47016e-05	1	0.00195695	66.5556	0.0148071	inf	1
chr10:77993342:77993342:T:C	chr10:77993342:77993342:T:C	POLR3A	GRCh38	chr10	77993342	77993342	Missense_Mutation	SNP	rs764132191	missense_variant	D/G	deleterious(0)	probably_damaging(0.999)		1	0.00195695	1000	0	1000	1
chr10:78004787:78004787:C:A	chr10:78004787:78004787:C:A	POLR3A	GRCh38	chr10	78004787	78004787	Nonsense_Mutation	SNP	rs1437847867	stop_gained	E/*			6.54193e-05	1	0.00195695	14.957	0.0718772	16.6491	1
chr10:79306125:79306125:G:A	chr10:79306125:79306125:G:A	ZMIZ1	GRCh38	chr10	79306125	79306125	Missense_Mutation	SNP	rs572323939	missense_variant	D/N	deleterious(0.02)	probably_damaging(0.97)	4.82859e-05	1	0.00195695	20.2642	0.057927	22.1992	1
chr10:79311023:79311023:A:T	chr10:79311023:79311023:A:T	ZMIZ1	GRCh38	chr10	79311023	79311023	Missense_Mutation	SNP	rs202180044	missense_variant	S/C	deleterious_low_confidence(0)	possibly_damaging(0.682)	0.00275446	2	0.00391389	0.710465	1	0.711041	1
chr10:79432740:79432740:A:C	chr10:79432740:79432740:A:C	ZCCHC24	GRCh38	chr10	79432740	79432740	Missense_Mutation	SNP	rs144987484	missense_variant	Y/D	deleterious_low_confidence(0.04)	possibly_damaging(0.637)	0.000499838	1	0.00195695	1.95758	0.397898	2.01721	1
chr10:7964748:7964748:C:T	chr10:7964748:7964748:C:T	TAF3	GRCh38	chr10	7964748	7964748	Missense_Mutation	SNP	rs905860747	missense_variant	S/L	deleterious(0)	probably_damaging(0.994)		1	0.00195695	1000	0	1000	1
chr10:7977269:7977269:C:T	chr10:7977269:7977269:C:T	TAF3	GRCh38	chr10	7977269	7977269	Missense_Mutation	SNP	rs747208321	missense_variant	P/L	deleterious(0)	possibly_damaging(0.47)	2.93988e-05	1	0.00195695	33.2828	0.0293951	66.5994	1
chr10:8009191:8009191:C:G	chr10:8009191:8009191:C:G	TAF3	GRCh38	chr10	8009191	8009191	Missense_Mutation	SNP	novel	missense_variant	P/R	deleterious_low_confidence(0)	probably_damaging(0.998)		1	0.00195695	1000	0	1000	1
chr10:80162010:80162010:C:T	chr10:80162010:80162010:C:T	ANXA11	GRCh38	chr10	80162010	80162010	Missense_Mutation	SNP	rs34414015	missense_variant	E/K	deleterious(0)	probably_damaging(0.968)	0.00587941	7	0.0136986	1.16497	0.676289	1.16844	1
chr10:80163553:80163553:A:T	chr10:80163553:80163553:A:T	ANXA11	GRCh38	chr10	80163553	80163553	Missense_Mutation	SNP	rs138124217	missense_variant	L/H	deleterious(0)	probably_damaging(0.997)	0.000499941	1	0.00195695	1.95718	0.397898	2.01721	1
chr10:80163557:80163557:G:A	chr10:80163557:80163557:G:A	ANXA11	GRCh38	chr10	80163557	80163557	Missense_Mutation	SNP	rs368700483	missense_variant	R/W	deleterious(0)	probably_damaging(0.996)	0.000192901	1	0.00195695	5.07241	0.188499	5.12213	1
chr10:80166903:80166903:G:A	chr10:80166903:80166903:G:A	ANXA11	GRCh38	chr10	80166903	80166903	Missense_Mutation	SNP	rs41310298	missense_variant	T/M	deleterious(0)	probably_damaging(0.978)	0.0043959	3	0.00587084	0.667763	0.636038	0.668846	1
chr10:80167246:80167246:C:T	chr10:80167246:80167246:C:T	ANXA11	GRCh38	chr10	80167246	80167246	Missense_Mutation	SNP	rs147610631	missense_variant	R/Q	deleterious(0.04)	possibly_damaging(0.592)	0.00504125	1	0.00195695	0.194093	0.0698714	0.193759	1
chr10:80420598:80420598:C:T	chr10:80420598:80420598:C:T	PRXL2A	GRCh38	chr10	80420598	80420598	Missense_Mutation	SNP	rs770934321	missense_variant	A/V	deleterious(0)	probably_damaging(0.988)	0.000207211	1	0.00195695	4.72211	0.200517	4.75619	1
chr10:80427392:80427392:G:A	chr10:80427392:80427392:G:A	PRXL2A	GRCh38	chr10	80427392	80427392	Missense_Mutation	SNP	rs760703484	missense_variant	V/M	deleterious(0.04)	probably_damaging(0.992)	0.000196258	1	0.00195695	4.98565	0.188499	5.12213	1
chr10:80427411:80427411:G:A	chr10:80427411:80427411:G:A	PRXL2A	GRCh38	chr10	80427411	80427411	Missense_Mutation	SNP	rs141578885	missense_variant	R/Q	deleterious(0.04)	probably_damaging(0.978)	0.00265997	1	0.00195695	0.367851	0.530488	0.369023	1
chr10:814621:814621:G:A	chr10:814621:814621:G:A	LARP4B	GRCh38	chr10	814621	814621	Missense_Mutation	SNP	rs538602810	missense_variant	R/C		unknown(0)	7.23764e-05	1	0.00195695	13.5192	0.0718772	16.6491	1
chr10:82985409:82985409:A:G	chr10:82985409:82985409:A:G	NRG3	GRCh38	chr10	82985409	82985409	Missense_Mutation	SNP	rs1161866599	missense_variant	E/G	deleterious_low_confidence(0)	probably_damaging(0.994)		1	0.00195695	1000	0	1000	1
chr10:84143995:84143995:T:C	chr10:84143995:84143995:T:C	GHITM	GRCh38	chr10	84143995	84143995	Missense_Mutation	SNP	rs535597107	missense_variant,splice_region_variant	I/T	deleterious(0)	probably_damaging(0.997)	0.00023517	1	0.00195695	4.16071	0.212358	4.43905	1
chr10:84144900:84144900:A:G	chr10:84144900:84144900:A:G	GHITM	GRCh38	chr10	84144900	84144900	Missense_Mutation	SNP	novel	missense_variant	R/G	deleterious(0)	probably_damaging(0.934)		1	0.00195695	1000	0	1000	1
chr10:84150229:84150229:T:C	chr10:84150229:84150229:T:C	GHITM	GRCh38	chr10	84150229	84150229	Missense_Mutation	SNP	rs757799256	missense_variant	F/S	deleterious(0)	possibly_damaging(0.642)	0.000206868	1	0.00195695	4.72994	0.200517	4.75619	1
chr10:84152283:84152283:G:A	chr10:84152283:84152283:G:A	GHITM	GRCh38	chr10	84152283	84152283	Missense_Mutation	SNP	rs143660911	missense_variant	D/N	deleterious(0)	probably_damaging(0.998)	0.00202933	2	0.00391389	0.964332	1	0.971261	1
chr10:86919401:86919401:A:C	chr10:86919401:86919401:A:C	BMPR1A	GRCh38	chr10	86919401	86919401	Missense_Mutation	SNP	rs1060503397	missense_variant	K/N	deleterious(0.01)	probably_damaging(0.989)		1	0.00195695	1000	0	1000	1
chr10:86921680:86921680:C:T	chr10:86921680:86921680:C:T	BMPR1A	GRCh38	chr10	86921680	86921680	Missense_Mutation	SNP	rs35619497	missense_variant	R/C	deleterious(0.02)	probably_damaging(1)	0.00334032	1	0.00195695	0.292928	0.271686	0.292414	1
chr10:86960001:86960001:T:C	chr10:86960001:86960001:T:C	SNCG	GRCh38	chr10	86960001	86960001	Missense_Mutation	SNP	rs142957751	missense_variant,splice_region_variant	V/A	deleterious(0.05)	probably_damaging(0.991)	0.00170618	1	0.00195695	0.573488	1	0.573162	1
chr10:87075988:87075988:T:C	chr10:87075988:87075988:T:C	GLUD1	GRCh38	chr10	87075988	87075988	Missense_Mutation	SNP	rs767708734	missense_variant	I/V	deleterious(0.02)	probably_damaging(0.944)		1	0.00195695	1000	0	1000	1
chr10:87152670:87152670:G:T	chr10:87152670:87152670:G:T	SHLD2	GRCh38	chr10	87152670	87152670	Missense_Mutation	SNP	rs572583042	missense_variant	S/I	deleterious(0)	possibly_damaging(0.628)	0.00178666	1	0.00195695	0.547655	1	0.549437	1
chr10:87505306:87505306:C:A	chr10:87505306:87505306:C:A	MINPP1	GRCh38	chr10	87505306	87505306	Missense_Mutation	SNP	rs766995530	missense_variant	L/M	deleterious(0.03)	probably_damaging(0.937)		1	0.00195695	1000	0	1000	1
chr10:87521093:87521093:A:G	chr10:87521093:87521093:A:G	MINPP1	GRCh38	chr10	87521093	87521093	Missense_Mutation	SNP	rs778148630	missense_variant	I/V	deleterious(0.05)	possibly_damaging(0.56)	1.4699e-05	1	0.00195695	66.5674	0.0148071	inf	1
chr10:87745102:87745102:T:C	chr10:87745102:87745102:T:C	PAPSS2	GRCh38	chr10	87745102	87745102	Missense_Mutation	SNP	rs151328869	missense_variant	L/P	deleterious(0)	probably_damaging(0.996)		1	0.00195695	1000	0	1000	1
chr10:87776364:87776364:A:C	chr10:87776364:87776364:A:C	ATAD1	GRCh38	chr10	87776364	87776364	Missense_Mutation	SNP	novel	missense_variant	F/C	deleterious(0)	probably_damaging(1)		1	0.00195695	1000	0	1000	1
chr10:88362575:88362575:A:G	chr10:88362575:88362575:A:G	RNLS	GRCh38	chr10	88362575	88362575	Missense_Mutation	SNP	rs188639368	missense_variant	I/T	deleterious(0.02)	probably_damaging(0.932)	0.000235239	3	0.00587084	12.4785	0.00223709	13.3433	1
chr10:88923192:88923192:G:T	chr10:88923192:88923192:G:T	STAMBPL1	GRCh38	chr10	88923192	88923192	Missense_Mutation	SNP	rs142754924	missense_variant	D/Y	deleterious(0)	possibly_damaging(0.881)	0.00182385	7	0.0136986	3.75542	0.00349871	3.77503	1
chr10:89306084:89306084:A:G	chr10:89306084:89306084:A:G	IFIT2	GRCh38	chr10	89306084	89306084	Missense_Mutation	SNP	rs767979935	missense_variant	E/G	deleterious(0)	possibly_damaging(0.654)		1	0.00195695	1000	0	1000	1
chr10:89339778:89339778:G:A	chr10:89339778:89339778:G:A	IFIT3	GRCh38	chr10	89339778	89339778	Missense_Mutation	SNP	rs371613381	missense_variant	E/K	deleterious(0.02)	possibly_damaging(0.792)		1	0.00195695	1000	0	1000	1
chr10:89403001:89403001:A:C	chr10:89403001:89403001:A:C	IFIT1	GRCh38	chr10	89403001	89403001	Missense_Mutation	SNP	rs149157104	missense_variant	E/D	deleterious(0.03)	possibly_damaging(0.876)	0.00178503	1	0.00195695	0.548155	1	0.549437	1
chr10:89403059:89403059:C:T	chr10:89403059:89403059:C:T	IFIT1	GRCh38	chr10	89403059	89403059	Nonsense_Mutation	SNP	rs141413405	stop_gained	R/*			0.000573344	1	0.00195695	1.70661	0.441196	1.75166	1
chr10:89644959:89644959:G:C	chr10:89644959:89644959:G:C	PANK1	GRCh38	chr10	89644959	89644959	Missense_Mutation	SNP	rs938524978	missense_variant	T/R	deleterious_low_confidence(0.01)	possibly_damaging(0.535)	1.47124e-05	1	0.00195695	66.5067	0.0293951	66.5994	1
chr10:89709194:89709194:C:T	chr10:89709194:89709194:C:T	KIF20B	GRCh38	chr10	89709194	89709194	Missense_Mutation	SNP	novel	missense_variant	L/F	deleterious(0.01)	probably_damaging(0.948)		1	0.00195695	1000	0	1000	1
chr10:89715094:89715094:T:A	chr10:89715094:89715094:T:A	KIF20B	GRCh38	chr10	89715094	89715094	Nonsense_Mutation	SNP	rs200892725	stop_gained	Y/*			0.000132302	1	0.00195695	7.39576	0.125644	8.32407	1
chr10:89737652:89737652:G:T	chr10:89737652:89737652:G:T	KIF20B	GRCh38	chr10	89737652	89737652	Missense_Mutation	SNP	rs116910696	missense_variant	Q/H	deleterious(0.01)	possibly_damaging(0.888)	0.00220855	3	0.00587084	1.32912	0.497166	1.33168	1
chr10:90872031:90872031:G:-	chr10:90872031:90872031:G:-	RPP30	GRCh38	chr10	90872031	90872031	Frame_Shift_Del	DEL		frameshift_variant	L/X				1	0.00195695	1000	0	1000
chr10:91813054:91813054:G:A	chr10:91813054:91813054:G:A	TNKS2	GRCh38	chr10	91813054	91813054	Missense_Mutation	SNP	rs201518095	missense_variant	G/S	deleterious(0)	probably_damaging(1)	0.000785649	2	0.00391389	2.49087	0.195851	2.51373	1
chr10:92008908:92008908:C:T	chr10:92008908:92008908:C:T	BTAF1	GRCh38	chr10	92008908	92008908	Missense_Mutation	SNP	novel	missense_variant	T/I	deleterious(0)	probably_damaging(1)		1	0.00195695	1000	0	1000	1
chr10:92027145:92027145:G:A	chr10:92027145:92027145:G:A	BTAF1	GRCh38	chr10	92027145	92027145	Missense_Mutation	SNP	rs201045605	missense_variant	V/I	deleterious(0)	probably_damaging(0.999)	0.000192604	1	0.00195695	5.08023	0.188499	5.12213	1
chr10:92478788:92478788:G:A	chr10:92478788:92478788:G:A	IDE	GRCh38	chr10	92478788	92478788	Missense_Mutation	SNP	rs1026000728	missense_variant,splice_region_variant	R/C	deleterious(0)	possibly_damaging(0.587)	0.000192753	1	0.00195695	5.07631	0.188499	5.12213	1
chr10:93310574:93310574:G:A	chr10:93310574:93310574:G:A	MYOF	GRCh38	chr10	93310574	93310574	Missense_Mutation	SNP	rs201849605	missense_variant	R/W	deleterious(0)	probably_damaging(0.999)	0.000192456	1	0.00195695	5.08414	0.188499	5.12213	1
chr10:93316715:93316715:C:G	chr10:93316715:93316715:C:G	MYOF	GRCh38	chr10	93316715	93316715	Missense_Mutation	SNP	rs186936190	missense_variant,splice_region_variant	L/F	deleterious(0)	probably_damaging(0.995)	0.000457935	1	0.00195695	2.13671	0.379654	2.14742	1
chr10:93333904:93333904:G:A	chr10:93333904:93333904:G:A	MYOF	GRCh38	chr10	93333904	93333904	Missense_Mutation	SNP	rs201634420	missense_variant	R/W	deleterious(0)	possibly_damaging(0.634)	0.00257308	1	0.00195695	0.380273	0.527696	0.381781	1
chr10:93347666:93347666:A:T	chr10:93347666:93347666:A:T	MYOF	GRCh38	chr10	93347666	93347666	Missense_Mutation	SNP	rs41298243	missense_variant	F/L	deleterious(0)	probably_damaging(0.993)	0.00113199	2	0.00391389	1.72877	0.321479	1.7524	1
chr10:93349905:93349905:A:G	chr10:93349905:93349905:A:G	MYOF	GRCh38	chr10	93349905	93349905	Missense_Mutation	SNP	rs1166308593	missense_variant	L/P	deleterious(0)	probably_damaging(0.998)		1	0.00195695	1000	0	1000	1
chr10:93359918:93359918:T:G	chr10:93359918:93359918:T:G	MYOF	GRCh38	chr10	93359918	93359918	Missense_Mutation	SNP	rs754564361	missense_variant	E/A	deleterious(0)	probably_damaging(0.997)	5.87889e-05	1	0.00195695	16.6438	0.057927	22.1992	1
chr10:93374950:93374950:G:A	chr10:93374950:93374950:G:A	MYOF	GRCh38	chr10	93374950	93374950	Missense_Mutation	SNP	rs150897152	missense_variant	T/M	deleterious(0.01)	possibly_damaging(0.657)	0.0064389	8	0.0156556	1.2157	0.550549	1.21976	1
chr10:93381380:93381380:C:T	chr10:93381380:93381380:C:T	MYOF	GRCh38	chr10	93381380	93381380	Missense_Mutation	SNP	rs367952889	missense_variant	R/Q	deleterious(0)	probably_damaging(0.997)	0.000249831	1	0.00195695	3.91654	0.224023	4.16155	1
chr10:93399430:93399430:C:T	chr10:93399430:93399430:C:T	MYOF	GRCh38	chr10	93399430	93399430	Missense_Mutation	SNP	rs373997810	missense_variant	V/M	deleterious(0)	probably_damaging(0.997)	0.000205761	1	0.00195695	4.75539	0.188499	5.12213	1
chr10:93401511:93401511:C:T	chr10:93401511:93401511:C:T	MYOF	GRCh38	chr10	93401511	93401511	Missense_Mutation	SNP	rs41290202	missense_variant	D/N	deleterious(0)	probably_damaging(1)	0.0176991	14	0.0273973	0.773973	0.401368	0.771174	1
chr10:93685288:93685288:A:G	chr10:93685288:93685288:A:G	FRA10AC1	GRCh38	chr10	93685288	93685288	Missense_Mutation	SNP	rs773047436	missense_variant	Y/H	deleterious(0)	probably_damaging(1)	2.94291e-05	1	0.00195695	33.2485	0.0437674	33.2992	1
chr10:93797460:93797460:T:A	chr10:93797460:93797460:T:A	LGI1	GRCh38	chr10	93797460	93797460	Missense_Mutation	SNP	rs775901528	missense_variant	V/E	deleterious(0.01)	possibly_damaging(0.821)	2.94023e-05	1	0.00195695	33.2788	0.0293951	66.5994	1
chr10:93900901:93900901:C:T	chr10:93900901:93900901:C:T	SLC35G1	GRCh38	chr10	93900901	93900901	Missense_Mutation	SNP	rs140816197	missense_variant	T/M	deleterious(0)	probably_damaging(0.998)	0.000589623	3	0.00587084	4.97847	0.02576	5.00189	1
chr10:93901425:93901425:G:A	chr10:93901425:93901425:G:A	SLC35G1	GRCh38	chr10	93901425	93901425	Missense_Mutation	SNP	rs375074360	missense_variant	A/T	deleterious(0)	possibly_damaging(0.765)	2.93988e-05	1	0.00195695	33.2828	0.0293951	66.5994	1
chr10:94132367:94132367:C:T	chr10:94132367:94132367:C:T	PLCE1	GRCh38	chr10	94132367	94132367	Missense_Mutation	SNP	rs192219615	missense_variant	T/I	deleterious_low_confidence(0)	possibly_damaging(0.756)	0.00180808	1	0.00195695	0.541167	1	0.544925	1
chr10:94171182:94171182:C:T	chr10:94171182:94171182:C:T	PLCE1	GRCh38	chr10	94171182	94171182	Missense_Mutation	SNP	rs61751493	missense_variant,splice_region_variant	R/C	deleterious_low_confidence(0)	probably_damaging(0.997)	0.00249882	3	0.00587084	1.17472	0.744487	1.18163	1
chr10:94171183:94171183:G:A	chr10:94171183:94171183:G:A	PLCE1	GRCh38	chr10	94171183	94171183	Missense_Mutation	SNP	rs757336023	missense_variant	R/H	deleterious_low_confidence(0.02)	probably_damaging(0.997)	0.00134771	2	0.00391389	1.45205	0.401283	1.46322	1
chr10:94254191:94254191:G:T	chr10:94254191:94254191:G:T	PLCE1	GRCh38	chr10	94254191	94254191	Missense_Mutation	SNP	rs61732523	missense_variant,splice_region_variant	G/V	deleterious(0.01)	probably_damaging(0.976)	0.00248648	1	0.00195695	0.393518	0.526306	0.393106	1
chr10:94254266:94254266:G:T	chr10:94254266:94254266:G:T	PLCE1	GRCh38	chr10	94254266	94254266	Missense_Mutation	SNP	novel	missense_variant	S/I	deleterious(0)	possibly_damaging(0.854)		1	0.00195695	1000	0	1000	1
chr10:94258825:94258825:G:C	chr10:94258825:94258825:G:C	PLCE1	GRCh38	chr10	94258825	94258825	Missense_Mutation	SNP	novel	missense_variant	G/R	deleterious(0)	probably_damaging(0.991)		1	0.00195695	1000	0	1000	1
chr10:94334208:94334208:A:G	chr10:94334208:94334208:A:G	NOC3L	GRCh38	chr10	94334208	94334208	Missense_Mutation	SNP	rs142805936	missense_variant	F/S	deleterious(0)	possibly_damaging(0.796)	0.00517449	3	0.00587084	0.567287	0.502641	0.567407	1
chr10:94341711:94341711:C:A	chr10:94341711:94341711:C:A	NOC3L	GRCh38	chr10	94341711	94341711	Missense_Mutation	SNP	novel	missense_variant	D/Y	deleterious(0)	probably_damaging(0.985)		1	0.00195695	1000	0	1000	1
chr10:94350270:94350270:A:-	chr10:94350270:94350270:A:-	NOC3L	GRCh38	chr10	94350270	94350270	Frame_Shift_Del	DEL	rs564137729	frameshift_variant	L/X			0.00177837	2	0.00391389	1.10042	0.702848	1.10913
chr10:94357309:94357309:G:A	chr10:94357309:94357309:G:A	NOC3L	GRCh38	chr10	94357309	94357309	Missense_Mutation	SNP	rs145521001	missense_variant	R/W	deleterious(0)	possibly_damaging(0.902)	0.0106014	1	0.00195695	0.0922966	0.000489344	0.0915211	1
chr10:94361817:94361817:A:C	chr10:94361817:94361817:A:C	NOC3L	GRCh38	chr10	94361817	94361817	Missense_Mutation	SNP	rs1238401554	missense_variant	V/G	deleterious(0)	possibly_damaging(0.543)		1	0.00195695	1000	0	1000	1
chr10:94510109:94510109:G:A	chr10:94510109:94510109:G:A	TBC1D12	GRCh38	chr10	94510109	94510109	Missense_Mutation	SNP	rs528485236	missense_variant	R/Q	deleterious(0.04)	possibly_damaging(0.459)	0.0008285	1	0.00195695	1.18102	0.572868	1.18831	1
chr10:95337213:95337213:C:T	chr10:95337213:95337213:C:T	SORBS1	GRCh38	chr10	95337213	95337213	Missense_Mutation	SNP	rs560728177	missense_variant	A/T	deleterious_low_confidence(0.02)	probably_damaging(0.996)	0.000835771	1	0.00195695	1.17074	0.572868	1.18831	1
chr10:95356386:95356386:G:A	chr10:95356386:95356386:G:A	SORBS1	GRCh38	chr10	95356386	95356386	Missense_Mutation	SNP	rs747283220	missense_variant	R/W	deleterious(0)	probably_damaging(0.951)	0.000241441	2	0.00391389	8.10528	0.0286455	8.33125	1
chr10:95381735:95381735:T:C	chr10:95381735:95381735:T:C	SORBS1	GRCh38	chr10	95381735	95381735	Missense_Mutation	SNP	rs201965496	missense_variant	I/V	deleterious_low_confidence(0)	probably_damaging(0.982)	0.000196207	1	0.00195695	4.98695	0.188499	5.12213	1
chr10:95381741:95381741:T:C	chr10:95381741:95381741:T:C	SORBS1	GRCh38	chr10	95381741	95381741	Missense_Mutation	SNP	rs149963720	missense_variant	K/E	deleterious_low_confidence(0)	possibly_damaging(0.63)	0.000382117	1	0.00195695	2.56066	0.321543	2.66304	1
chr10:95381752:95381752:C:T	chr10:95381752:95381752:C:T	SORBS1	GRCh38	chr10	95381752	95381752	Missense_Mutation	SNP	rs115682063	missense_variant	R/H	deleterious(0)	probably_damaging(0.971)	0.000764211	1	0.00195695	1.28037	0.539764	1.30491	1
chr10:95384090:95384090:C:T	chr10:95384090:95384090:C:T	SORBS1	GRCh38	chr10	95384090	95384090	Missense_Mutation	SNP	rs370290679	missense_variant	R/H	deleterious(0)	probably_damaging(0.999)	0.000622665	1	0.00195695	1.57143	0.473583	1.58474	1
chr10:95415815:95415815:A:G	chr10:95415815:95415815:A:G	SORBS1	GRCh38	chr10	95415815	95415815	Missense_Mutation	SNP	rs371468457	missense_variant	L/S	deleterious(0)	probably_damaging(0.994)	0.00346021	1	0.00195695	0.282779	0.273884	0.282426	1
chr10:95693407:95693407:C:T	chr10:95693407:95693407:C:T	TCTN3	GRCh38	chr10	95693407	95693407	Missense_Mutation	SNP	rs143758863	missense_variant	C/Y	deleterious(0)	probably_damaging(0.999)	0.000132283	1	0.00195695	7.39682	0.125644	8.32407	1
chr10:95693946:95693946:A:C	chr10:95693946:95693946:A:C	TCTN3	GRCh38	chr10	95693946	95693946	Missense_Mutation	SNP	rs41291572	missense_variant	L/W	deleterious_low_confidence(0)	possibly_damaging(0.487)	0.0493457	47	0.0919765	0.931961	0.715542	0.928814	0.980392
chr10:96157799:96157799:G:C	chr10:96157799:96157799:G:C	ZNF518A	GRCh38	chr10	96157799	96157799	Missense_Mutation	SNP	rs41291602	missense_variant	G/R	deleterious(0.02)	possibly_damaging(0.71)	0.00401589	1	0.00195695	0.24365	0.200207	0.242978	1
chr10:96522294:96522294:C:T	chr10:96522294:96522294:C:T	TM9SF3	GRCh38	chr10	96522294	96522294	Missense_Mutation	SNP	rs150067149	missense_variant	R/Q	deleterious(0.01)	possibly_damaging(0.483)	0.000516148	1	0.00195695	1.89572	0.415605	1.90189	1
chr10:96602305:96602305:C:T	chr10:96602305:96602305:C:T	PIK3AP1	GRCh38	chr10	96602305	96602305	Missense_Mutation	SNP	rs45587542	missense_variant	V/M	deleterious(0.03)	possibly_damaging(0.79)	0.000529318	1	0.00195695	1.84856	0.415605	1.90189	1
chr10:96981941:96981941:G:A	chr10:96981941:96981941:G:A	LCOR	GRCh38	chr10	96981941	96981941	Missense_Mutation	SNP	rs375048893	missense_variant	R/Q	deleterious(0.01)	probably_damaging(1)	4.82579e-05	1	0.00195695	20.2759	0.057927	22.1992	1
chr10:96982901:96982901:A:G	chr10:96982901:96982901:A:G	LCOR	GRCh38	chr10	96982901	96982901	Missense_Mutation	SNP	rs139265608	missense_variant	D/G	deleterious(0)	probably_damaging(1)	0.00798129	1	0.00195695	0.122596	0.00620435	0.1219	1
chr10:96983840:96983840:A:G	chr10:96983840:96983840:A:G	LCOR	GRCh38	chr10	96983840	96983840	Missense_Mutation	SNP	rs150246348	missense_variant	Q/R	deleterious(0.03)	probably_damaging(0.999)	0.000723868	1	0.00195695	1.35173	0.525815	1.35821	1
chr10:97366167:97366167:C:T	chr10:97366167:97366167:C:T	RRP12	GRCh38	chr10	97366167	97366167	Missense_Mutation	SNP	rs139305944	missense_variant	R/Q	deleterious(0)	probably_damaging(0.982)	0.00483909	4	0.00782779	0.808808	1	0.808188	1
chr10:97373640:97373640:C:T	chr10:97373640:97373640:C:T	RRP12	GRCh38	chr10	97373640	97373640	Missense_Mutation	SNP	rs751363250	missense_variant	R/H	deleterious(0)	probably_damaging(0.97)	5.87907e-05	1	0.00195695	16.6433	0.057927	22.1992	1
chr10:97373732:97373732:C:G	chr10:97373732:97373732:C:G	RRP12	GRCh38	chr10	97373732	97373732	Missense_Mutation	SNP	rs942744735	missense_variant	W/C	deleterious(0)	probably_damaging(0.998)	2.41336e-05	1	0.00195695	40.544	0.0293951	66.5994	1
chr10:97379748:97379748:A:T	chr10:97379748:97379748:A:T	RRP12	GRCh38	chr10	97379748	97379748	Missense_Mutation	SNP	rs117778687	missense_variant	L/Q	deleterious(0)	probably_damaging(0.999)	0.0142782	3	0.00587084	0.205588	0.000674749	0.203441	1
chr10:97381435:97381435:C:T	chr10:97381435:97381435:C:T	RRP12	GRCh38	chr10	97381435	97381435	Missense_Mutation	SNP	rs139484717	missense_variant	V/M	deleterious(0.03)	possibly_damaging(0.561)	0.0281108	3	0.00587084	0.104423	2.1951e-09	0.101814	1
chr10:97430528:97430528:G:A	chr10:97430528:97430528:G:A	PGAM1	GRCh38	chr10	97430528	97430528	Missense_Mutation	SNP	rs370039242	missense_variant	G/S	deleterious(0.02)	possibly_damaging(0.849)	4.82835e-05	1	0.00195695	20.2652	0.057927	22.1992	1
chr10:97432472:97432472:C:T	chr10:97432472:97432472:C:T	PGAM1	GRCh38	chr10	97432472	97432472	Missense_Mutation	SNP	rs202055965	missense_variant	T/M	deleterious(0.02)	possibly_damaging(0.506)	0.00708038	2	0.00391389	0.27639	0.0549888	0.275235	1
chr10:97458699:97458699:C:T	chr10:97458699:97458699:C:T	MMS19	GRCh38	chr10	97458699	97458699	Missense_Mutation	SNP	rs36023427	missense_variant	G/D	deleterious(0)	probably_damaging(0.986)	0.0074232	3	0.00587084	0.395439	0.134322	0.394265	1
chr10:97477412:97477412:A:T	chr10:97477412:97477412:A:T	MMS19	GRCh38	chr10	97477412	97477412	Missense_Mutation	SNP	novel	missense_variant	L/Q	deleterious(0)	possibly_damaging(0.703)		1	0.00195695	1000	0	1000	1
chr10:97478360:97478360:G:A	chr10:97478360:97478360:G:A	MMS19	GRCh38	chr10	97478360	97478360	Missense_Mutation	SNP	rs29001280	missense_variant	R/W	deleterious(0)	probably_damaging(0.983)	0.00494787	1	0.00195695	0.197757	0.0694906	0.197236	1
chr10:97679697:97679697:G:T	chr10:97679697:97679697:G:T	AVPI1	GRCh38	chr10	97679697	97679697	Missense_Mutation	SNP	rs117859077	missense_variant	A/D	deleterious(0)	possibly_damaging(0.856)	0.0244137	2	0.00391389	0.0801577	7.34971e-09	0.0783593	1
chr10:97878685:97878685:T:C	chr10:97878685:97878685:T:C	CRTAC1	GRCh38	chr10	97878685	97878685	Missense_Mutation	SNP	rs957048937	missense_variant	E/G		unknown(0)	5.87838e-05	1	0.00195695	16.6453	0.057927	22.1992	1
chr10:97880376:97880376:G:C	chr10:97880376:97880376:G:C	CRTAC1	GRCh38	chr10	97880376	97880376	Missense_Mutation	SNP	novel	missense_variant	I/M	deleterious_low_confidence(0.05)	possibly_damaging(0.77)		1	0.00195695	1000	0	1000	1
chr10:97895896:97895896:G:A	chr10:97895896:97895896:G:A	CRTAC1	GRCh38	chr10	97895896	97895896	Missense_Mutation	SNP	rs188979388	missense_variant	R/W	deleterious(0)	possibly_damaging(0.642)	8.81912e-05	1	0.00195695	11.0949	0.085621	13.3191	1
chr10:97923365:97923365:G:A	chr10:97923365:97923365:G:A	CRTAC1	GRCh38	chr10	97923365	97923365	Missense_Mutation	SNP	rs140424345	missense_variant	R/C	deleterious(0.01)	probably_damaging(0.974)	0.00376327	4	0.00782779	1.04002	0.795804	1.04386	1
chr10:98253625:98253625:A:G	chr10:98253625:98253625:A:G	LOXL4	GRCh38	chr10	98253625	98253625	Missense_Mutation	SNP	rs141995277	missense_variant	I/T	deleterious(0)	probably_damaging(0.999)	0.000867137	1	0.00195695	1.1284	0.585434	1.1473	1
chr10:98253698:98253698:A:G	chr10:98253698:98253698:A:G	LOXL4	GRCh38	chr10	98253698	98253698	Missense_Mutation	SNP	rs754999635	missense_variant	C/R	deleterious(0)	probably_damaging(1)		1	0.00195695	1000	0	1000	1
chr10:98256815:98256815:G:C	chr10:98256815:98256815:G:C	LOXL4	GRCh38	chr10	98256815	98256815	Missense_Mutation	SNP	rs140654968	missense_variant	Q/E	deleterious(0.02)	probably_damaging(0.998)	0.000440917	1	0.00195695	2.21918	0.360858	2.29559	1
chr10:98256943:98256943:C:T	chr10:98256943:98256943:C:T	LOXL4	GRCh38	chr10	98256943	98256943	Missense_Mutation	SNP	rs142861581	missense_variant	R/H	deleterious(0)	probably_damaging(0.999)	0.000719801	1	0.00195695	1.35937	0.518683	1.38653	1
chr10:98257993:98257993:G:A	chr10:98257993:98257993:G:A	LOXL4	GRCh38	chr10	98257993	98257993	Missense_Mutation	SNP	rs756712441	missense_variant	R/W	deleterious(0.04)	possibly_damaging(0.72)	6.54108e-05	1	0.00195695	14.9589	0.0718772	16.6491	1
chr10:98400130:98400130:A:G	chr10:98400130:98400130:A:G	PYROXD2	GRCh38	chr10	98400130	98400130	Missense_Mutation	SNP	rs778391730	missense_variant	I/T	deleterious(0)	probably_damaging(0.969)		2	0.00391389	1000	0	1000	1
chr10:98407610:98407610:G:A	chr10:98407610:98407610:G:A	PYROXD2	GRCh38	chr10	98407610	98407610	Missense_Mutation	SNP	rs138501760	missense_variant	P/L	deleterious(0)	probably_damaging(0.981)	0.000764481	1	0.00195695	1.27992	0.539764	1.30491	1
chr10:98425590:98425590:C:T	chr10:98425590:98425590:C:T	HPS1	GRCh38	chr10	98425590	98425590	Missense_Mutation	SNP	rs201728087	missense_variant	R/H	deleterious(0)	probably_damaging(0.99)	0.000588774	2	0.00391389	3.32377	0.128168	3.33132	1
chr10:98434012:98434012:G:A	chr10:98434012:98434012:G:A	HPS1	GRCh38	chr10	98434012	98434012	Missense_Mutation	SNP	rs142893758	missense_variant	R/W	deleterious(0.02)	probably_damaging(0.993)	0.00764961	1	0.00195695	0.127912	0.00904212	0.127098	1
chr10:99397681:99397681:G:C	chr10:99397681:99397681:G:C	GOT1	GRCh38	chr10	99397681	99397681	Missense_Mutation	SNP	rs76850691	missense_variant	Q/E	deleterious(0)	possibly_damaging(0.875)	0.0109742	1	0.00195695	0.0891613	0.000340217	0.0882972	1
chr10:99402693:99402693:C:T	chr10:99402693:99402693:C:T	GOT1	GRCh38	chr10	99402693	99402693	Missense_Mutation	SNP	rs181756022	missense_variant	R/Q	deleterious(0)	probably_damaging(0.998)	0.000719707	1	0.00195695	1.35954	0.518683	1.38653	1
chr10:99661514:99661514:G:A	chr10:99661514:99661514:G:A	ENTPD7	GRCh38	chr10	99661514	99661514	Missense_Mutation	SNP	rs143637078	missense_variant	R/H	deleterious(0.03)	possibly_damaging(0.871)	0.000652268	1	0.00195695	1.50011	0.489067	1.51267	1
chr10:99679466:99679466:G:C	chr10:99679466:99679466:G:C	ENTPD7	GRCh38	chr10	99679466	99679466	Missense_Mutation	SNP	novel	missense_variant,splice_region_variant	G/R	deleterious(0)	probably_damaging(1)		1	0.00195695	1000	0	1000	1
chr10:99724041:99724041:C:T	chr10:99724041:99724041:C:T	COX15	GRCh38	chr10	99724041	99724041	Missense_Mutation	SNP	rs377568460	missense_variant	R/H	deleterious(0)	probably_damaging(0.995)	0.00012075	1	0.00195695	8.1033	0.125644	8.32407	1
chr10:99727108:99727108:T:G	chr10:99727108:99727108:T:G	COX15	GRCh38	chr10	99727108	99727108	Missense_Mutation	SNP	rs372239851	missense_variant	M/L	deleterious(0.02)	probably_damaging(0.934)	1.46994e-05	1	0.00195695	66.5655	0.0148071	inf	1
chr10:99739719:99739719:G:A	chr10:99739719:99739719:G:A	CUTC	GRCh38	chr10	99739719	99739719	Missense_Mutation	SNP	rs373698925	missense_variant	R/Q	deleterious(0)	probably_damaging(1)	7.35056e-05	1	0.00195695	13.3116	0.0718772	16.6491	1
chr10:99747299:99747299:T:C	chr10:99747299:99747299:T:C	CUTC	GRCh38	chr10	99747299	99747299	Missense_Mutation	SNP	rs772844154	missense_variant	L/P	deleterious(0)	probably_damaging(0.999)		1	0.00195695	1000	0	1000	1
chr10:99894965:99894965:A:T	chr10:99894965:99894965:A:T	DNMBP	GRCh38	chr10	99894965	99894965	Missense_Mutation	SNP	novel	missense_variant	L/H	deleterious(0)	probably_damaging(0.997)		1	0.00195695	1000	0	1000	1
chr10:99896311:99896311:G:A	chr10:99896311:99896311:G:A	DNMBP	GRCh38	chr10	99896311	99896311	Nonsense_Mutation	SNP	rs768083881	stop_gained	R/*			1.47011e-05	2	0.00391389	133.116	0.000219038	inf	1
chr10:999037:999037:C:T	chr10:999037:999037:C:T	GTPBP4	GRCh38	chr10	999037	999037	Missense_Mutation	SNP	rs376110021	missense_variant	A/V	deleterious(0)	probably_damaging(0.931)	0.000206954	1	0.00195695	4.72798	0.200517	4.75619	1
chr10:99955750:99955750:C:T	chr10:99955750:99955750:C:T	DNMBP	GRCh38	chr10	99955750	99955750	Missense_Mutation	SNP	rs773758559	missense_variant	R/H	deleterious_low_confidence(0.02)	probably_damaging(0.997)	1.46955e-05	1	0.00195695	66.5832	0.0148071	inf	1
chr11:100979049:100979049:G:A	chr11:100979049:100979049:G:A	ARHGAP42	GRCh38	chr11	100979049	100979049	Missense_Mutation	SNP	rs367900224	missense_variant,splice_region_variant	R/H	deleterious(0)	possibly_damaging(0.511)	1.47042e-05	1	0.00195695	66.5438	0.0148071	inf	1
chr11:101891475:101891475:C:T	chr11:101891475:101891475:C:T	ANGPTL5	GRCh38	chr11	101891475	101891475	Missense_Mutation	SNP	rs189589528	missense_variant	C/Y	deleterious(0)	probably_damaging(0.974)	0.00327553	1	0.00195695	0.298722	0.271326	0.299022	1
chr11:101905796:101905796:A:G	chr11:101905796:101905796:A:G	ANGPTL5	GRCh38	chr11	101905796	101905796	Missense_Mutation	SNP	rs140344944	missense_variant	L/P	deleterious_low_confidence(0)	possibly_damaging(0.726)	0.0145048	3	0.00587084	0.202376	0.000470112	0.200092	1
chr11:10193907:10193907:C:G	chr11:10193907:10193907:C:G	SBF2	GRCh38	chr11	10193907	10193907	Missense_Mutation	SNP	rs878855130	missense_variant	E/Q	deleterious(0)	probably_damaging(0.992)	8.82016e-05	1	0.00195695	11.0936	0.085621	13.3191	1
chr11:101962536:101962538:AAA:-	chr11:101962536:101962538:AAA:-	CEP126	GRCh38	chr11	101962536	101962538	In_Frame_Del	DEL	rs529950842	inframe_deletion	K/-			0.00838904	4	0.00782779	0.466549	0.160514	0.464819
chr11:102066553:102066553:C:T	chr11:102066553:102066553:C:T	CFAP300	GRCh38	chr11	102066553	102066553	Missense_Mutation	SNP	rs753336343	missense_variant	R/W	deleterious(0.01)	probably_damaging(0.917)		1	0.00195695	1000	0	1000	1
chr11:102325306:102325306:C:G	chr11:102325306:102325306:C:G	BIRC3	GRCh38	chr11	102325306	102325306	Missense_Mutation	SNP	rs201026275	missense_variant	P/R	deleterious(0)	probably_damaging(1)	8.81964e-05	1	0.00195695	11.0943	0.085621	13.3191	1
chr11:102377675:102377675:A:G	chr11:102377675:102377675:A:G	BIRC2	GRCh38	chr11	102377675	102377675	Missense_Mutation	SNP	rs61754131	missense_variant	K/E	deleterious(0)	probably_damaging(0.998)	0.00196949	2	0.00391389	0.993631	1	1.00053	1
chr11:103926929:103926929:C:T	chr11:103926929:103926929:C:T	PDGFD	GRCh38	chr11	103926929	103926929	Missense_Mutation	SNP	rs151199614	missense_variant	V/M	deleterious(0.01)	probably_damaging(0.973)	0.000130959	1	0.00195695	7.4716	0.125644	8.32407	1
chr11:103943464:103943464:G:A	chr11:103943464:103943464:G:A	PDGFD	GRCh38	chr11	103943464	103943464	Missense_Mutation	SNP	rs138512366	missense_variant	R/W	deleterious(0)	possibly_damaging(0.798)	0.000411753	1	0.00195695	2.37636	0.341494	2.4657	1
chr11:10487356:10487356:G:T	chr11:10487356:10487356:G:T	AMPD3	GRCh38	chr11	10487356	10487356	Missense_Mutation	SNP	rs117706710	missense_variant	V/L	deleterious(0.04)	possibly_damaging(0.711)	0.0104807	3	0.00587084	0.280079	0.0119091	0.278226	1
chr11:104891322:104891322:T:C	chr11:104891322:104891322:T:C	CASP12	GRCh38	chr11	104891322	104891322	Missense_Mutation	SNP	rs764136136	missense_variant	H/R	deleterious(0)	possibly_damaging(0.567)	0.000191323	2	0.00391389	10.2285	0.0202408	10.2543	1
chr11:104897246:104897246:A:G	chr11:104897246:104897246:A:G	CASP12	GRCh38	chr11	104897246	104897246	Missense_Mutation	SNP	rs1487443639	missense_variant	L/P	deleterious(0)	possibly_damaging(0.891)		2	0.00391389	1000	0	1000	1
chr11:10493475:10493475:C:T	chr11:10493475:10493475:C:T	AMPD3	GRCh38	chr11	10493475	10493475	Missense_Mutation	SNP	rs149809940	missense_variant	R/W	deleterious(0)	possibly_damaging(0.848)	0.000392773	2	0.00391389	4.98239	0.0642644	5.12617	1
chr11:10500245:10500245:C:T	chr11:10500245:10500245:C:T	AMPD3	GRCh38	chr11	10500245	10500245	Missense_Mutation	SNP	rs3741040	missense_variant	R/C	deleterious(0)	probably_damaging(1)	0.0042324	1	0.00195695	0.231186	0.138755	0.231078	1
chr11:105041633:105041633:G:A	chr11:105041633:105041633:G:A	CARD16	GRCh38	chr11	105041633	105041633	Nonsense_Mutation	SNP	rs150112763	stop_gained	Q/*			7.35035e-05	1	0.00195695	13.3119	0.0718772	16.6491	1
chr11:105041705:105041705:G:A	chr11:105041705:105041705:G:A	CARD16	GRCh38	chr11	105041705	105041705	Nonsense_Mutation	SNP	rs202099222	stop_gained	Q/*			0.000147003	1	0.00195695	6.65615	0.138593	7.39906	1
chr11:105044491:105044491:C:T	chr11:105044491:105044491:C:T	CARD16	GRCh38	chr11	105044491	105044491	Missense_Mutation	SNP	rs749887294	missense_variant	D/N	deleterious(0.01)	probably_damaging(0.953)	0.000262055	1	0.00195695	3.73385	0.235516	3.91669	1
chr11:10559245:10559245:C:T	chr11:10559245:10559245:C:T	LYVE1	GRCh38	chr11	10559245	10559245	Missense_Mutation	SNP	rs117443264	missense_variant	E/K	deleterious(0)	probably_damaging(0.995)	0.00198436	3	0.00587084	1.47928	0.460393	1.49104	1
chr11:106054070:106054070:A:T	chr11:106054070:106054070:A:T	KBTBD3	GRCh38	chr11	106054070	106054070	Missense_Mutation	SNP	novel	missense_variant	L/I	deleterious(0)	probably_damaging(0.999)		1	0.00195695	1000	0	1000	1
chr11:107455760:107455760:T:C	chr11:107455760:107455760:T:C	CWF19L2	GRCh38	chr11	107455760	107455760	Missense_Mutation	SNP	rs779089779	missense_variant	E/G	deleterious(0)	possibly_damaging(0.7)	1.47054e-05	1	0.00195695	66.5384	0.0148071	inf	1
chr11:107504696:107504696:C:A	chr11:107504696:107504696:C:A	ALKBH8	GRCh38	chr11	107504696	107504696	Missense_Mutation	SNP	rs117249984	missense_variant	D/Y	deleterious(0)	probably_damaging(1)	0.0332364	21	0.0410959	0.618236	0.0216141	0.610239	1
chr11:107510904:107510904:G:T	chr11:107510904:107510904:G:T	ALKBH8	GRCh38	chr11	107510904	107510904	Missense_Mutation	SNP	rs183627082	missense_variant	H/N	deleterious(0)	probably_damaging(0.999)	0.00470464	4	0.00782779	0.831922	1	0.833646	1
chr11:107556961:107556961:G:A	chr11:107556961:107556961:G:A	ALKBH8	GRCh38	chr11	107556961	107556961	Missense_Mutation	SNP	rs145051723	missense_variant	R/W	deleterious(0)	probably_damaging(1)	0.000983349	1	0.00195695	0.995042	1	1.00812	1
chr11:108133909:108133909:T:G	chr11:108133909:108133909:T:G	ACAT1	GRCh38	chr11	108133909	108133909	Missense_Mutation	SNP	rs1465674363	missense_variant	I/M	deleterious(0.01)	possibly_damaging(0.534)		1	0.00195695	1000	0	1000	1
chr11:108138906:108138907:GG:-	chr11:108138906:108138907:GG:-	ACAT1	GRCh38	chr11	108138906	108138907	Frame_Shift_Del	DEL	rs727503795	frameshift_variant	MV/IX			0.000392927	1	0.00195695	2.49022	0.331592	2.56057
chr11:108161025:108161025:T:C	chr11:108161025:108161025:T:C	NPAT	GRCh38	chr11	108161025	108161025	Missense_Mutation	SNP	rs940031899	missense_variant	D/G	deleterious(0)	probably_damaging(0.999)	2.41185e-05	1	0.00195695	40.5694	0.0293951	66.5994	1
chr11:108161887:108161887:C:T	chr11:108161887:108161887:C:T	NPAT	GRCh38	chr11	108161887	108161887	Missense_Mutation	SNP	rs79119325	missense_variant	D/N	deleterious(0)	probably_damaging(0.993)	0.00660003	5	0.00978474	0.741264	0.69439	0.741315	1
chr11:108172726:108172726:T:C	chr11:108172726:108172726:T:C	NPAT	GRCh38	chr11	108172726	108172726	Missense_Mutation	SNP	rs780496583	missense_variant	D/G	deleterious(0)	possibly_damaging(0.856)	1.46998e-05	1	0.00195695	66.5637	0.0148071	inf	1
chr11:108227692:108227692:G:A	chr11:108227692:108227692:G:A	ATM	GRCh38	chr11	108227692	108227692	Missense_Mutation	SNP	rs587779858	missense_variant	R/Q	deleterious(0)	probably_damaging(0.999)		1	0.00195695	1000	0	1000	1
chr11:108227849:108227849:C:G	chr11:108227849:108227849:C:G	ATM	GRCh38	chr11	108227849	108227849	Missense_Mutation	SNP	rs1800054	missense_variant	S/C	deleterious(0)	possibly_damaging(0.754)	0.0130747	9	0.0176125	0.673535	0.266962	0.670685	1
chr11:108247060:108247060:C:T	chr11:108247060:108247060:C:T	ATM	GRCh38	chr11	108247060	108247060	Missense_Mutation	SNP	rs28904919	missense_variant	S/F	deleterious(0)	probably_damaging(0.924)	0.00405759	1	0.00195695	0.241146	0.201369	0.241204	1
chr11:108247106:108247106:G:T	chr11:108247106:108247106:G:T	ATM	GRCh38	chr11	108247106	108247106	Missense_Mutation	SNP	rs879254039	missense_variant	L/F	deleterious(0)	probably_damaging(0.995)		1	0.00195695	1000	0	1000	1
chr11:108289689:108289689:T:C	chr11:108289689:108289689:T:C	ATM	GRCh38	chr11	108289689	108289689	Missense_Mutation	SNP	rs201666889	missense_variant	Y/H	deleterious(0)	probably_damaging(0.999)	0.000543926	2	0.00391389	3.59782	0.108669	3.70169	1
chr11:108289753:108289753:T:G	chr11:108289753:108289753:T:G	ATM	GRCh38	chr11	108289753	108289753	Missense_Mutation	SNP	rs138327406	missense_variant	F/C	deleterious(0)	probably_damaging(0.998)	0.000850451	2	0.00391389	2.30107	0.217505	2.33719	1
chr11:108289779:108289779:T:G	chr11:108289779:108289779:T:G	ATM	GRCh38	chr11	108289779	108289779	Missense_Mutation	SNP	rs539676759	missense_variant	L/V	deleterious(0)	possibly_damaging(0.858)	0.00039267	1	0.00195695	2.49185	0.331592	2.56057	1
chr11:108293469:108293469:C:T	chr11:108293469:108293469:C:T	ATM	GRCh38	chr11	108293469	108293469	Missense_Mutation	SNP	rs35962982	missense_variant	L/F	deleterious(0.04)	probably_damaging(0.993)	0.000352775	1	0.00195695	2.77365	0.300988	2.89469	1
chr11:108304736:108304736:A:T	chr11:108304736:108304736:A:T	ATM	GRCh38	chr11	108304736	108304736	Missense_Mutation	SNP	rs1801673	missense_variant	D/V	deleterious(0)	possibly_damaging(0.848)	0.00729026	8	0.0156556	1.07373	0.712603	1.07591	1
chr11:108321385:108321385:T:G	chr11:108321385:108321385:T:G	ATM	GRCh38	chr11	108321385	108321385	Missense_Mutation	SNP	rs146243469	missense_variant	I/M	deleterious(0.01)	possibly_damaging(0.673)	0.000675415	1	0.00195695	1.4487	0.496637	1.47903	1
chr11:108326169:108326169:C:T	chr11:108326169:108326169:C:T	ATM	GRCh38	chr11	108326169	108326169	Missense_Mutation	SNP	rs56009889	missense_variant	L/F	deleterious(0)	probably_damaging(0.921)	0.000235183	2	0.00391389	8.32096	0.0257112	8.8868	1
chr11:108354829:108354829:G:A	chr11:108354829:108354829:G:A	ATM	GRCh38	chr11	108354829	108354829	Missense_Mutation	SNP	rs772621438	missense_variant	M/I	deleterious(0.01)	possibly_damaging(0.882)	0.000192086	1	0.00195695	5.09393	0.188499	5.12213	1
chr11:108474916:108474916:G:A	chr11:108474916:108474916:G:A	POGLUT3	GRCh38	chr11	108474916	108474916	Missense_Mutation	SNP	rs377123293	missense_variant	R/C	deleterious(0.02)	probably_damaging(0.959)	9.65717e-05	1	0.00195695	10.1321	0.0991614	11.0991	1
chr11:108481322:108481322:C:T	chr11:108481322:108481322:C:T	POGLUT3	GRCh38	chr11	108481322	108481322	Missense_Mutation	SNP	rs17853654	missense_variant	R/Q	deleterious(0)	probably_damaging(0.98)	0.000235232	1	0.00195695	4.15961	0.212358	4.43905	1
chr11:108486228:108486228:G:A	chr11:108486228:108486228:G:A	POGLUT3	GRCh38	chr11	108486228	108486228	Missense_Mutation	SNP	rs778413475	missense_variant	R/W	deleterious(0)	probably_damaging(1)	0.000120785	1	0.00195695	8.10095	0.125644	8.32407	1
chr11:108486410:108486410:G:A	chr11:108486410:108486410:G:A	POGLUT3	GRCh38	chr11	108486410	108486410	Missense_Mutation	SNP	rs74911261	missense_variant	P/L	deleterious(0)	probably_damaging(0.998)	0.0256139	22	0.0430528	0.840419	0.483855	0.837264	1
chr11:108509554:108509554:T:C	chr11:108509554:108509554:T:C	EXPH5	GRCh38	chr11	108509554	108509554	Missense_Mutation	SNP	rs146199863	missense_variant	K/E	deleterious(0)	probably_damaging(0.967)	0.00505659	1	0.00195695	0.193505	0.0699774	0.193191	1
chr11:108509943:108509943:A:C	chr11:108509943:108509943:A:C	EXPH5	GRCh38	chr11	108509943	108509943	Missense_Mutation	SNP	rs184537668	missense_variant	L/R	deleterious(0)	probably_damaging(0.986)	0.00251451	1	0.00195695	0.389131	0.526513	0.390788	1
chr11:108510054:108510054:C:T	chr11:108510054:108510054:C:T	EXPH5	GRCh38	chr11	108510054	108510054	Missense_Mutation	SNP	rs201149792	missense_variant	R/H	deleterious(0)	probably_damaging(1)	0.00124394	1	0.00195695	0.786592	1	0.791882	1
chr11:108510789:108510789:T:A	chr11:108510789:108510789:T:A	EXPH5	GRCh38	chr11	108510789	108510789	Missense_Mutation	SNP	rs34979772	missense_variant	N/I	deleterious(0)	probably_damaging(0.952)	0.0233271	2	0.00391389	0.0838916	2.22502e-08	0.0821069	1
chr11:108511918:108511918:C:G	chr11:108511918:108511918:C:G	EXPH5	GRCh38	chr11	108511918	108511918	Missense_Mutation	SNP	rs371895337	missense_variant	A/P	deleterious(0.01)	probably_damaging(0.956)	0.00351967	1	0.00195695	0.278002	0.275698	0.277683	1
chr11:108513286:108513286:C:G	chr11:108513286:108513286:C:G	EXPH5	GRCh38	chr11	108513286	108513286	Missense_Mutation	SNP	rs146857158	missense_variant	D/H	deleterious(0.03)	probably_damaging(0.979)	0.000720272	1	0.00195695	1.35848	0.518683	1.38653	1
chr11:108513934:108513934:C:A	chr11:108513934:108513934:C:A	EXPH5	GRCh38	chr11	108513934	108513934	Missense_Mutation	SNP	rs12146448	missense_variant	V/F	deleterious(0)	possibly_damaging(0.729)	0.0349425	37	0.072407	1.03609	0.796758	1.03747	0.975
chr11:108518270:108518270:C:T	chr11:108518270:108518270:C:T	EXPH5	GRCh38	chr11	108518270	108518270	Nonsense_Mutation	SNP	rs373784338	stop_gained	W/*			1.47016e-05	1	0.00195695	66.5556	0.0148071	inf	1
chr11:108677184:108677184:G:T	chr11:108677184:108677184:G:T	DDX10	GRCh38	chr11	108677184	108677184	Missense_Mutation	SNP	rs769510550	missense_variant	V/F	deleterious(0)	possibly_damaging(0.908)		1	0.00195695	1000	0	1000	1
chr11:108838459:108838459:C:T	chr11:108838459:108838459:C:T	DDX10	GRCh38	chr11	108838459	108838459	Missense_Mutation	SNP	rs138955971	missense_variant	S/F	deleterious(0.01)	probably_damaging(0.921)	0.000414594	1	0.00195695	2.36008	0.351248	2.37761	1
chr11:110159360:110159360:G:T	chr11:110159360:110159360:G:T	ZC3H12C	GRCh38	chr11	110159360	110159360	Missense_Mutation	SNP	rs755516129	missense_variant	V/L	deleterious(0.01)	probably_damaging(0.997)	2.9391e-05	1	0.00195695	33.2916	0.0293951	66.5994	1
chr11:110254056:110254056:T:A	chr11:110254056:110254056:T:A	RDX	GRCh38	chr11	110254056	110254056	Missense_Mutation	SNP	rs370138199	missense_variant	L/F	deleterious(0)	probably_damaging(0.98)		1	0.00195695	1000	0	1000	1
chr11:111544009:111544009:G:A	chr11:111544009:111544009:G:A	LAYN	GRCh38	chr11	111544009	111544009	Missense_Mutation	SNP	rs11827718	missense_variant	E/K	deleterious(0)	possibly_damaging(0.829)	0.0389592	1	0.00195695	0.0251153	2.05856e-16	0.0241623	1
chr11:111544069:111544069:G:A	chr11:111544069:111544069:G:A	LAYN	GRCh38	chr11	111544069	111544069	Missense_Mutation	SNP	rs141049653	missense_variant	E/K	deleterious(0)	probably_damaging(0.998)	0.000989717	1	0.00195695	0.98864	1	0.993056	1
chr11:111549674:111549674:A:G	chr11:111549674:111549674:A:G	LAYN	GRCh38	chr11	111549674	111549674	Missense_Mutation	SNP	rs150184126	missense_variant	H/R	deleterious(0)	probably_damaging(0.998)	0.020353	2	0.00391389	0.0961503	4.20509e-07	0.0943769	1
chr11:111560352:111560352:G:A	chr11:111560352:111560352:G:A	LAYN	GRCh38	chr11	111560352	111560352	Missense_Mutation	SNP	rs146494555	missense_variant	S/N	deleterious(0.03)	probably_damaging(0.994)	0.00102881	2	0.00391389	1.90215	0.283248	1.93038	1
chr11:111560385:111560385:A:G	chr11:111560385:111560385:A:G	LAYN	GRCh38	chr11	111560385	111560385	Missense_Mutation	SNP	rs747092830	missense_variant	Y/C	deleterious(0)	probably_damaging(0.998)	4.41073e-05	1	0.00195695	22.1839	0.0437674	33.2992	1
chr11:111701507:111701507:C:T	chr11:111701507:111701507:C:T	SIK2	GRCh38	chr11	111701507	111701507	Missense_Mutation	SNP	rs746757174	missense_variant	P/L	deleterious(0)	probably_damaging(0.93)	6.54793e-05	1	0.00195695	14.9433	0.0718772	16.6491	1
chr11:111719881:111719881:C:T	chr11:111719881:111719881:C:T	SIK2	GRCh38	chr11	111719881	111719881	Missense_Mutation	SNP	rs35789057	missense_variant	T/I	deleterious(0.02)	possibly_damaging(0.798)	0.00230801	1	0.00195695	0.423947	0.733845	0.425946	1
chr11:111723540:111723540:A:T	chr11:111723540:111723540:A:T	SIK2	GRCh38	chr11	111723540	111723540	Missense_Mutation	SNP	novel	missense_variant	Q/L	deleterious(0)	probably_damaging(0.977)		1	0.00195695	1000	0	1000	1
chr11:111737492:111737492:T:A	chr11:111737492:111737492:T:A	PPP2R1B	GRCh38	chr11	111737492	111737492	Missense_Mutation	SNP	rs61756429	missense_variant	N/Y	deleterious_low_confidence(0.01)	possibly_damaging(0.66)	0.0102758	13	0.0254403	1.23788	0.431961	1.24228	1
chr11:111918988:111918988:T:C	chr11:111918988:111918988:T:C	C11orf52	GRCh38	chr11	111918988	111918988	Missense_Mutation	SNP	rs140110474	missense_variant	C/R	deleterious(0)	possibly_damaging(0.891)	2.41208e-05	1	0.00195695	40.5656	0.0293951	66.5994	1
chr11:111926105:111926105:A:C	chr11:111926105:111926105:A:C	C11orf52	GRCh38	chr11	111926105	111926105	Missense_Mutation	SNP	rs147245362	missense_variant	K/T	deleterious(0)	probably_damaging(0.972)	0.000587924	1	0.00195695	1.66429	0.449475	1.70672	1
chr11:112016769:112016769:C:T	chr11:112016769:112016769:C:T	DIXDC1	GRCh38	chr11	112016769	112016769	Missense_Mutation	SNP	rs184718561	missense_variant	T/M	deleterious(0)	probably_damaging(0.999)	0.00209561	2	0.00391389	0.933832	1	0.936993	1
chr11:112071250:112071250:G:C	chr11:112071250:112071250:G:C	PIH1D2	GRCh38	chr11	112071250	112071250	Missense_Mutation	SNP	rs782082491	missense_variant	P/R	deleterious(0)	probably_damaging(0.998)		1	0.00195695	1000	0	1000	1
chr11:112075581:112075581:C:G	chr11:112075581:112075581:C:G	NKAPD1	GRCh38	chr11	112075581	112075581	Missense_Mutation	SNP	novel	missense_variant	R/G	deleterious(0)	possibly_damaging(0.873)		1	0.00195695	1000	0	1000	1
chr11:112080428:112080428:T:A	chr11:112080428:112080428:T:A	NKAPD1	GRCh38	chr11	112080428	112080428	Missense_Mutation	SNP	rs906779649	missense_variant	F/I	deleterious(0.03)	probably_damaging(0.997)	1.46994e-05	1	0.00195695	66.5655	0.0148071	inf	1
chr11:112082019:112082019:G:C	chr11:112082019:112082019:G:C	NKAPD1	GRCh38	chr11	112082019	112082019	Missense_Mutation	SNP	rs150961853	missense_variant	E/Q	deleterious(0)	probably_damaging(0.998)	0.00376316	2	0.00391389	0.520028	0.59816	0.520907	1
chr11:112088939:112088939:C:T	chr11:112088939:112088939:C:T	SDHD	GRCh38	chr11	112088939	112088939	Missense_Mutation	SNP	rs80338844	missense_variant	P/L	deleterious(0)	possibly_damaging(0.699)	2.93919e-05	1	0.00195695	33.2906	0.0293951	66.5994	1
chr11:112193499:112193499:G:A	chr11:112193499:112193499:G:A	BCO2	GRCh38	chr11	112193499	112193499	Missense_Mutation	SNP	rs148115889	missense_variant	A/T	deleterious(0)	probably_damaging(0.994)	0.0118679	1	0.00195695	0.0824471	0.000171053	0.0815489	1
chr11:112193646:112193646:A:C	chr11:112193646:112193646:A:C	BCO2	GRCh38	chr11	112193646	112193646	Missense_Mutation	SNP	rs79045562	missense_variant	N/H	deleterious(0)	probably_damaging(0.954)	0.0142362	1	0.00195695	0.0687314	1.23269e-05	0.0678226	1
chr11:112199708:112199708:A:G	chr11:112199708:112199708:A:G	BCO2	GRCh38	chr11	112199708	112199708	Missense_Mutation	SNP	rs146824071	missense_variant	Y/C	deleterious(0)	probably_damaging(1)	0.00389488	3	0.00587084	0.753661	1	0.755364	1
chr11:112200613:112200613:G:A	chr11:112200613:112200613:G:A	BCO2	GRCh38	chr11	112200613	112200613	Missense_Mutation	SNP	rs17113607	missense_variant,splice_region_variant	G/E	deleterious(0)	probably_damaging(0.995)	0.0462426	1	0.00195695	0.0211596	1.11875e-19	0.0202039	1
chr11:112202066:112202066:A:G	chr11:112202066:112202066:A:G	BCO2	GRCh38	chr11	112202066	112202066	Missense_Mutation	SNP	rs143616587	missense_variant	H/R	deleterious(0)	probably_damaging(1)	0.00695302	5	0.00978474	0.703632	0.567705	0.703371	1
chr11:112213757:112213757:A:T	chr11:112213757:112213757:A:T	BCO2	GRCh38	chr11	112213757	112213757	Missense_Mutation	SNP	rs78952668	missense_variant	R/W	deleterious(0)	probably_damaging(0.997)	0.000441449	1	0.00195695	2.2165	0.370326	2.21903	1
chr11:112214814:112214814:G:A	chr11:112214814:112214814:G:A	BCO2	GRCh38	chr11	112214814	112214814	Missense_Mutation	SNP	rs139612323	missense_variant	G/D	deleterious(0)	probably_damaging(0.973)	0.00517384	3	0.00587084	0.567358	0.502641	0.567407	1
chr11:112214909:112214909:C:G	chr11:112214909:112214909:C:G	BCO2	GRCh38	chr11	112214909	112214909	Missense_Mutation	SNP	rs140943596	missense_variant	L/V	deleterious(0.01)	probably_damaging(1)	0.00091611	1	0.00195695	1.06807	0.609469	1.07322	1
chr11:112233182:112233182:T:A	chr11:112233182:112233182:T:A	PTS	GRCh38	chr11	112233182	112233182	Missense_Mutation	SNP	novel	missense_variant	L/H	deleterious(0)	probably_damaging(0.998)		1	0.00195695	1000	0	1000	1
chr11:113231215:113231215:G:A	chr11:113231215:113231215:G:A	NCAM1	GRCh38	chr11	113231215	113231215	Nonsense_Mutation	SNP	rs143883407	stop_gained	W/*			0.0386007	2	0.00391389	0.0506972	6.31765e-15	0.0488515	1
chr11:113235099:113235099:C:T	chr11:113235099:113235099:C:T	NCAM1	GRCh38	chr11	113235099	113235099	Missense_Mutation	SNP	rs368426476	missense_variant	A/V	deleterious(0)	possibly_damaging(0.88)	0.000192382	2	0.00391389	10.1722	0.0202408	10.2543	1
chr11:113270346:113270346:G:A	chr11:113270346:113270346:G:A	NCAM1	GRCh38	chr11	113270346	113270346	Missense_Mutation	SNP	rs782010663	missense_variant	G/R	deleterious(0)	probably_damaging(1)	5.87941e-05	1	0.00195695	16.6424	0.057927	22.1992	1
chr11:113272950:113272950:C:T	chr11:113272950:113272950:C:T	NCAM1	GRCh38	chr11	113272950	113272950	Missense_Mutation	SNP	rs372827403	missense_variant	T/M	deleterious(0)	possibly_damaging(0.484)	0.00562901	2	0.00391389	0.347654	0.137516	0.347074	1
chr11:113273195:113273195:G:C	chr11:113273195:113273195:G:C	NCAM1	GRCh38	chr11	113273195	113273195	Missense_Mutation	SNP	novel	missense_variant	A/P	deleterious(0.01)	probably_damaging(1)	1.49165e-05	1	0.00195695	65.5967	0.0293951	66.5994	1
chr11:113316283:113316283:T:G	chr11:113316283:113316283:T:G	TTC12	GRCh38	chr11	113316283	113316283	Missense_Mutation	SNP	rs781810431	missense_variant	L/W	deleterious(0)	probably_damaging(0.979)	0.000132283	1	0.00195695	7.39682	0.125644	8.32407	1
chr11:113366253:113366253:G:A	chr11:113366253:113366253:G:A	TTC12	GRCh38	chr11	113366253	113366253	Missense_Mutation	SNP	rs138333675	missense_variant	G/S	deleterious(0)	probably_damaging(1)	0.0222991	2	0.00391389	0.087759	6.82703e-08	0.0859887	1
chr11:113812356:113812356:C:A	chr11:113812356:113812356:C:A	USP28	GRCh38	chr11	113812356	113812356	Missense_Mutation	SNP	rs142728209	missense_variant	R/I	deleterious(0)	probably_damaging(0.999)	0.000411619	1	0.00195695	2.37713	0.341494	2.4657	1
chr11:113833484:113833484:A:G	chr11:113833484:113833484:A:G	USP28	GRCh38	chr11	113833484	113833484	Missense_Mutation	SNP	rs147814422	missense_variant	F/S	deleterious(0.01)	probably_damaging(0.969)	0.000293979	1	0.00195695	3.32838	0.257994	3.5043	1
chr11:114296587:114296587:T:C	chr11:114296587:114296587:T:C	NNMT	GRCh38	chr11	114296587	114296587	Missense_Mutation	SNP	rs371475692	missense_variant	Y/H	deleterious(0.02)	probably_damaging(1)		1	0.00195695	1000	0	1000	1
chr11:114312452:114312452:C:T	chr11:114312452:114312452:C:T	NNMT	GRCh38	chr11	114312452	114312452	Missense_Mutation	SNP	rs576476423	missense_variant	A/V	deleterious(0)	probably_damaging(0.94)	0.000192234	1	0.00195695	5.09001	0.188499	5.12213	1
chr11:114414140:114414140:T:A	chr11:114414140:114414140:T:A	RBM7	GRCh38	chr11	114414140	114414140	Missense_Mutation	SNP	novel	missense_variant	L/H		unknown(0)	1.46946e-05	1	0.00195695	66.5873	0.0148071	inf	1
chr11:115238584:115238584:C:T	chr11:115238584:115238584:C:T	CADM1	GRCh38	chr11	115238584	115238584	Missense_Mutation	SNP	rs1020817643	missense_variant	V/I	deleterious(0.03)	probably_damaging(0.998)	8.8199e-05	1	0.00195695	11.0939	0.085621	13.3191	1
chr11:116760826:116760826:G:C	chr11:116760826:116760826:G:C	BUD13	GRCh38	chr11	116760826	116760826	Missense_Mutation	SNP	rs35004487	missense_variant	S/C	deleterious(0.01)	possibly_damaging(0.907)	0.0123482	15	0.0293542	1.1886	0.474238	1.19237	1
chr11:116762792:116762792:C:A	chr11:116762792:116762792:C:A	BUD13	GRCh38	chr11	116762792	116762792	Missense_Mutation	SNP	rs763811526	missense_variant	R/M	deleterious(0)	possibly_damaging(0.708)		1	0.00195695	1000	0	1000	1
chr11:116762864:116762864:C:A	chr11:116762864:116762864:C:A	BUD13	GRCh38	chr11	116762864	116762864	Missense_Mutation	SNP	rs11216131	missense_variant	R/I	deleterious(0)	probably_damaging(0.994)	0.00222261	2	0.00391389	0.880473	1	0.881028	1
chr11:116762987:116762987:G:T	chr11:116762987:116762987:G:T	BUD13	GRCh38	chr11	116762987	116762987	Missense_Mutation	SNP	rs779370532	missense_variant	S/Y	deleterious(0)	possibly_damaging(0.907)	2.94152e-05	1	0.00195695	33.2642	0.0437674	33.2992	1
chr11:116782927:116782927:G:A	chr11:116782927:116782927:G:A	ZPR1	GRCh38	chr11	116782927	116782927	Missense_Mutation	SNP	rs149166618	missense_variant	R/W	deleterious(0)	possibly_damaging(0.85)	0.00016167	1	0.00195695	6.05229	0.15135	6.65906	1
chr11:116785598:116785598:G:T	chr11:116785598:116785598:G:T	ZPR1	GRCh38	chr11	116785598	116785598	Missense_Mutation	SNP	rs138148308	missense_variant	N/K	deleterious(0)	probably_damaging(0.994)	0.00102902	2	0.00391389	1.90176	0.283248	1.93038	1
chr11:116873503:116873503:G:A	chr11:116873503:116873503:G:A	SIK3	GRCh38	chr11	116873503	116873503	Missense_Mutation	SNP	rs200802456	missense_variant	S/F	deleterious_low_confidence(0)	probably_damaging(0.999)	0.000161679	1	0.00195695	6.05195	0.15135	6.65906	1
chr11:117144294:117144294:C:T	chr11:117144294:117144294:C:T	PAFAH1B2	GRCh38	chr11	117144294	117144294	Missense_Mutation	SNP	rs574989937	missense_variant	A/V		unknown(0)	0.00151961	1	0.00195695	0.643898	1	0.645626	1
chr11:117144353:117144353:C:T	chr11:117144353:117144353:C:T	PAFAH1B2	GRCh38	chr11	117144353	117144353	Nonsense_Mutation	SNP	rs765614718	stop_gained	R/*			0.00235633	1	0.00195695	0.415253	0.736286	0.415273	1
chr11:117183780:117183780:G:A	chr11:117183780:117183780:G:A	SIDT2	GRCh38	chr11	117183780	117183780	Missense_Mutation	SNP	rs149441737	missense_variant,splice_region_variant	R/H	deleterious(0)	probably_damaging(0.922)	0.00335146	3	0.00587084	0.875863	1	0.878965	1
chr11:117187909:117187909:C:T	chr11:117187909:117187909:C:T	SIDT2	GRCh38	chr11	117187909	117187909	Missense_Mutation	SNP	rs1157008093	missense_variant	R/W	deleterious(0)	possibly_damaging(0.896)	2.41534e-05	2	0.00391389	81.0216	0.000650641	133.329	1
chr11:117193175:117193175:C:T	chr11:117193175:117193175:C:T	SIDT2	GRCh38	chr11	117193175	117193175	Missense_Mutation	SNP	rs142171036	missense_variant	R/C	deleterious(0)	probably_damaging(0.954)	0.00304251	3	0.00587084	0.964802	1	0.968868	1
chr11:117204343:117204343:G:C	chr11:117204343:117204343:G:C	TAGLN	GRCh38	chr11	117204343	117204343	Missense_Mutation	SNP	rs199737213	missense_variant	R/P	deleterious(0.01)	probably_damaging(0.983)	0.000261677	1	0.00195695	3.73924	0.235516	3.91669	1
chr11:117219593:117219593:G:A	chr11:117219593:117219593:G:A	PCSK7	GRCh38	chr11	117219593	117219593	Missense_Mutation	SNP	rs144474243	missense_variant,splice_region_variant	R/W	deleterious(0)	possibly_damaging(0.521)	0.00019253	1	0.00195695	5.08219	0.188499	5.12213	1
chr11:117224750:117224750:C:T	chr11:117224750:117224750:C:T	PCSK7	GRCh38	chr11	117224750	117224750	Missense_Mutation	SNP	rs779685123	missense_variant	G/E	deleterious(0)	probably_damaging(1)	6.54793e-05	1	0.00195695	14.9433	0.0718772	16.6491	1
chr11:117229393:117229393:G:A	chr11:117229393:117229393:G:A	PCSK7	GRCh38	chr11	117229393	117229393	Missense_Mutation	SNP	rs201051147	missense_variant	P/L	deleterious(0)	possibly_damaging(0.815)	0.000485052	2	0.00391389	4.03451	0.0900693	4.16464	1
chr11:117295252:117295252:G:A	chr11:117295252:117295252:G:A	BACE1	GRCh38	chr11	117295252	117295252	Missense_Mutation	SNP	rs774040582	missense_variant	P/L	deleterious(0)	probably_damaging(1)	7.34883e-05	1	0.00195695	13.3147	0.0718772	16.6491	1
chr11:117355659:117355659:G:T	chr11:117355659:117355659:G:T	CEP164	GRCh38	chr11	117355659	117355659	Missense_Mutation	SNP	rs1425961486	missense_variant	G/V	deleterious_low_confidence(0)	probably_damaging(1)	0.000385208	1	0.00195695	2.54012	0.331592	2.56057	1
chr11:117355733:117355733:G:A	chr11:117355733:117355733:G:A	CEP164	GRCh38	chr11	117355733	117355733	Missense_Mutation	SNP	rs527580984	missense_variant	V/I	deleterious_low_confidence(0.01)	probably_damaging(0.987)	0.000820543	1	0.00195695	1.19247	0.566443	1.20994	1
chr11:117355842:117355842:T:G	chr11:117355842:117355842:T:G	CEP164	GRCh38	chr11	117355842	117355842	Missense_Mutation	SNP	novel	missense_variant	L/R	deleterious_low_confidence(0.04)	probably_damaging(0.998)		1	0.00195695	1000	0	1000	1
chr11:117356049:117356049:C:G	chr11:117356049:117356049:C:G	CEP164	GRCh38	chr11	117356049	117356049	Missense_Mutation	SNP	rs74877273	missense_variant	S/C	deleterious_low_confidence(0)	probably_damaging(0.997)	0.000893849	1	0.00195695	1.09467	0.597631	1.10903	1
chr11:117356057:117356057:C:A	chr11:117356057:117356057:C:A	CEP164	GRCh38	chr11	117356057	117356057	Missense_Mutation	SNP	rs61903740	missense_variant	L/M	deleterious_low_confidence(0.01)	probably_damaging(0.998)	0.0379369	33	0.0645793	0.85114	0.408177	0.846402	0.972973
chr11:117356325:117356325:C:T	chr11:117356325:117356325:C:T	CEP164	GRCh38	chr11	117356325	117356325	Missense_Mutation	SNP	rs563420139	missense_variant	P/L	deleterious_low_confidence(0)	possibly_damaging(0.794)	0.000265214	1	0.00195695	3.68937	0.246838	3.69904	1
chr11:117356339:117356339:G:C	chr11:117356339:117356339:G:C	CEP164	GRCh38	chr11	117356339	117356339	Missense_Mutation	SNP	novel	missense_variant	A/P	deleterious_low_confidence(0)	probably_damaging(0.954)		1	0.00195695	1000	0	1000	1
chr11:117375726:117375726:C:T	chr11:117375726:117375726:C:T	CEP164	GRCh38	chr11	117375726	117375726	Missense_Mutation	SNP	rs575328059	missense_variant	R/W	deleterious(0.03)	possibly_damaging(0.606)	0.000386548	1	0.00195695	2.53131	0.331592	2.56057	1
chr11:117409963:117409963:C:T	chr11:117409963:117409963:C:T	CEP164	GRCh38	chr11	117409963	117409963	Missense_Mutation	SNP	novel	missense_variant,splice_region_variant	P/L	deleterious(0)	probably_damaging(0.999)		1	0.00195695	1000	0	1000	1
chr11:117411859:117411859:C:T	chr11:117411859:117411859:C:T	CEP164	GRCh38	chr11	117411859	117411859	Nonsense_Mutation	SNP	rs147398904	stop_gained	Q/*			0.00186677	3	0.00587084	1.57246	0.444498	1.58589	1
chr11:117988484:117988484:A:G	chr11:117988484:117988484:A:G	IL10RA	GRCh38	chr11	117988484	117988484	Missense_Mutation	SNP	rs201643277	missense_variant	Y/C	deleterious(0)	probably_damaging(0.997)	0.000161708	1	0.00195695	6.05087	0.15135	6.65906	1
chr11:118240317:118240317:C:G	chr11:118240317:118240317:C:G	MPZL3	GRCh38	chr11	118240317	118240317	Missense_Mutation	SNP	rs149565274	missense_variant	G/A	deleterious(0)	probably_damaging(1)	0.000514403	1	0.00195695	1.90215	0.406817	1.95786	1
chr11:118262596:118262596:T:A	chr11:118262596:118262596:T:A	MPZL2	GRCh38	chr11	118262596	118262596	Missense_Mutation	SNP	rs74543584	missense_variant	D/V	deleterious(0.03)	possibly_damaging(0.511)	0.0056738	3	0.00587084	0.517364	0.392627	0.517039	1
chr11:118262606:118262606:G:A	chr11:118262606:118262606:G:A	MPZL2	GRCh38	chr11	118262606	118262606	Missense_Mutation	SNP	rs187493775	missense_variant	R/W	deleterious(0)	probably_damaging(0.981)	0.000589391	1	0.00195695	1.66014	0.457631	1.66403	1
chr11:118262618:118262618:G:A	chr11:118262618:118262618:G:A	MPZL2	GRCh38	chr11	118262618	118262618	Missense_Mutation	SNP	rs145098802	missense_variant	P/S	deleterious(0.05)	probably_damaging(0.997)	7.34797e-05	1	0.00195695	13.3162	0.0718772	16.6491	1
chr11:118263080:118263080:C:T	chr11:118263080:118263080:C:T	MPZL2	GRCh38	chr11	118263080	118263080	Missense_Mutation	SNP	rs1190620991	missense_variant	A/T	deleterious(0.02)	possibly_damaging(0.884)		1	0.00195695	1000	0	1000	1
chr11:118263084:118263084:T:-	chr11:118263084:118263084:T:-	MPZL2	GRCh38	chr11	118263084	118263084	Frame_Shift_Del	DEL	rs752672077	frameshift_variant	I/X			0.00110245	1	0.00195695	0.887545	1	0.899026
chr11:118504857:118504857:G:A	chr11:118504857:118504857:G:A	KMT2A	GRCh38	chr11	118504857	118504857	Missense_Mutation	SNP	rs143843795	missense_variant	E/K	deleterious_low_confidence(0)	possibly_damaging(0.664)	0.000367571	2	0.00391389	5.324	0.0563242	5.55351	1
chr11:118505587:118505587:G:A	chr11:118505587:118505587:G:A	KMT2A	GRCh38	chr11	118505587	118505587	Missense_Mutation	SNP	rs1052748793	missense_variant	R/Q	deleterious_low_confidence(0)	probably_damaging(0.92)	7.35446e-05	1	0.00195695	13.3045	0.085621	13.3191	1
chr11:118505740:118505740:G:A	chr11:118505740:118505740:G:A	KMT2A	GRCh38	chr11	118505740	118505740	Missense_Mutation	SNP	rs781886946	missense_variant	R/Q	deleterious_low_confidence(0)	possibly_damaging(0.778)	7.35121e-05	1	0.00195695	13.3104	0.0718772	16.6491	1
chr11:118506454:118506454:C:T	chr11:118506454:118506454:C:T	KMT2A	GRCh38	chr11	118506454	118506454	Missense_Mutation	SNP	rs1314282387	missense_variant	S/F	deleterious_low_confidence(0)	possibly_damaging(0.823)	4.82346e-05	1	0.00195695	20.2857	0.057927	22.1992	1
chr11:118552248:118552248:G:A	chr11:118552248:118552248:G:A	IFT46	GRCh38	chr11	118552248	118552248	Missense_Mutation	SNP	rs782595984	missense_variant	R/C	deleterious(0.01)	probably_damaging(0.994)		1	0.00195695	1000	0	1000	1
chr11:118555075:118555075:G:A	chr11:118555075:118555075:G:A	IFT46	GRCh38	chr11	118555075	118555075	Missense_Mutation	SNP	rs143391860	missense_variant	P/L	deleterious(0)	probably_damaging(0.914)	0.000829187	1	0.00195695	1.18004	0.572868	1.18831	1
chr11:118616179:118616179:T:A	chr11:118616179:118616179:T:A	PHLDB1	GRCh38	chr11	118616179	118616179	Missense_Mutation	SNP	rs782087847	missense_variant	L/H	deleterious(0)	probably_damaging(0.927)	0.000392773	1	0.00195695	2.49119	0.331592	2.56057	1
chr11:118627671:118627671:C:T	chr11:118627671:118627671:C:T	PHLDB1	GRCh38	chr11	118627671	118627671	Missense_Mutation	SNP	rs141040260	missense_variant	P/L	deleterious(0)	probably_damaging(0.988)	0.000206782	1	0.00195695	4.73191	0.200517	4.75619	1
chr11:118638966:118638966:C:T	chr11:118638966:118638966:C:T	PHLDB1	GRCh38	chr11	118638966	118638966	Missense_Mutation	SNP	rs782279036	missense_variant	R/W	deleterious(0)	probably_damaging(0.952)	4.82789e-05	1	0.00195695	20.2671	0.057927	22.1992	1
chr11:118647951:118647951:C:T	chr11:118647951:118647951:C:T	PHLDB1	GRCh38	chr11	118647951	118647951	Missense_Mutation	SNP	rs148770039	missense_variant	R/W	deleterious(0.01)	possibly_damaging(0.884)	0.000573428	1	0.00195695	1.70636	0.441196	1.75166	1
chr11:118647996:118647996:C:T	chr11:118647996:118647996:C:T	PHLDB1	GRCh38	chr11	118647996	118647996	Missense_Mutation	SNP	rs497554	missense_variant	R/W	deleterious(0)	probably_damaging(0.941)	0.000207125	1	0.00195695	4.72407	0.200517	4.75619	1
chr11:118902155:118902155:C:T	chr11:118902155:118902155:C:T	BCL9L	GRCh38	chr11	118902155	118902155	Missense_Mutation	SNP	novel	missense_variant	E/K	deleterious(0)	probably_damaging(0.935)		1	0.00195695	1000	0	1000	1
chr11:119025983:119025983:G:A	chr11:119025983:119025983:G:A	SLC37A4	GRCh38	chr11	119025983	119025983	Missense_Mutation	SNP	rs202209699	missense_variant	T/I	deleterious(0)	possibly_damaging(0.517)	0.00352113	1	0.00195695	0.277886	0.275698	0.277683	1
chr11:119046649:119046649:G:A	chr11:119046649:119046649:G:A	HYOU1	GRCh38	chr11	119046649	119046649	Missense_Mutation	SNP	rs200784367	missense_variant	R/W	deleterious(0)	possibly_damaging(0.698)		1	0.00195695	1000	0	1000	1
chr11:119048522:119048522:C:T	chr11:119048522:119048522:C:T	HYOU1	GRCh38	chr11	119048522	119048522	Missense_Mutation	SNP	rs782316888	missense_variant	R/Q	deleterious(0.01)	probably_damaging(0.979)	0.000120732	1	0.00195695	8.10451	0.125644	8.32407	1
chr11:119052680:119052680:C:T	chr11:119052680:119052680:C:T	HYOU1	GRCh38	chr11	119052680	119052680	Missense_Mutation	SNP	rs928046657	missense_variant	R/Q	deleterious(0)	probably_damaging(1)	6.54536e-05	1	0.00195695	14.9491	0.0718772	16.6491	1
chr11:119054665:119054665:G:C	chr11:119054665:119054665:G:C	HYOU1	GRCh38	chr11	119054665	119054665	Missense_Mutation	SNP	rs782767234	missense_variant	I/M	deleterious(0)	probably_damaging(0.991)		1	0.00195695	1000	0	1000	1
chr11:119076881:119076881:G:A	chr11:119076881:119076881:G:A	VPS11	GRCh38	chr11	119076881	119076881	Missense_Mutation	SNP	rs78868054	missense_variant	C/Y	deleterious_low_confidence(0.04)	unknown(0)	0.0442819	1	0.00195695	0.0220965	1.33203e-18	0.0211396	1
chr11:119081588:119081588:C:T	chr11:119081588:119081588:C:T	VPS11	GRCh38	chr11	119081588	119081588	Missense_Mutation	SNP	rs35871971	missense_variant	R/C	deleterious_low_confidence(0)	probably_damaging(0.988)	0.000130993	2	0.00391389	14.9393	0.00910925	16.6645	1
chr11:119081689:119081689:G:A	chr11:119081689:119081689:G:A	VPS11	GRCh38	chr11	119081689	119081689	Missense_Mutation	SNP	novel	missense_variant	R/Q		unknown(0)		1	0.00195695	1000	0	1000	1
chr11:119126969:119126969:C:T	chr11:119126969:119126969:C:T	HINFP	GRCh38	chr11	119126969	119126969	Nonsense_Mutation	SNP	rs946555085	stop_gained	R/*			4.40995e-05	1	0.00195695	22.1879	0.0437674	33.2992	1
chr11:119133135:119133135:A:G	chr11:119133135:119133135:A:G	HINFP	GRCh38	chr11	119133135	119133135	Missense_Mutation	SNP	rs34118252	missense_variant	K/R	deleterious(0.03)	possibly_damaging(0.869)	0.00731944	2	0.00391389	0.267363	0.0391924	0.266312	1
chr11:119133173:119133173:C:T	chr11:119133173:119133173:C:T	HINFP	GRCh38	chr11	119133173	119133173	Missense_Mutation	SNP	rs534188004	missense_variant	R/C	deleterious(0)	probably_damaging(0.993)	0.000392465	1	0.00195695	2.49315	0.331592	2.56057	1
chr11:11920222:11920222:C:T	chr11:11920222:11920222:C:T	USP47	GRCh38	chr11	11920222	11920222	Missense_Mutation	SNP	rs1035384070	missense_variant	R/C	deleterious(0)	possibly_damaging(0.67)		2	0.00391389	1000	0	1000	1
chr11:119313469:119313469:C:T	chr11:119313469:119313469:C:T	CBL	GRCh38	chr11	119313469	119313469	Missense_Mutation	SNP	rs1047313407	missense_variant	A/V		unknown(0)		1	0.00195695	1000	0	1000	1
chr11:119313475:119313475:G:A	chr11:119313475:119313475:G:A	CBL	GRCh38	chr11	119313475	119313475	Missense_Mutation	SNP	rs887114475	missense_variant	R/H		unknown(0)	0.000207315	1	0.00195695	4.71974	0.200517	4.75619	1
chr11:119357242:119357242:T:C	chr11:119357242:119357242:T:C	USP2	GRCh38	chr11	119357242	119357242	Missense_Mutation	SNP	rs528239016	missense_variant	T/A	deleterious(0)	possibly_damaging(0.738)	0.000589159	1	0.00195695	1.6608	0.457631	1.66403	1
chr11:119373021:119373021:G:A	chr11:119373021:119373021:G:A	USP2	GRCh38	chr11	119373021	119373021	Missense_Mutation	SNP	rs35957161	missense_variant	R/W	deleterious_low_confidence(0.02)	possibly_damaging(0.53)	0.0106896	1	0.00195695	0.0915351	0.000501761	0.0907566	1
chr11:11950411:11950411:T:C	chr11:11950411:11950411:T:C	USP47	GRCh38	chr11	11950411	11950411	Missense_Mutation	SNP	rs377420921	missense_variant	L/S	deleterious(0)	probably_damaging(0.979)	2.94048e-05	1	0.00195695	33.276	0.0293951	66.5994	1
chr11:11956042:11956042:G:T	chr11:11956042:11956042:G:T	USP47	GRCh38	chr11	11956042	11956042	Missense_Mutation	SNP	novel	missense_variant	R/I	deleterious(0.03)	probably_damaging(0.962)		1	0.00195695	1000	0	1000	1
chr11:11964669:11964669:A:T	chr11:11964669:11964669:A:T	DKK3	GRCh38	chr11	11964669	11964669	Missense_Mutation	SNP	rs373077042	missense_variant	V/E	deleterious_low_confidence(0)	possibly_damaging(0.885)	0.000130873	3	0.00587084	22.4295	0.000488708	25.0212	1
chr11:120225710:120225710:A:G	chr11:120225710:120225710:A:G	OAF	GRCh38	chr11	120225710	120225710	Missense_Mutation	SNP	rs761793474	missense_variant	Q/R	deleterious(0)	probably_damaging(0.986)	2.41196e-05	2	0.00391389	81.1351	0.000650641	133.329	1
chr11:120226892:120226892:T:G	chr11:120226892:120226892:T:G	OAF	GRCh38	chr11	120226892	120226892	Missense_Mutation	SNP	rs113497939	missense_variant	F/C	deleterious(0)	probably_damaging(0.927)	0.00363096	4	0.00782779	1.07792	0.790039	1.0822	1
chr11:120226978:120226978:C:T	chr11:120226978:120226978:C:T	OAF	GRCh38	chr11	120226978	120226978	Missense_Mutation	SNP	rs200189572	missense_variant	R/W	deleterious(0.02)	possibly_damaging(0.736)	0.00463499	1	0.00195695	0.211106	0.0986352	0.21045	1
chr11:121145567:121145567:C:T	chr11:121145567:121145567:C:T	TECTA	GRCh38	chr11	121145567	121145567	Missense_Mutation	SNP	rs148098950	missense_variant	R/W	deleterious(0.01)	possibly_damaging(0.88)	0.00642354	1	0.00195695	0.152326	0.0254998	0.151774	1
chr11:121146078:121146078:G:A	chr11:121146078:121146078:G:A	TECTA	GRCh38	chr11	121146078	121146078	Missense_Mutation	SNP	rs727503461	missense_variant	G/E	deleterious(0.01)	possibly_damaging(0.831)	1.46968e-05	1	0.00195695	66.5773	0.0148071	inf	1
chr11:121304353:121304353:A:T	chr11:121304353:121304353:A:T	SC5D	GRCh38	chr11	121304353	121304353	Missense_Mutation	SNP	rs116993308	missense_variant	H/L	deleterious_low_confidence(0)	unknown(0)	0.0102035	7	0.0136986	0.671271	0.346631	0.669811	1
chr11:121496918:121496918:G:A	chr11:121496918:121496918:G:A	SORL1	GRCh38	chr11	121496918	121496918	Missense_Mutation	SNP	rs117260922	missense_variant	E/K	deleterious(0)	probably_damaging(0.989)	0.0208198	19	0.037182	0.892948	0.739749	0.891387	1
chr11:121514222:121514222:A:C	chr11:121514222:121514222:A:C	SORL1	GRCh38	chr11	121514222	121514222	Missense_Mutation	SNP	rs150609294	missense_variant	N/T	deleterious(0)	possibly_damaging(0.476)	0.0024989	1	0.00195695	0.391562	0.526306	0.393106	1
chr11:121550616:121550616:G:A	chr11:121550616:121550616:G:A	SORL1	GRCh38	chr11	121550616	121550616	Missense_Mutation	SNP	rs772099153	missense_variant	G/R	deleterious(0)	probably_damaging(0.999)	1.46981e-05	1	0.00195695	66.5714	0.0148071	inf	1
chr11:121558637:121558637:C:T	chr11:121558637:121558637:C:T	SORL1	GRCh38	chr11	121558637	121558637	Missense_Mutation	SNP	rs148966249	missense_variant	R/W	deleterious(0)	probably_damaging(1)	0.000131234	1	0.00195695	7.45595	0.125644	8.32407	1
chr11:121577388:121577389:-:T	chr11:121577388:121577389:-:T	SORL1	GRCh38	chr11	121577388	121577389	Frame_Shift_Ins	INS	novel	frameshift_variant	A/VX				1	0.00195695	1000	0	1000
chr11:121605488:121605488:C:T	chr11:121605488:121605488:C:T	SORL1	GRCh38	chr11	121605488	121605488	Missense_Mutation	SNP	rs758432966	missense_variant	T/M	deleterious(0.01)	probably_damaging(0.999)	0.000384763	1	0.00195695	2.54306	0.331592	2.56057	1
chr11:121618796:121618796:C:T	chr11:121618796:121618796:C:T	SORL1	GRCh38	chr11	121618796	121618796	Missense_Mutation	SNP	rs149445303	missense_variant	T/M	deleterious(0.01)	probably_damaging(0.997)	0.000130873	1	0.00195695	7.47651	0.125644	8.32407	1
chr11:12162228:12162228:T:G	chr11:12162228:12162228:T:G	MICAL2	GRCh38	chr11	12162228	12162228	Missense_Mutation	SNP	rs145729735	missense_variant	C/G	deleterious(0.01)	probably_damaging(1)	0.00264597	2	0.00391389	0.739595	1	0.742907	1
chr11:121625107:121625107:A:T	chr11:121625107:121625107:A:T	SORL1	GRCh38	chr11	121625107	121625107	Missense_Mutation	SNP	rs140327834	missense_variant	D/V	deleterious(0)	probably_damaging(0.997)	0.00389465	4	0.00782779	1.00494	0.802138	1.00814	1
chr11:121625269:121625269:T:C	chr11:121625269:121625269:T:C	SORL1	GRCh38	chr11	121625269	121625269	Missense_Mutation	SNP	rs375087515	missense_variant	L/P	deleterious(0.01)	probably_damaging(0.998)	0.00104671	1	0.00195695	0.934809	1	0.937054	1
chr11:121627591:121627591:C:T	chr11:121627591:121627591:C:T	SORL1	GRCh38	chr11	121627591	121627591	Missense_Mutation	SNP	rs142884576	missense_variant	T/M	deleterious(0.04)	possibly_damaging(0.828)	0.000823094	2	0.00391389	2.37755	0.206648	2.42225	1
chr11:12213302:12213302:G:A	chr11:12213302:12213302:G:A	MICAL2	GRCh38	chr11	12213302	12213302	Missense_Mutation	SNP	rs529390817	missense_variant	A/T	deleterious(0)	possibly_damaging(0.697)	0.000192827	1	0.00195695	5.07436	0.188499	5.12213	1
chr11:12220271:12220271:G:A	chr11:12220271:12220271:G:A	MICAL2	GRCh38	chr11	12220271	12220271	Missense_Mutation	SNP	rs144642828	missense_variant	R/Q	deleterious(0)	possibly_damaging(0.905)	0.00066159	1	0.00195695	1.47897	0.489067	1.51267	1
chr11:12220356:12220356:G:A	chr11:12220356:12220356:G:A	MICAL2	GRCh38	chr11	12220356	12220356	Missense_Mutation	SNP	rs147143035	missense_variant	M/I	deleterious(0)	probably_damaging(0.968)	0.000654022	1	0.00195695	1.49609	0.489067	1.51267	1
chr11:12220387:12220387:A:T	chr11:12220387:12220387:A:T	MICAL2	GRCh38	chr11	12220387	12220387	Missense_Mutation	SNP	rs202206049	missense_variant	N/Y	deleterious(0)	probably_damaging(0.98)	0.00137399	1	0.00195695	0.71214	1	0.715154	1
chr11:12224808:12224808:G:A	chr11:12224808:12224808:G:A	MICAL2	GRCh38	chr11	12224808	12224808	Missense_Mutation	SNP	rs35387130	missense_variant	R/Q	deleterious(0)	possibly_damaging(0.727)	0.00659964	7	0.0136986	1.03783	0.84462	1.03989	1
chr11:12226223:12226223:T:A	chr11:12226223:12226223:T:A	MICAL2	GRCh38	chr11	12226223	12226223	Missense_Mutation	SNP	rs146600661	missense_variant	F/I	deleterious(0)	probably_damaging(0.932)	0.0297452	2	0.00391389	0.0657904	6.28279e-11	0.0639796	1
chr11:12281034:12281034:C:T	chr11:12281034:12281034:C:T	MICAL2	GRCh38	chr11	12281034	12281034	Missense_Mutation	SNP	rs56335112	missense_variant	S/F	deleterious_low_confidence(0)	possibly_damaging(0.891)	0.0470273	1	0.00195695	0.0208065	5.03747e-20	0.0198527	1
chr11:122959408:122959408:A:C	chr11:122959408:122959408:A:C	JHY	GRCh38	chr11	122959408	122959408	Missense_Mutation	SNP	rs982758798	missense_variant	Q/P	deleterious(0)	probably_damaging(0.998)	2.94005e-05	1	0.00195695	33.2808	0.0293951	66.5994	1
chr11:123073760:123073760:G:A	chr11:123073760:123073760:G:A	CLMP	GRCh38	chr11	123073760	123073760	Missense_Mutation	SNP	rs1238556659	missense_variant	A/V	deleterious(0)	probably_damaging(0.991)	1.46977e-05	2	0.00391389	133.146	0.000219038	inf	1
chr11:123480881:123480881:C:T	chr11:123480881:123480881:C:T	GRAMD1B	GRCh38	chr11	123480881	123480881	Missense_Mutation	SNP	rs17672334	missense_variant	A/V			0.0143272	9	0.0176125	0.614653	0.180778	0.61138	0.923077
chr11:123605450:123605450:C:G	chr11:123605450:123605450:C:G	GRAMD1B	GRCh38	chr11	123605450	123605450	Missense_Mutation	SNP	rs140366389	missense_variant	S/C	deleterious(0.04)	possibly_damaging(0.664)	0.000264597	1	0.00195695	3.69798	0.235516	3.91669	1
chr11:123608761:123608761:C:T	chr11:123608761:123608761:C:T	GRAMD1B	GRCh38	chr11	123608761	123608761	Missense_Mutation	SNP	rs374919881	missense_variant	S/L	deleterious(0)	probably_damaging(0.941)	6.54279e-05	1	0.00195695	14.955	0.0718772	16.6491	1
chr11:123726320:123726320:A:T	chr11:123726320:123726320:A:T	ZNF202	GRCh38	chr11	123726320	123726320	Missense_Mutation	SNP	rs757235262	missense_variant	C/S	deleterious(0.01)	probably_damaging(0.997)	7.27731e-05	1	0.00195695	13.4455	0.0718772	16.6491	1
chr11:123730821:123730821:A:C	chr11:123730821:123730821:A:C	ZNF202	GRCh38	chr11	123730821	123730821	Missense_Mutation	SNP	novel	missense_variant	L/R	deleterious(0)	probably_damaging(0.99)		1	0.00195695	1000	0	1000	1
chr11:124118613:124118613:G:A	chr11:124118613:124118613:G:A	VWA5A	GRCh38	chr11	124118613	124118613	Missense_Mutation	SNP	rs148882605	missense_variant	A/T	deleterious(0.04)	possibly_damaging(0.895)	0.000654793	1	0.00195695	1.49433	0.489067	1.51267	1
chr11:124123734:124123734:G:C	chr11:124123734:124123734:G:C	VWA5A	GRCh38	chr11	124123734	124123734	Missense_Mutation	SNP	rs774467392	missense_variant	G/A	deleterious(0.01)	probably_damaging(0.992)		1	0.00195695	1000	0	1000	1
chr11:124137193:124137193:C:T	chr11:124137193:124137193:C:T	VWA5A	GRCh38	chr11	124137193	124137193	Missense_Mutation	SNP	rs73015627	missense_variant	P/S	deleterious(0)	probably_damaging(0.971)	0.000881938	1	0.00195695	1.10946	0.591578	1.12784	1
chr11:124145351:124145351:C:T	chr11:124145351:124145351:C:T	VWA5A	GRCh38	chr11	124145351	124145351	Missense_Mutation	SNP	rs117689747	missense_variant	R/C	deleterious(0.02)	possibly_damaging(0.772)	0.0274691	21	0.0410959	0.748039	0.20821	0.743109	1
chr11:124626929:124626929:A:G	chr11:124626929:124626929:A:G	TBRG1	GRCh38	chr11	124626929	124626929	Missense_Mutation	SNP	rs189473082	missense_variant	H/R	deleterious(0)	probably_damaging(0.997)	0.000458115	1	0.00195695	2.13587	0.379654	2.14742	1
chr11:124632236:124632236:T:C	chr11:124632236:124632236:T:C	TBRG1	GRCh38	chr11	124632236	124632236	Nonstop_Mutation	SNP	rs143285657	stop_lost	*/R			0.000352827	1	0.00195695	2.77324	0.300988	2.89469	1
chr11:124637088:124637088:G:A	chr11:124637088:124637088:G:A	SIAE	GRCh38	chr11	124637088	124637088	Missense_Mutation	SNP	rs376857712	missense_variant	R/C	deleterious(0)	probably_damaging(0.999)	0.000161708	1	0.00195695	6.05087	0.15135	6.65906	1
chr11:124647396:124647396:G:A	chr11:124647396:124647396:G:A	SIAE	GRCh38	chr11	124647396	124647396	Missense_Mutation	SNP	rs144510878	missense_variant	T/M	deleterious(0.02)	probably_damaging(0.989)	0.00185207	1	0.00195695	0.528313	1	0.531824	1
chr11:124647445:124647445:G:A	chr11:124647445:124647445:G:A	SIAE	GRCh38	chr11	124647445	124647445	Missense_Mutation	SNP	rs200609324	missense_variant	L/F	deleterious(0.02)	possibly_damaging(0.748)	0.00909843	1	0.00195695	0.107543	0.00209538	0.106788	1
chr11:124649707:124649707:C:T	chr11:124649707:124649707:C:T	SIAE	GRCh38	chr11	124649707	124649707	Missense_Mutation	SNP	rs149466359	missense_variant	G/R	deleterious(0)	probably_damaging(1)	7.24813e-05	1	0.00195695	13.4997	0.0718772	16.6491	1
chr11:124649739:124649739:C:T	chr11:124649739:124649739:C:T	SIAE	GRCh38	chr11	124649739	124649739	Missense_Mutation	SNP	rs34748390	missense_variant	R/H	deleterious(0)	probably_damaging(0.996)	7.24183e-05	1	0.00195695	13.5114	0.0718772	16.6491	1
chr11:124649754:124649754:C:A	chr11:124649754:124649754:C:A	SIAE	GRCh38	chr11	124649754	124649754	Missense_Mutation	SNP	rs143070599	missense_variant	C/F	deleterious(0)	probably_damaging(0.995)	0.00104685	2	0.00391389	1.86937	0.294207	1.87595	1
chr11:124749851:124749851:G:A	chr11:124749851:124749851:G:A	VSIG2	GRCh38	chr11	124749851	124749851	Missense_Mutation	SNP	rs76654665	missense_variant	P/L	deleterious(0)	probably_damaging(0.996)	0.0488516	2	0.00391389	0.040059	2.61568e-19	0.0381872	1
chr11:124767619:124767619:G:A	chr11:124767619:124767619:G:A	MSANTD2	GRCh38	chr11	124767619	124767619	Missense_Mutation	SNP	novel	missense_variant	P/S	deleterious_low_confidence(0)	probably_damaging(0.996)		2	0.00391389	1000	0	1000	1
chr11:124800381:124800381:C:G	chr11:124800381:124800381:C:G	MSANTD2	GRCh38	chr11	124800381	124800381	Missense_Mutation	SNP	rs373880694	missense_variant	K/N	deleterious_low_confidence(0)	possibly_damaging(0.617)	0.000205792	1	0.00195695	4.75467	0.188499	5.12213	1
chr11:124800545:124800545:G:C	chr11:124800545:124800545:G:C	MSANTD2	GRCh38	chr11	124800545	124800545	Missense_Mutation	SNP	rs556738505	missense_variant	P/A	deleterious_low_confidence(0)	possibly_damaging(0.737)	0.00493972	5	0.00978474	0.990414	1	0.993029	1
chr11:124800565:124800565:C:T	chr11:124800565:124800565:C:T	MSANTD2	GRCh38	chr11	124800565	124800565	Missense_Mutation	SNP	rs552231567	missense_variant	G/E	deleterious_low_confidence(0)	probably_damaging(0.97)	0.00638545	1	0.00195695	0.153235	0.0253021	0.152478	1
chr11:124800626:124800626:C:G	chr11:124800626:124800626:C:G	MSANTD2	GRCh38	chr11	124800626	124800626	Missense_Mutation	SNP	rs1001033247	missense_variant	A/P	deleterious_low_confidence(0)	possibly_damaging(0.826)	0.000130787	1	0.00195695	7.48143	0.125644	8.32407	1
chr11:124870248:124870248:G:A	chr11:124870248:124870248:G:A	ROBO3	GRCh38	chr11	124870248	124870248	Missense_Mutation	SNP	rs142090631	missense_variant	D/N	deleterious(0)	probably_damaging(0.999)	0.0100706	9	0.0176125	0.874453	0.873791	0.874357	1
chr11:124873388:124873388:C:T	chr11:124873388:124873388:C:T	ROBO3	GRCh38	chr11	124873388	124873388	Missense_Mutation	SNP	rs139930558	missense_variant	R/W	deleterious(0)	possibly_damaging(0.462)	0.0114393	4	0.00782779	0.342145	0.0167817	0.33994	1
chr11:124874137:124874137:G:A	chr11:124874137:124874137:G:A	ROBO3	GRCh38	chr11	124874137	124874137	Missense_Mutation	SNP	rs74787566	missense_variant	G/S	deleterious(0.03)	probably_damaging(0.982)	0.0306831	2	0.00391389	0.0637793	1.89947e-11	0.0619565	1
chr11:124879515:124879515:C:T	chr11:124879515:124879515:C:T	ROBO3	GRCh38	chr11	124879515	124879515	Missense_Mutation	SNP	rs761958214	missense_variant	R/C	deleterious_low_confidence(0)	possibly_damaging(0.513)	0.000207297	1	0.00195695	4.72015	0.200517	4.75619	1
chr11:124880459:124880459:C:T	chr11:124880459:124880459:C:T	ROBO3	GRCh38	chr11	124880459	124880459	Missense_Mutation	SNP	rs374478103	missense_variant	R/W	deleterious_low_confidence(0)	possibly_damaging(0.745)	0.000413736	1	0.00195695	2.36497	0.351248	2.37761	1
chr11:124885220:124885220:T:A	chr11:124885220:124885220:T:A	ROBO4	GRCh38	chr11	124885220	124885220	Missense_Mutation	SNP	rs201729497	missense_variant	D/V	deleterious(0)	possibly_damaging(0.606)	0.000426383	2	0.00391389	4.58965	0.0725533	4.75987	1
chr11:124886536:124886536:G:A	chr11:124886536:124886536:G:A	ROBO4	GRCh38	chr11	124886536	124886536	Missense_Mutation	SNP	rs377333725	missense_variant	R/W	deleterious(0)	possibly_damaging(0.53)	8.81938e-05	1	0.00195695	11.0946	0.085621	13.3191	1
chr11:124891533:124891533:C:T	chr11:124891533:124891533:C:T	ROBO4	GRCh38	chr11	124891533	124891533	Missense_Mutation	SNP	rs563340264	missense_variant	V/M	deleterious(0)	probably_damaging(0.994)	0.00365666	1	0.00195695	0.267587	0.281424	0.267571	1
chr11:124891711:124891711:G:A	chr11:124891711:124891711:G:A	ROBO4	GRCh38	chr11	124891711	124891711	Missense_Mutation	SNP	rs145116773	missense_variant	R/W	deleterious(0)	probably_damaging(0.952)	0.00962279	2	0.00391389	0.203366	0.00806785	0.20191	1
chr11:124923361:124923361:G:A	chr11:124923361:124923361:G:A	HEPACAM	GRCh38	chr11	124923361	124923361	Missense_Mutation	SNP	rs147015297	missense_variant	A/V	deleterious(0.01)	probably_damaging(0.996)	0.000207383	1	0.00195695	4.7182	0.200517	4.75619	1
chr11:12517692:12517692:C:T	chr11:12517692:12517692:C:T	PARVA	GRCh38	chr11	12517692	12517692	Missense_Mutation	SNP	rs756984126	missense_variant	P/L	deleterious(0)	probably_damaging(0.996)	0.000196181	1	0.00195695	4.98761	0.188499	5.12213	1
chr11:125385574:125385574:C:T	chr11:125385574:125385574:C:T	PKNOX2	GRCh38	chr11	125385574	125385574	Missense_Mutation	SNP	rs201383194	missense_variant	T/M	deleterious(0)	possibly_damaging(0.469)	0.00144054	1	0.00195695	0.679241	1	0.685623	1
chr11:125583649:125583649:C:T	chr11:125583649:125583649:C:T	EI24	GRCh38	chr11	125583649	125583649	Missense_Mutation	SNP	rs1295372984	missense_variant	S/L	deleterious_low_confidence(0)	probably_damaging(0.953)	1.4702e-05	1	0.00195695	66.5538	0.0148071	inf	1
chr11:125625996:125625996:G:A	chr11:125625996:125625996:G:A	CHEK1	GRCh38	chr11	125625996	125625996	Nonsense_Mutation	SNP	rs556405813	stop_gained	W/*			0.00230753	2	0.00391389	0.84807	1	0.852728	1
chr11:125895237:125895237:T:G	chr11:125895237:125895237:T:G	PUS3	GRCh38	chr11	125895237	125895237	Missense_Mutation	SNP	rs750764188	missense_variant	K/Q	deleterious(0)	probably_damaging(0.998)	5.88235e-05	1	0.00195695	16.6341	0.057927	22.1992	1
chr11:125895633:125895633:G:A	chr11:125895633:125895633:G:A	PUS3	GRCh38	chr11	125895633	125895633	Missense_Mutation	SNP	rs35681508	missense_variant	P/S	deleterious(0.03)	possibly_damaging(0.868)	0.0387024	33	0.0645793	0.834306	0.326127	0.829014	0.971429
chr11:125896127:125896127:C:T	chr11:125896127:125896127:C:T	PUS3	GRCh38	chr11	125896127	125896127	Missense_Mutation	SNP	rs117878071	missense_variant	R/H	deleterious(0)	probably_damaging(0.978)	0.00647736	3	0.00587084	0.453182	0.230789	0.452041	1
chr11:125904516:125904516:C:G	chr11:125904516:125904516:C:G	DDX25	GRCh38	chr11	125904516	125904516	Missense_Mutation	SNP	rs557791278	missense_variant	A/G	deleterious_low_confidence(0)	possibly_damaging(0.578)	0.000192678	1	0.00195695	5.07828	0.188499	5.12213	1
chr11:125908222:125908222:A:G	chr11:125908222:125908222:A:G	DDX25	GRCh38	chr11	125908222	125908222	Missense_Mutation	SNP	rs369400119	missense_variant	Y/C	deleterious(0.01)	probably_damaging(0.996)	4.4093e-05	1	0.00195695	22.1911	0.0437674	33.2992	1
chr11:125921196:125921196:G:A	chr11:125921196:125921196:G:A	DDX25	GRCh38	chr11	125921196	125921196	Missense_Mutation	SNP		missense_variant	D/N	deleterious(0.01)	probably_damaging(0.998)		1	0.00195695	1000	0	1000	1
chr11:126003988:126003988:G:A	chr11:126003988:126003988:G:A	CDON	GRCh38	chr11	126003988	126003988	Missense_Mutation	SNP	rs200961603	missense_variant	P/L	deleterious(0)	probably_damaging(0.986)	0.000102899	1	0.00195695	9.50907	0.0991614	11.0991	1
chr11:126203614:126203614:G:C	chr11:126203614:126203614:G:C	RPUSD4	GRCh38	chr11	126203614	126203614	Missense_Mutation	SNP	rs747071058	missense_variant	S/W	deleterious(0)	probably_damaging(0.947)	6.54622e-05	1	0.00195695	14.9472	0.0718772	16.6491	1
chr11:126210929:126210929:G:A	chr11:126210929:126210929:G:A	RPUSD4	GRCh38	chr11	126210929	126210929	Missense_Mutation	SNP	rs754071858	missense_variant	L/F	deleterious(0.04)	probably_damaging(0.931)	1.46998e-05	1	0.00195695	66.5637	0.0148071	inf	1
chr11:126266011:126266011:G:A	chr11:126266011:126266011:G:A	SRPRA	GRCh38	chr11	126266011	126266011	Missense_Mutation	SNP	rs143514827	missense_variant	R/C	deleterious(0.02)	possibly_damaging(0.892)	0.000631963	1	0.00195695	1.54831	0.473583	1.58474	1
chr11:126268706:126268706:A:C	chr11:126268706:126268706:A:C	SRPRA	GRCh38	chr11	126268706	126268706	Missense_Mutation	SNP	rs760115572	missense_variant	I/M	deleterious(0)	probably_damaging(0.974)	1.46977e-05	1	0.00195695	66.5732	0.0148071	inf	1
chr11:126290931:126290931:C:T	chr11:126290931:126290931:C:T	TIRAP	GRCh38	chr11	126290931	126290931	Missense_Mutation	SNP	rs8177399	missense_variant	R/W	deleterious_low_confidence(0)	possibly_damaging(0.451)	0.0212816	14	0.0273973	0.643684	0.100187	0.638793	1
chr11:126292695:126292695:G:A	chr11:126292695:126292695:G:A	TIRAP	GRCh38	chr11	126292695	126292695	Missense_Mutation	SNP	rs8177400	missense_variant	D/N	deleterious(0)	probably_damaging(1)	0.00434603	2	0.00391389	0.450284	0.336836	0.45001	1
chr11:126292697:126292697:C:G	chr11:126292697:126292697:C:G	TIRAP	GRCh38	chr11	126292697	126292697	Missense_Mutation	SNP	novel	missense_variant	D/E	deleterious(0)	probably_damaging(0.998)		1	0.00195695	1000	0	1000	1
chr11:126338337:126338337:G:C	chr11:126338337:126338337:G:C	DCPS	GRCh38	chr11	126338337	126338337	Missense_Mutation	SNP	rs139170738	missense_variant	E/Q	deleterious(0)	probably_damaging(0.999)	0.00442819	1	0.00195695	0.220965	0.143129	0.220284	1
chr11:126345390:126345390:G:A	chr11:126345390:126345390:G:A	DCPS	GRCh38	chr11	126345390	126345390	Missense_Mutation	SNP	rs140377449	missense_variant	R/Q	deleterious(0)	probably_damaging(0.995)	0.00351676	1	0.00195695	0.278232	0.275698	0.277683	1
chr11:126345419:126345419:T:C	chr11:126345419:126345419:T:C	DCPS	GRCh38	chr11	126345419	126345419	Missense_Mutation	SNP	rs1434966192	missense_variant	Y/H	deleterious(0.01)	probably_damaging(0.929)		1	0.00195695	1000	0	1000	1
chr11:126345542:126345542:C:T	chr11:126345542:126345542:C:T	DCPS	GRCh38	chr11	126345542	126345542	Missense_Mutation	SNP	rs201988953	missense_variant	R/C	deleterious(0.05)	probably_damaging(0.985)	0.000196335	1	0.00195695	4.98369	0.188499	5.12213	1
chr11:126408101:126408101:T:G	chr11:126408101:126408101:T:G	ST3GAL4	GRCh38	chr11	126408101	126408101	Missense_Mutation	SNP	novel	missense_variant,splice_region_variant	L/R	deleterious(0)	probably_damaging(0.999)		1	0.00195695	1000	0	1000	1
chr11:128970370:128970370:G:A	chr11:128970370:128970370:G:A	ARHGAP32	GRCh38	chr11	128970370	128970370	Missense_Mutation	SNP	rs376790703	missense_variant	R/W	deleterious(0)	probably_damaging(0.986)	2.94023e-05	1	0.00195695	33.2788	0.0293951	66.5994	1
chr11:129164350:129164350:C:T	chr11:129164350:129164350:C:T	ARHGAP32	GRCh38	chr11	129164350	129164350	Missense_Mutation	SNP	rs754454877	missense_variant	R/Q	deleterious(0)	possibly_damaging(0.901)	1.4708e-05	1	0.00195695	66.5266	0.0293951	66.5994	1
chr11:129878492:129878492:A:G	chr11:129878492:129878492:A:G	NFRKB	GRCh38	chr11	129878492	129878492	Missense_Mutation	SNP	rs1476349385	missense_variant	L/P	deleterious(0)	probably_damaging(0.999)		1	0.00195695	1000	0	1000	1
chr11:130110640:130110640:G:C	chr11:130110640:130110640:G:C	APLP2	GRCh38	chr11	130110640	130110640	Missense_Mutation	SNP	novel	missense_variant	V/L	deleterious(0)	probably_damaging(0.995)		1	0.00195695	1000	0	1000	1
chr11:130143375:130143375:G:A	chr11:130143375:130143375:G:A	APLP2	GRCh38	chr11	130143375	130143375	Missense_Mutation	SNP	rs141028580	missense_variant	R/H	deleterious(0)	probably_damaging(1)	6.54365e-05	1	0.00195695	14.953	0.0718772	16.6491	1
chr11:130880697:130880697:G:A	chr11:130880697:130880697:G:A	SNX19	GRCh38	chr11	130880697	130880697	Missense_Mutation	SNP	rs142783173	missense_variant	R/W	deleterious(0.01)	probably_damaging(0.956)	0.00667333	6	0.0117417	0.879747	1	0.88056	1
chr11:130906064:130906064:G:A	chr11:130906064:130906064:G:A	SNX19	GRCh38	chr11	130906064	130906064	Nonsense_Mutation	SNP	rs746251895	stop_gained	Q/*			2.41371e-05	1	0.00195695	40.5382	0.0293951	66.5994	1
chr11:130910064:130910064:C:T	chr11:130910064:130910064:C:T	SNX19	GRCh38	chr11	130910064	130910064	Missense_Mutation	SNP	rs753108394	missense_variant	R/H	deleterious(0)	probably_damaging(0.991)	9.65437e-05	1	0.00195695	10.135	0.0991614	11.0991	1
chr11:130911725:130911725:A:G	chr11:130911725:130911725:A:G	SNX19	GRCh38	chr11	130911725	130911725	Missense_Mutation	SNP	rs532256992	missense_variant	L/P	deleterious(0.03)	possibly_damaging(0.756)	0.00499616	1	0.00195695	0.195845	0.0696262	0.195482	1
chr11:130915491:130915491:T:C	chr11:130915491:130915491:T:C	SNX19	GRCh38	chr11	130915491	130915491	Missense_Mutation	SNP	rs61736692	missense_variant	D/G	deleterious(0)	probably_damaging(1)	0.000529194	2	0.00391389	3.69798	0.103928	3.80751	1
chr11:133909085:133909085:T:C	chr11:133909085:133909085:T:C	IGSF9B	GRCh38	chr11	133909085	133909085	Missense_Mutation	SNP	rs138072592	missense_variant	H/R	deleterious_low_confidence(0)	probably_damaging(0.995)	0.0365145	4	0.00782779	0.107187	7.86914e-12	0.10372	1
chr11:133909136:133909136:G:A	chr11:133909136:133909136:G:A	IGSF9B	GRCh38	chr11	133909136	133909136	Missense_Mutation	SNP	rs73032056	missense_variant	P/L	deleterious_low_confidence(0.01)	probably_damaging(0.997)	0.00277778	1	0.00195695	0.35225	0.535958	0.353278	1
chr11:133909211:133909211:C:-	chr11:133909211:133909211:C:-	IGSF9B	GRCh38	chr11	133909211	133909211	Frame_Shift_Del	DEL	novel	frameshift_variant	C/X				1	0.00195695	1000	0	1000
chr11:133919782:133919782:G:A	chr11:133919782:133919782:G:A	IGSF9B	GRCh38	chr11	133919782	133919782	Missense_Mutation	SNP	rs768468003	missense_variant	L/F	deleterious_low_confidence(0)	possibly_damaging(0.576)	0.000196207	1	0.00195695	4.98695	0.188499	5.12213	1
chr11:133920984:133920984:G:A	chr11:133920984:133920984:G:A	IGSF9B	GRCh38	chr11	133920984	133920984	Missense_Mutation	SNP	rs200136452	missense_variant	P/L	deleterious(0)	probably_damaging(1)	0.000588697	1	0.00195695	1.6621	0.457631	1.66403	1
chr11:133922589:133922589:C:T	chr11:133922589:133922589:C:T	IGSF9B	GRCh38	chr11	133922589	133922589	Missense_Mutation	SNP	rs201409996	missense_variant	R/H	deleterious(0.02)	probably_damaging(0.988)	0.000617266	1	0.00195695	1.58517	0.465667	1.62342	1
chr11:134192753:134192753:C:A	chr11:134192753:134192753:C:A	NCAPD3	GRCh38	chr11	134192753	134192753	Missense_Mutation	SNP	rs151013524	missense_variant	D/Y	deleterious(0)	probably_damaging(0.979)	0.00484166	8	0.0156556	1.61676	0.169688	1.62275	1
chr11:134192825:134192825:C:G	chr11:134192825:134192825:C:G	NCAPD3	GRCh38	chr11	134192825	134192825	Missense_Mutation	SNP	novel	missense_variant	E/Q	deleterious(0)	probably_damaging(0.98)		1	0.00195695	1000	0	1000	1
chr11:134203710:134203710:C:G	chr11:134203710:134203710:C:G	NCAPD3	GRCh38	chr11	134203710	134203710	Missense_Mutation	SNP	rs146266771	missense_variant	C/S	deleterious(0.03)	probably_damaging(0.983)	0.0204816	9	0.0176125	0.42996	0.00505957	0.425122	1
chr11:134206694:134206694:T:C	chr11:134206694:134206694:T:C	NCAPD3	GRCh38	chr11	134206694	134206694	Missense_Mutation	SNP	rs75166696	missense_variant	I/M	deleterious(0)	possibly_damaging(0.806)	0.012707	1	0.00195695	0.0770027	5.36763e-05	0.0761044	1
chr11:134251165:134251165:G:C	chr11:134251165:134251165:G:C	THYN1	GRCh38	chr11	134251165	134251165	Missense_Mutation	SNP	novel	missense_variant	P/A	deleterious(0.01)	probably_damaging(0.998)		1	0.00195695	1000	0	1000	1
chr11:134256568:134256568:G:A	chr11:134256568:134256568:G:A	ACAD8	GRCh38	chr11	134256568	134256568	Missense_Mutation	SNP	rs780096296	missense_variant	E/K	deleterious(0)	possibly_damaging(0.75)	6.54108e-05	1	0.00195695	14.9589	0.0718772	16.6491	1
chr11:134259029:134259029:C:G	chr11:134259029:134259029:C:G	ACAD8	GRCh38	chr11	134259029	134259029	Missense_Mutation	SNP	rs113488591	missense_variant	S/C	deleterious(0.01)	probably_damaging(0.974)	0.0236024	15	0.0293542	0.621848	0.0606872	0.616585	1
chr11:134347429:134347429:T:A	chr11:134347429:134347429:T:A	GLB1L2	GRCh38	chr11	134347429	134347429	Missense_Mutation	SNP	novel	missense_variant	L/H	deleterious(0.03)	possibly_damaging(0.737)		1	0.00195695	1000	0	1000	1
chr11:134356307:134356307:C:T	chr11:134356307:134356307:C:T	GLB1L2	GRCh38	chr11	134356307	134356307	Missense_Mutation	SNP	rs187537624	missense_variant	R/C	deleterious(0.03)	possibly_damaging(0.773)	0.0151852	3	0.00587084	0.193308	0.000239384	0.191042	1
chr11:134368709:134368709:G:A	chr11:134368709:134368709:G:A	GLB1L2	GRCh38	chr11	134368709	134368709	Missense_Mutation	SNP	rs138130138	missense_variant	G/R	deleterious(0)	probably_damaging(0.999)	0.0430516	3	0.00587084	0.0681838	1.60111e-15	0.0654513	1
chr11:134374666:134374666:C:T	chr11:134374666:134374666:C:T	GLB1L2	GRCh38	chr11	134374666	134374666	Missense_Mutation	SNP	rs772549702	missense_variant	P/L	deleterious(0)	probably_damaging(1)	7.24078e-05	1	0.00195695	13.5134	0.0718772	16.6491	1
chr11:14465006:14465006:G:A	chr11:14465006:14465006:G:A	COPB1	GRCh38	chr11	14465006	14465006	Missense_Mutation	SNP	rs377312739	missense_variant	P/L	deleterious(0)	probably_damaging(1)		1	0.00195695	1000	0	1000	1
chr11:14483112:14483112:T:C	chr11:14483112:14483112:T:C	COPB1	GRCh38	chr11	14483112	14483112	Missense_Mutation	SNP	rs542454924	missense_variant	S/G	deleterious(0.03)	probably_damaging(0.955)	0.00170313	1	0.00195695	0.574515	1	0.578154	1
chr11:16049874:16049874:G:C	chr11:16049874:16049874:G:C	SOX6	GRCh38	chr11	16049874	16049874	Missense_Mutation	SNP	novel	missense_variant	S/C	deleterious(0)	probably_damaging(0.983)		1	0.00195695	1000	0	1000	1
chr11:16097669:16097669:C:G	chr11:16097669:16097669:C:G	SOX6	GRCh38	chr11	16097669	16097669	Missense_Mutation	SNP	rs141718442	missense_variant	Q/H	deleterious(0.01)	probably_damaging(0.999)	0.000471545	1	0.00195695	2.07504	0.388844	2.08028	1
chr11:16753938:16753938:G:A	chr11:16753938:16753938:G:A	C11orf58	GRCh38	chr11	16753938	16753938	Missense_Mutation	SNP	rs115472483	missense_variant	D/N	deleterious_low_confidence(0.01)	unknown(0)	0.0352406	5	0.00978474	0.138828	2.45263e-10	0.134613	1
chr11:16783779:16783779:C:T	chr11:16783779:16783779:C:T	PLEKHA7	GRCh38	chr11	16783779	16783779	Missense_Mutation	SNP	rs756157289	missense_variant	E/K	deleterious(0)	possibly_damaging(0.818)	0.000410093	1	0.00195695	2.38598	0.341494	2.4657	1
chr11:16816913:16816913:G:A	chr11:16816913:16816913:G:A	PLEKHA7	GRCh38	chr11	16816913	16816913	Missense_Mutation	SNP	rs200631936	missense_variant	R/W	deleterious(0)	probably_damaging(0.999)	6.54536e-05	1	0.00195695	14.9491	0.0718772	16.6491	1
chr11:16817068:16817068:C:T	chr11:16817068:16817068:C:T	PLEKHA7	GRCh38	chr11	16817068	16817068	Missense_Mutation	SNP	rs780506333	missense_variant	R/Q	deleterious(0.01)	possibly_damaging(0.656)	1.46964e-05	1	0.00195695	66.5791	0.0148071	inf	1
chr11:16817132:16817132:G:A	chr11:16817132:16817132:G:A	PLEKHA7	GRCh38	chr11	16817132	16817132	Missense_Mutation	SNP	rs138081083	missense_variant	R/C	deleterious(0)	probably_damaging(0.971)	0.000120569	1	0.00195695	8.11547	0.125644	8.32407	1
chr11:16841712:16841712:G:C	chr11:16841712:16841712:G:C	PLEKHA7	GRCh38	chr11	16841712	16841712	Missense_Mutation	SNP	rs35068039	missense_variant	T/R	deleterious(0.01)	possibly_damaging(0.806)	0.0116523	12	0.0234834	1.00767	0.883444	1.00821	1
chr11:17076464:17076464:G:A	chr11:17076464:17076464:G:A	RPS13	GRCh38	chr11	17076464	17076464	Missense_Mutation	SNP	rs549534184	missense_variant	P/S	deleterious_low_confidence(0)	unknown(0)	0.00307498	3	0.00587084	0.954615	1	0.954919	1
chr11:17101300:17101300:A:C	chr11:17101300:17101300:A:C	PIK3C2A	GRCh38	chr11	17101300	17101300	Missense_Mutation	SNP	rs756909876	missense_variant	L/R	deleterious(0)	probably_damaging(0.977)	2.93945e-05	1	0.00195695	33.2876	0.0293951	66.5994	1
chr11:17102741:17102741:G:A	chr11:17102741:17102741:G:A	PIK3C2A	GRCh38	chr11	17102741	17102741	Missense_Mutation	SNP	rs751271916	missense_variant	L/F	deleterious(0)	probably_damaging(0.999)		1	0.00195695	1000	0	1000	1
chr11:17114441:17114441:G:A	chr11:17114441:17114441:G:A	PIK3C2A	GRCh38	chr11	17114441	17114441	Nonsense_Mutation	SNP	novel	stop_gained	R/*				1	0.00195695	1000	0	1000	1
chr11:1735374:1735374:G:A	chr11:1735374:1735374:G:A	IFITM10	GRCh38	chr11	1735374	1735374	Missense_Mutation	SNP	rs932798603	missense_variant	T/M	deleterious(0)	probably_damaging(0.996)	2.41255e-05	1	0.00195695	40.5576	0.0293951	66.5994	1
chr11:17356902:17356902:C:-	chr11:17356902:17356902:C:-	NCR3LG1	GRCh38	chr11	17356902	17356902	Frame_Shift_Del	DEL	rs752032009	frameshift_variant	R/X			4.82439e-05	1	0.00195695	20.2818	0.057927	22.1992
chr11:17372157:17372157:G:C	chr11:17372157:17372157:G:C	NCR3LG1	GRCh38	chr11	17372157	17372157	Missense_Mutation	SNP	novel	missense_variant	W/S	deleterious_low_confidence(0)	probably_damaging(0.942)		1	0.00195695	1000	0	1000	1
chr11:17372267:17372267:C:T	chr11:17372267:17372267:C:T	NCR3LG1	GRCh38	chr11	17372267	17372267	Nonsense_Mutation	SNP	rs752755298	stop_gained	R/*			0.000207039	1	0.00195695	4.72604	0.200517	4.75619	1
chr11:17412722:17412722:G:A	chr11:17412722:17412722:G:A	ABCC8	GRCh38	chr11	17412722	17412722	Missense_Mutation	SNP	rs140068774	missense_variant	R/C	deleterious(0)	possibly_damaging(0.884)	0.000385802	1	0.00195695	2.53621	0.331592	2.56057	1
chr11:17414513:17414513:G:A	chr11:17414513:17414513:G:A	ABCC8	GRCh38	chr11	17414513	17414513	Missense_Mutation	SNP	rs142620721	missense_variant,splice_region_variant	R/W	deleterious(0)	probably_damaging(0.998)	0.000117581	1	0.00195695	8.3217	0.112502	9.51336	1
chr11:17463514:17463514:C:G	chr11:17463514:17463514:C:G	ABCC8	GRCh38	chr11	17463514	17463514	Missense_Mutation	SNP		missense_variant	R/P	deleterious(0)	probably_damaging(0.989)		1	0.00195695	1000	0	1000	1
chr11:17496782:17496782:G:T	chr11:17496782:17496782:G:T	USH1C	GRCh38	chr11	17496782	17496782	Missense_Mutation	SNP	rs754015985	missense_variant	P/H	deleterious_low_confidence(0)	probably_damaging(0.997)		1	0.00195695	1000	0	1000	1
chr11:17527023:17527023:C:T	chr11:17527023:17527023:C:T	USH1C	GRCh38	chr11	17527023	17527023	Missense_Mutation	SNP	rs748703138	missense_variant	V/M	deleterious(0.01)	possibly_damaging(0.849)	1.47024e-05	1	0.00195695	66.552	0.0148071	inf	1
chr11:17531520:17531520:C:T	chr11:17531520:17531520:C:T	USH1C	GRCh38	chr11	17531520	17531520	Missense_Mutation	SNP	rs145500807	missense_variant	V/M	deleterious(0.01)	probably_damaging(0.998)	0.00103434	1	0.00195695	0.945988	1	0.950455	1
chr11:1754157:1754157:T:G	chr11:1754157:1754157:T:G	CTSD	GRCh38	chr11	1754157	1754157	Missense_Mutation	SNP	rs200047861	missense_variant	H/P	deleterious(0.01)	unknown(0)	0.0155737	1	0.00195695	0.0628286	4.16544e-06	0.0619105	1
chr11:17544294:17544294:A:C	chr11:17544294:17544294:A:C	USH1C	GRCh38	chr11	17544294	17544294	Missense_Mutation	SNP	novel	missense_variant	V/G	deleterious_low_confidence(0)	possibly_damaging(0.878)		1	0.00195695	1000	0	1000	1
chr11:1761437:1761437:G:A	chr11:1761437:1761437:G:A	CTSD	GRCh38	chr11	1761437	1761437	Missense_Mutation	SNP	rs779278368	missense_variant	R/W	deleterious(0)	probably_damaging(0.989)	0.00098129	2	0.00391389	1.99426	0.266784	2.01821	1
chr11:17846698:17846698:T:G	chr11:17846698:17846698:T:G	SERGEF	GRCh38	chr11	17846698	17846698	Missense_Mutation	SNP	rs114024107	missense_variant	N/T		unknown(0)	0.00462985	2	0.00391389	0.42268	0.342564	0.422661	1
chr11:18006658:18006658:G:T	chr11:18006658:18006658:G:T	SERGEF	GRCh38	chr11	18006658	18006658	Nonsense_Mutation	SNP	rs139679803	stop_gained	C/*			0.00351967	2	0.00391389	0.556003	0.592552	0.555911	1
chr11:18089330:18089330:C:T	chr11:18089330:18089330:C:T	SAAL1	GRCh38	chr11	18089330	18089330	Missense_Mutation	SNP	rs377347267	missense_variant,splice_region_variant	R/H	deleterious(0.01)	probably_damaging(0.966)	0.00019253	1	0.00195695	5.08219	0.188499	5.12213	1
chr11:18092276:18092276:A:G	chr11:18092276:18092276:A:G	SAAL1	GRCh38	chr11	18092276	18092276	Missense_Mutation	SNP	rs756749438	missense_variant	C/R	deleterious(0.05)	probably_damaging(0.999)	0.000192086	1	0.00195695	5.09393	0.188499	5.12213	1
chr11:18280553:18280553:C:G	chr11:18280553:18280553:C:G	HPS5	GRCh38	chr11	18280553	18280553	Missense_Mutation	SNP	novel	missense_variant	S/T		unknown(0)		1	0.00195695	1000	0	1000	1
chr11:18282050:18282050:G:A	chr11:18282050:18282050:G:A	HPS5	GRCh38	chr11	18282050	18282050	Missense_Mutation	SNP	rs75482179	missense_variant	R/W	deleterious(0.01)	possibly_damaging(0.721)	0.0185042	1	0.00195695	0.0528785	2.0736e-07	0.0519621	1
chr11:18285418:18285418:A:T	chr11:18285418:18285418:A:T	HPS5	GRCh38	chr11	18285418	18285418	Missense_Mutation	SNP	novel	missense_variant	I/N	deleterious(0)	possibly_damaging(0.701)		1	0.00195695	1000	0	1000	1
chr11:18287917:18287917:G:A	chr11:18287917:18287917:G:A	HPS5	GRCh38	chr11	18287917	18287917	Missense_Mutation	SNP	rs144875223	missense_variant	P/L	deleterious(0)	probably_damaging(0.966)	0.0277705	3	0.00587084	0.105703	3.17035e-09	0.103091	1
chr11:18291705:18291705:G:A	chr11:18291705:18291705:G:A	HPS5	GRCh38	chr11	18291705	18291705	Missense_Mutation	SNP	rs750795578	missense_variant	P/L	deleterious(0)	probably_damaging(1)	0.000130959	1	0.00195695	7.4716	0.125644	8.32407	1
chr11:18341353:18341353:C:T	chr11:18341353:18341353:C:T	GTF2H1	GRCh38	chr11	18341353	18341353	Missense_Mutation	SNP	rs4150603	missense_variant	R/W	deleterious(0)	probably_damaging(1)	0.00596613	1	0.00195695	0.164005	0.0356165	0.163466	1
chr11:18544632:18544632:C:G	chr11:18544632:18544632:C:G	UEVLD	GRCh38	chr11	18544632	18544632	Missense_Mutation	SNP	novel	missense_variant	E/Q	deleterious(0)	possibly_damaging(0.878)		1	0.00195695	1000	0	1000	1
chr11:18728968:18728968:T:C	chr11:18728968:18728968:T:C	PTPN5	GRCh38	chr11	18728968	18728968	Missense_Mutation	SNP	rs200526443	missense_variant	Y/C	deleterious(0.01)	probably_damaging(0.999)	0.000220627	1	0.00195695	4.43497	0.212358	4.43905	1
chr11:18733309:18733309:C:T	chr11:18733309:18733309:C:T	PTPN5	GRCh38	chr11	18733309	18733309	Missense_Mutation	SNP	rs765053589	missense_variant	D/N	deleterious(0)	possibly_damaging(0.874)	2.94014e-05	1	0.00195695	33.2798	0.0293951	66.5994	1
chr11:19149309:19149309:C:T	chr11:19149309:19149309:C:T	ZDHHC13	GRCh38	chr11	19149309	19149309	Missense_Mutation	SNP	rs151241426	missense_variant	A/V	deleterious(0)	probably_damaging(0.999)	0.00423892	2	0.00391389	0.461662	0.456563	0.460995	1
chr11:19939678:19939678:A:C	chr11:19939678:19939678:A:C	NAV2	GRCh38	chr11	19939678	19939678	Missense_Mutation	SNP	rs150119037	missense_variant	E/A	deleterious(0.01)	possibly_damaging(0.704)	0.00204334	2	0.00391389	0.95772	1	0.964209	1
chr11:20068340:20068340:G:A	chr11:20068340:20068340:G:A	NAV2	GRCh38	chr11	20068340	20068340	Missense_Mutation	SNP	rs763569407	missense_variant	R/Q	deleterious(0)	possibly_damaging(0.596)	0.000207039	1	0.00195695	4.72604	0.200517	4.75619	1
chr11:20097676:20097676:G:A	chr11:20097676:20097676:G:A	NAV2	GRCh38	chr11	20097676	20097676	Missense_Mutation	SNP	rs146720224	missense_variant	E/K	deleterious(0)	possibly_damaging(0.523)	0.00624651	8	0.0156556	1.25315	0.543762	1.2574	1
chr11:20101083:20101083:C:T	chr11:20101083:20101083:C:T	NAV2	GRCh38	chr11	20101083	20101083	Missense_Mutation	SNP	rs145421094	missense_variant	R/W	deleterious(0)	probably_damaging(0.937)	2.41453e-05	1	0.00195695	40.5244	0.0293951	66.5994	1
chr11:20103261:20103261:C:T	chr11:20103261:20103261:C:T	NAV2	GRCh38	chr11	20103261	20103261	Missense_Mutation	SNP	rs34329467	missense_variant	R/C	deleterious(0)	probably_damaging(0.994)	0.00408559	5	0.00978474	1.19747	0.616465	1.20199	1
chr11:20103701:20103701:C:A	chr11:20103701:20103701:C:A	NAV2	GRCh38	chr11	20103701	20103701	Missense_Mutation	SNP	rs748902535	missense_variant	N/K	deleterious(0)	probably_damaging(0.997)	0.000265367	1	0.00195695	3.68725	0.246838	3.69904	1
chr11:20363873:20363873:T:C	chr11:20363873:20363873:T:C	HTATIP2	GRCh38	chr11	20363873	20363873	Missense_Mutation	SNP	rs535685405	missense_variant	L/P	deleterious_low_confidence(0)	probably_damaging(0.998)	0.000206954	1	0.00195695	4.72798	0.200517	4.75619	1
chr11:20407936:20407936:C:T	chr11:20407936:20407936:C:T	PRMT3	GRCh38	chr11	20407936	20407936	Missense_Mutation	SNP	novel	missense_variant	T/I	deleterious(0.03)	probably_damaging(0.933)		1	0.00195695	1000	0	1000	1
chr11:20462067:20462067:A:G	chr11:20462067:20462067:A:G	PRMT3	GRCh38	chr11	20462067	20462067	Missense_Mutation	SNP	rs1163099564	missense_variant	Y/C	deleterious(0)	probably_damaging(1)	1.46968e-05	1	0.00195695	66.5773	0.0148071	inf	1
chr11:209379:209379:G:A	chr11:209379:209379:G:A	RIC8A	GRCh38	chr11	209379	209379	Nonsense_Mutation	SNP	rs1161777171	stop_gained	W/*			1.4699e-05	1	0.00195695	66.5674	0.0148071	inf	1
chr11:209633:209633:G:T	chr11:209633:209633:G:T	RIC8A	GRCh38	chr11	209633	209633	Missense_Mutation	SNP	novel	missense_variant	C/F	deleterious(0)	probably_damaging(0.943)		1	0.00195695	1000	0	1000	1
chr11:212473:212473:C:T	chr11:212473:212473:C:T	RIC8A	GRCh38	chr11	212473	212473	Missense_Mutation	SNP	rs763932407	missense_variant	R/W	deleterious(0)	probably_damaging(0.99)	0.000261677	1	0.00195695	3.73924	0.235516	3.91669	1
chr11:218874:218874:C:G	chr11:218874:218874:C:G	SIRT3	GRCh38	chr11	218874	218874	Missense_Mutation	SNP	rs181924090	missense_variant	W/C	deleterious(0)	probably_damaging(0.997)	0.00827878	1	0.00195695	0.118191	0.00423933	0.117527	1
chr11:233184:233184:G:A	chr11:233184:233184:G:A	SIRT3	GRCh38	chr11	233184	233184	Nonsense_Mutation	SNP	rs1365031210	stop_gained	Q/*				1	0.00195695	1000	0	1000	1
chr11:233380:233380:C:A	chr11:233380:233380:C:A	SIRT3	GRCh38	chr11	233380	233380	Missense_Mutation	SNP	rs147810576	missense_variant	A/S	deleterious(0.01)	possibly_damaging(0.855)	0.000632372	2	0.00391389	3.09461	0.143282	3.09877	1
chr11:2386104:2386104:G:A	chr11:2386104:2386104:G:A	CD81	GRCh38	chr11	2386104	2386104	Missense_Mutation	SNP	rs145659665	missense_variant	V/M	deleterious_low_confidence(0)	unknown(0)	0.0179742	19	0.037182	1.03432	0.812677	1.03516	1
chr11:247412:247412:C:T	chr11:247412:247412:C:T	PSMD13	GRCh38	chr11	247412	247412	Missense_Mutation	SNP	rs148437656	missense_variant	R/W	deleterious(0)	probably_damaging(0.983)	0.000102899	1	0.00195695	9.50907	0.0991614	11.0991	1
chr11:26563142:26563142:C:T	chr11:26563142:26563142:C:T	MUC15	GRCh38	chr11	26563142	26563142	Missense_Mutation	SNP	rs745838488	missense_variant	R/Q	deleterious(0)	probably_damaging(0.998)	0.00138687	1	0.00195695	0.705527	1	0.707535	1
chr11:26994813:26994813:G:A	chr11:26994813:26994813:G:A	FIBIN	GRCh38	chr11	26994813	26994813	Missense_Mutation	SNP	rs138273386	missense_variant	R/H	deleterious_low_confidence(0)	probably_damaging(0.996)	0.00497447	2	0.00391389	0.393398	0.254227	0.392511	1
chr11:27093293:27093293:G:A	chr11:27093293:27093293:G:A	BBOX1	GRCh38	chr11	27093293	27093293	Missense_Mutation	SNP	rs369036091	missense_variant	G/R	deleterious(0)	probably_damaging(0.962)	0.000289967	1	0.00195695	3.37443	0.257994	3.5043	1
chr11:27119684:27119685:AG:-	chr11:27119684:27119685:AG:-	BBOX1	GRCh38	chr11	27119684	27119685	Frame_Shift_Del	DEL	rs775529519	frameshift_variant	TG/TX			7.35792e-05	1	0.00195695	13.2982	0.085621	13.3191
chr11:27125680:27125680:G:A	chr11:27125680:27125680:G:A	BBOX1	GRCh38	chr11	27125680	27125680	Missense_Mutation	SNP	rs202026071	missense_variant	R/H	deleterious(0.01)	probably_damaging(0.987)	2.94221e-05	1	0.00195695	33.2564	0.0437674	33.2992	1
chr11:27357443:27357443:T:C	chr11:27357443:27357443:T:C	CCDC34	GRCh38	chr11	27357443	27357443	Missense_Mutation	SNP	rs760413266	missense_variant	E/G	deleterious(0.01)	probably_damaging(0.999)	0.000130856	1	0.00195695	7.47748	0.125644	8.32407	1
chr11:27368192:27368192:T:C	chr11:27368192:27368192:T:C	LGR4	GRCh38	chr11	27368192	27368192	Missense_Mutation	SNP	rs34804482	missense_variant	D/G	deleterious(0.01)	probably_damaging(0.996)	0.0227687	24	0.0469667	1.03139	0.832561	1.03231	1
chr11:27368475:27368475:C:T	chr11:27368475:27368475:C:T	LGR4	GRCh38	chr11	27368475	27368475	Missense_Mutation	SNP	rs149204548	missense_variant	A/T	deleterious(0)	probably_damaging(0.999)	0.0161912	1	0.00195695	0.0604324	1.93849e-06	0.0595114	1
chr11:2958449:2958449:G:A	chr11:2958449:2958449:G:A	NAP1L4	GRCh38	chr11	2958449	2958449	Missense_Mutation	SNP	rs201761556	missense_variant	T/M	deleterious(0.01)	possibly_damaging(0.783)	0.000196309	1	0.00195695	4.98435	0.188499	5.12213	1
chr11:2958537:2958537:T:C	chr11:2958537:2958537:T:C	NAP1L4	GRCh38	chr11	2958537	2958537	Missense_Mutation	SNP	rs191946473	missense_variant	I/V	deleterious(0.02)	possibly_damaging(0.85)	0.000130924	1	0.00195695	7.4736	0.125644	8.32407	1
chr11:3029003:3029003:C:T	chr11:3029003:3029003:C:T	CARS1	GRCh38	chr11	3029003	3029003	Missense_Mutation	SNP	rs117234242	missense_variant	G/S	deleterious(0)	probably_damaging(0.995)	0.0087905	8	0.0156556	0.890483	1	0.890739	1
chr11:3042244:3042244:C:T	chr11:3042244:3042244:C:T	CARS1	GRCh38	chr11	3042244	3042244	Missense_Mutation	SNP	rs140644107	missense_variant	R/H	deleterious(0)	probably_damaging(0.943)	0.0295618	4	0.00782779	0.132397	5.3569e-09	0.128999	1
chr11:30495338:30495338:G:A	chr11:30495338:30495338:G:A	MPPED2	GRCh38	chr11	30495338	30495338	Missense_Mutation	SNP	rs144495334	missense_variant	S/L	deleterious(0)	probably_damaging(0.987)	0.0034704	1	0.00195695	0.281948	0.273884	0.282426	1
chr11:3107909:3107909:C:T	chr11:3107909:3107909:C:T	OSBPL5	GRCh38	chr11	3107909	3107909	Missense_Mutation	SNP	rs373421505	missense_variant	R/H	deleterious(0)	probably_damaging(0.954)	2.94014e-05	1	0.00195695	33.2798	0.0293951	66.5994	1
chr11:3120495:3120495:C:T	chr11:3120495:3120495:C:T	OSBPL5	GRCh38	chr11	3120495	3120495	Missense_Mutation	SNP	rs778526206	missense_variant	E/K	deleterious(0)	probably_damaging(0.972)	1.46968e-05	1	0.00195695	66.5773	0.0148071	inf	1
chr11:31414938:31414938:T:G	chr11:31414938:31414938:T:G	DNAJC24	GRCh38	chr11	31414938	31414938	Missense_Mutation	SNP	rs750187354	missense_variant	L/R	deleterious(0)	probably_damaging(0.999)	0.000130924	1	0.00195695	7.4736	0.125644	8.32407	1
chr11:31463270:31463270:G:A	chr11:31463270:31463270:G:A	IMMP1L	GRCh38	chr11	31463270	31463270	Missense_Mutation	SNP	rs78159446	missense_variant	R/C	deleterious(0)	possibly_damaging(0.72)	0.0130275	15	0.0293542	1.12662	0.578568	1.12962	1
chr11:31539740:31539740:T:C	chr11:31539740:31539740:T:C	ELP4	GRCh38	chr11	31539740	31539740	Missense_Mutation	SNP	rs201333718	missense_variant	L/S	deleterious(0.02)	possibly_damaging(0.462)	0.0144928	7	0.0136986	0.472601	0.0451672	0.469204	1
chr11:31650219:31650219:G:T	chr11:31650219:31650219:G:T	ELP4	GRCh38	chr11	31650219	31650219	Nonsense_Mutation	SNP	rs1241718043	stop_gained,splice_region_variant	E/*			6.5937e-05	1	0.00195695	14.8395	0.0718772	16.6491	1
chr11:32097163:32097163:G:A	chr11:32097163:32097163:G:A	RCN1	GRCh38	chr11	32097163	32097163	Missense_Mutation	SNP	rs144307253	missense_variant	D/N	deleterious(0.02)	possibly_damaging(0.742)	0.00016292	1	0.00195695	6.00585	0.163918	6.0536	1
chr11:32104390:32104390:T:C	chr11:32104390:32104390:T:C	RCN1	GRCh38	chr11	32104390	32104390	Missense_Mutation	SNP	rs200314192	missense_variant	I/T	deleterious(0)	probably_damaging(0.95)	2.94023e-05	1	0.00195695	33.2788	0.0293951	66.5994	1
chr11:32934946:32934946:C:T	chr11:32934946:32934946:C:T	QSER1	GRCh38	chr11	32934946	32934946	Missense_Mutation	SNP	rs62618693	missense_variant	R/C	deleterious(0)	probably_damaging(0.999)	0.0411253	39	0.0763209	0.927907	0.691634	0.925213	1
chr11:32954076:32954076:T:C	chr11:32954076:32954076:T:C	QSER1	GRCh38	chr11	32954076	32954076	Missense_Mutation	SNP	rs201036288	missense_variant	I/T	deleterious(0)	probably_damaging(0.946)	0.00210195	2	0.00391389	0.931015	1	0.936993	1
chr11:32975525:32975525:C:T	chr11:32975525:32975525:C:T	QSER1	GRCh38	chr11	32975525	32975525	Missense_Mutation	SNP	rs190905828	missense_variant	S/L		unknown(0)	0.000896716	1	0.00195695	1.09117	0.597631	1.10903	1
chr11:33025859:33025859:C:T	chr11:33025859:33025859:C:T	DEPDC7	GRCh38	chr11	33025859	33025859	Nonsense_Mutation	SNP	rs1159459029	stop_gained	R/*			4.41034e-05	1	0.00195695	22.1859	0.0437674	33.2992	1
chr11:33031490:33031490:A:G	chr11:33031490:33031490:A:G	DEPDC7	GRCh38	chr11	33031490	33031490	Missense_Mutation	SNP	rs75979055	missense_variant	K/E	deleterious(0)	probably_damaging(0.985)	0.00457044	2	0.00391389	0.428175	0.340675	0.42814	1
chr11:33054635:33054635:C:T	chr11:33054635:33054635:C:T	TCP11L1	GRCh38	chr11	33054635	33054635	Missense_Mutation	SNP	novel	missense_variant	T/I	deleterious(0.04)	possibly_damaging(0.873)		1	0.00195695	1000	0	1000	1
chr11:33057977:33057977:T:G	chr11:33057977:33057977:T:G	TCP11L1	GRCh38	chr11	33057977	33057977	Missense_Mutation	SNP	rs752531169	missense_variant	V/G	deleterious(0)	possibly_damaging(0.475)	2.93997e-05	1	0.00195695	33.2818	0.0293951	66.5994	1
chr11:33347899:33347899:C:G	chr11:33347899:33347899:C:G	HIPK3	GRCh38	chr11	33347899	33347899	Missense_Mutation	SNP	rs138907505	missense_variant	P/R	deleterious(0.01)	probably_damaging(0.972)	0.0110588	3	0.00587084	0.265438	0.00890872	0.263625	1
chr11:33351658:33351658:C:T	chr11:33351658:33351658:C:T	HIPK3	GRCh38	chr11	33351658	33351658	Missense_Mutation	SNP	rs760789845	missense_variant	P/L	deleterious(0)	probably_damaging(0.999)	8.81886e-05	1	0.00195695	11.0952	0.085621	13.3191	1
chr11:33542053:33542053:G:A	chr11:33542053:33542053:G:A	KIAA1549L	GRCh38	chr11	33542053	33542053	Missense_Mutation	SNP	rs76672414	missense_variant	G/R	deleterious_low_confidence(0)	probably_damaging(0.923)	0.0214482	2	0.00391389	0.0912406	1.39463e-07	0.0894873	1
chr11:33542174:33542174:C:G	chr11:33542174:33542174:C:G	KIAA1549L	GRCh38	chr11	33542174	33542174	Missense_Mutation	SNP	rs78716240	missense_variant	S/W	deleterious_low_confidence(0)	possibly_damaging(0.528)	7.35056e-05	1	0.00195695	13.3116	0.0718772	16.6491	1
chr11:33543632:33543632:C:T	chr11:33543632:33543632:C:T	KIAA1549L	GRCh38	chr11	33543632	33543632	Missense_Mutation	SNP	rs200940153	missense_variant	P/L	deleterious_low_confidence(0.02)	possibly_damaging(0.656)	0.000573226	2	0.00391389	3.41392	0.118317	3.50676	1
chr11:33568195:33568195:C:T	chr11:33568195:33568195:C:T	KIAA1549L	GRCh38	chr11	33568195	33568195	Missense_Mutation	SNP	rs747515119	missense_variant	R/W	deleterious(0)	probably_damaging(1)	2.94066e-05	1	0.00195695	33.2739	0.0293951	66.5994	1
chr11:3359768:3359768:C:T	chr11:3359768:3359768:C:T	ZNF195	GRCh38	chr11	3359768	3359768	Missense_Mutation	SNP	rs189086448	missense_variant	E/K	deleterious(0.04)	probably_damaging(0.957)	0.0213626	1	0.00195695	0.0458031	1.56395e-08	0.0448886	1
chr11:3362023:3362023:C:T	chr11:3362023:3362023:C:T	ZNF195	GRCh38	chr11	3362023	3362023	Missense_Mutation	SNP	rs145182698	missense_variant	C/Y	deleterious(0.03)	unknown(0)	0.0127438	1	0.00195695	0.0767804	5.3702e-05	0.0759263	1
chr11:33658755:33658755:C:T	chr11:33658755:33658755:C:T	KIAA1549L	GRCh38	chr11	33658755	33658755	Missense_Mutation	SNP	novel	missense_variant	T/I	deleterious(0)	probably_damaging(0.989)		1	0.00195695	1000	0	1000	1
chr11:33658787:33658787:G:A	chr11:33658787:33658787:G:A	KIAA1549L	GRCh38	chr11	33658787	33658787	Missense_Mutation	SNP	rs202122987	missense_variant	E/K	deleterious(0)	possibly_damaging(0.829)	0.0010729	2	0.00391389	1.82398	0.299677	1.84986	1
chr11:34131426:34131426:C:A	chr11:34131426:34131426:C:A	NAT10	GRCh38	chr11	34131426	34131426	Missense_Mutation	SNP	rs146685334	missense_variant	A/D	deleterious(0.01)	possibly_damaging(0.616)	0.000793651	1	0.00195695	1.23288	0.553302	1.25563	1
chr11:34133032:34133032:C:T	chr11:34133032:34133032:C:T	NAT10	GRCh38	chr11	34133032	34133032	Missense_Mutation	SNP	rs139767479	missense_variant	P/S	deleterious(0)	probably_damaging(1)	0.00372517	2	0.00391389	0.525331	0.59717	0.525041	1
chr11:34139393:34139393:C:T	chr11:34139393:34139393:C:T	NAT10	GRCh38	chr11	34139393	34139393	Missense_Mutation	SNP	rs199955231	missense_variant	R/W	deleterious(0)	possibly_damaging(0.832)	4.82556e-05	1	0.00195695	20.2769	0.057927	22.1992	1
chr11:34140484:34140484:A:C	chr11:34140484:34140484:A:C	NAT10	GRCh38	chr11	34140484	34140484	Missense_Mutation	SNP	rs1015800918	missense_variant	Y/S	deleterious(0.02)	possibly_damaging(0.616)	6.54622e-05	1	0.00195695	14.9472	0.0718772	16.6491	1
chr11:34146112:34146112:C:T	chr11:34146112:34146112:C:T	NAT10	GRCh38	chr11	34146112	34146112	Nonsense_Mutation	SNP	rs767159751	stop_gained	Q/*				1	0.00195695	1000	0	1000	1
chr11:34439026:34439026:C:T	chr11:34439026:34439026:C:T	CAT	GRCh38	chr11	34439026	34439026	Missense_Mutation	SNP	rs1344104946	missense_variant	R/W	deleterious_low_confidence(0)	probably_damaging(0.958)	2.41127e-05	1	0.00195695	40.5792	0.0293951	66.5994	1
chr11:34456122:34456122:C:A	chr11:34456122:34456122:C:A	CAT	GRCh38	chr11	34456122	34456122	Missense_Mutation	SNP	rs1347600452	missense_variant	P/T	deleterious(0)	probably_damaging(1)	1.46985e-05	1	0.00195695	66.5696	0.0148071	inf	1
chr11:34461363:34461363:G:A	chr11:34461363:34461363:G:A	CAT	GRCh38	chr11	34461363	34461363	Missense_Mutation	SNP	rs144648293	missense_variant	G/D	deleterious(0)	probably_damaging(0.985)	0.000940817	2	0.00391389	2.08005	0.250315	2.11441	1
chr11:34890512:34890512:G:A	chr11:34890512:34890512:G:A	APIP	GRCh38	chr11	34890512	34890512	Nonsense_Mutation	SNP	rs138288686	stop_gained	R/*			0.00264792	5	0.00978474	1.84763	0.204375	1.85237	1
chr11:34895029:34895029:C:G	chr11:34895029:34895029:C:G	APIP	GRCh38	chr11	34895029	34895029	Missense_Mutation	SNP	rs148981873	missense_variant	G/R	deleterious(0)	probably_damaging(0.996)	0.000414422	1	0.00195695	2.36106	0.351248	2.37761	1
chr11:36229224:36229224:G:T	chr11:36229224:36229224:G:T	LDLRAD3	GRCh38	chr11	36229224	36229224	Missense_Mutation	SNP	rs148471178	missense_variant	D/Y	deleterious_low_confidence(0)	possibly_damaging(0.615)	0.0133062	2	0.00391389	0.14707	0.000252026	0.14553	1
chr11:36229239:36229239:C:T	chr11:36229239:36229239:C:T	LDLRAD3	GRCh38	chr11	36229239	36229239	Missense_Mutation	SNP	rs368985910	missense_variant	R/C	deleterious_low_confidence(0)	probably_damaging(0.985)	2.9404e-05	1	0.00195695	33.2769	0.0293951	66.5994	1
chr11:36276183:36276183:T:A	chr11:36276183:36276183:T:A	COMMD9	GRCh38	chr11	36276183	36276183	Missense_Mutation	SNP	rs116305051	missense_variant	D/V	deleterious(0)	probably_damaging(0.999)	0.00554912	1	0.00195695	0.17633	0.0502692	0.175679	1
chr11:36592971:36592971:C:G	chr11:36592971:36592971:C:G	RAG2	GRCh38	chr11	36592971	36592971	Missense_Mutation	SNP	rs140682926	missense_variant	D/H	deleterious(0)	probably_damaging(0.998)	0.00105829	1	0.00195695	0.92458	1	0.937054	1
chr11:36593011:36593011:G:T	chr11:36593011:36593011:G:T	RAG2	GRCh38	chr11	36593011	36593011	Missense_Mutation	SNP	rs34629171	missense_variant	F/L	deleterious(0.02)	probably_damaging(0.989)	0.0167	17	0.0332681	0.996051	1	0.996505	1
chr11:3676364:3676364:C:T	chr11:3676364:3676364:C:T	NUP98	GRCh38	chr11	3676364	3676364	Missense_Mutation	SNP	rs143602983	missense_variant	R/H	deleterious(0)	possibly_damaging(0.629)	0.0133051	1	0.00195695	0.0735412	3.82175e-05	0.0726936	1
chr11:3723274:3723274:G:A	chr11:3723274:3723274:G:A	NUP98	GRCh38	chr11	3723274	3723274	Missense_Mutation	SNP	rs61751338	missense_variant	R/C	deleterious(0)	probably_damaging(0.939)	0.0179601	5	0.00978474	0.272402	0.000468062	0.268885	1
chr11:40114711:40114711:T:C	chr11:40114711:40114711:T:C	LRRC4C	GRCh38	chr11	40114711	40114711	Missense_Mutation	SNP	rs148878505	missense_variant	I/V	deleterious(0.03)	probably_damaging(0.995)	0.00320975	3	0.00587084	0.914533	1	0.915374	1
chr11:40116285:40116285:T:G	chr11:40116285:40116285:T:G	LRRC4C	GRCh38	chr11	40116285	40116285	Missense_Mutation	SNP	rs144974170	missense_variant	N/T	deleterious_low_confidence(0.02)	possibly_damaging(0.727)	0.00373431	2	0.00391389	0.524045	0.59717	0.525041	1
chr11:4086644:4086644:G:A	chr11:4086644:4086644:G:A	STIM1	GRCh38	chr11	4086644	4086644	Missense_Mutation	SNP	rs548943505	missense_variant	G/R	deleterious_low_confidence(0.04)	unknown(0)	0.00091695	1	0.00195695	1.0671	0.609469	1.07322	1
chr11:4086669:4086669:C:A	chr11:4086669:4086669:C:A	STIM1	GRCh38	chr11	4086669	4086669	Missense_Mutation	SNP	rs576833622	missense_variant	A/D	deleterious_low_confidence(0.02)	unknown(0)	0.000168854	1	0.00195695	5.79479	0.163918	6.0536	1
chr11:4086812:4086812:C:G	chr11:4086812:4086812:C:G	STIM1	GRCh38	chr11	4086812	4086812	Missense_Mutation	SNP	rs139558513	missense_variant	P/A	deleterious_low_confidence(0.01)	unknown(0)	0.00822519	1	0.00195695	0.118961	0.00420449	0.118163	1
chr11:4091311:4091311:C:T	chr11:4091311:4091311:C:T	STIM1	GRCh38	chr11	4091311	4091311	Missense_Mutation	SNP	rs141215990	missense_variant	S/F	deleterious_low_confidence(0)	probably_damaging(0.994)	0.00281303	4	0.00782779	1.39134	0.541246	1.39495	1
chr11:4091668:4091668:G:A	chr11:4091668:4091668:G:A	STIM1	GRCh38	chr11	4091668	4091668	Missense_Mutation	SNP	rs140080199	missense_variant	R/H	deleterious_low_confidence(0)	probably_damaging(0.991)	0.00144928	1	0.00195695	0.675145	1	0.678616	1
chr11:43330012:43330012:G:A	chr11:43330012:43330012:G:A	API5	GRCh38	chr11	43330012	43330012	Missense_Mutation	SNP		missense_variant	R/H	deleterious(0.03)	probably_damaging(0.963)		1	0.00195695	1000	0	1000	1
chr11:4385377:4385377:A:T	chr11:4385377:4385377:A:T	TRIM21	GRCh38	chr11	4385377	4385377	Missense_Mutation	SNP	rs199881122	missense_variant	F/I	deleterious(0.01)	probably_damaging(0.996)	0.00201441	1	0.00195695	0.485737	0.727123	0.488729	1
chr11:43882671:43882671:C:T	chr11:43882671:43882671:C:T	ALKBH3	GRCh38	chr11	43882671	43882671	Nonsense_Mutation	SNP	rs148553066	stop_gained	R/*			0.000176382	1	0.00195695	5.54747	0.163918	6.0536	1
chr11:4390135:4390135:C:T	chr11:4390135:4390135:C:T	TRIM21	GRCh38	chr11	4390135	4390135	Missense_Mutation	SNP	rs1487013377	missense_variant	C/Y	deleterious(0)	probably_damaging(0.999)		1	0.00195695	1000	0	1000	1
chr11:44074626:44074626:T:A	chr11:44074626:44074626:T:A	ACCS	GRCh38	chr11	44074626	44074626	Missense_Mutation	SNP	novel	missense_variant	V/E	deleterious(0.02)	possibly_damaging(0.517)		1	0.00195695	1000	0	1000	1
chr11:44074679:44074679:A:T	chr11:44074679:44074679:A:T	ACCS	GRCh38	chr11	44074679	44074679	Missense_Mutation	SNP	novel	missense_variant,splice_region_variant	N/Y	deleterious(0.01)	probably_damaging(0.996)		1	0.00195695	1000	0	1000	1
chr11:44108191:44108191:T:G	chr11:44108191:44108191:T:G	EXT2	GRCh38	chr11	44108191	44108191	Missense_Mutation	SNP	novel	missense_variant	L/R	deleterious(0)	probably_damaging(1)		1	0.00195695	1000	0	1000	1
chr11:44126841:44126841:G:A	chr11:44126841:44126841:G:A	EXT2	GRCh38	chr11	44126841	44126841	Missense_Mutation	SNP	rs149727518	missense_variant	R/H	deleterious(0.04)	possibly_damaging(0.809)	0.000793791	2	0.00391389	2.46532	0.195851	2.51373	1
chr11:44126898:44126898:C:T	chr11:44126898:44126898:C:T	EXT2	GRCh38	chr11	44126898	44126898	Missense_Mutation	SNP	rs141035971	missense_variant	P/L	deleterious(0)	probably_damaging(1)	0.000617357	2	0.00391389	3.16988	0.133164	3.25002	1
chr11:44605159:44605159:G:A	chr11:44605159:44605159:G:A	CD82	GRCh38	chr11	44605159	44605159	Missense_Mutation	SNP	rs145881169	missense_variant	E/K	deleterious(0)	probably_damaging(0.993)	0.00188191	3	0.00587084	1.55981	0.446371	1.57338	1
chr11:44919916:44919916:C:T	chr11:44919916:44919916:C:T	TSPAN18	GRCh38	chr11	44919916	44919916	Missense_Mutation	SNP	rs775147085	missense_variant	R/W	deleterious(0.01)	possibly_damaging(0.727)	2.93997e-05	1	0.00195695	33.2818	0.0293951	66.5994	1
chr11:44934964:44934964:G:A	chr11:44934964:44934964:G:A	TP53I11	GRCh38	chr11	44934964	44934964	Missense_Mutation	SNP	rs1262914410	missense_variant	L/F	deleterious(0.04)	probably_damaging(0.994)		1	0.00195695	1000	0	1000	1
chr11:4605387:4605387:G:A	chr11:4605387:4605387:G:A	TRIM68	GRCh38	chr11	4605387	4605387	Missense_Mutation	SNP	rs150218235	missense_variant	L/F	deleterious(0.01)	probably_damaging(0.986)	0.00103434	1	0.00195695	0.945988	1	0.950455	1
chr11:46542503:46542503:C:T	chr11:46542503:46542503:C:T	AMBRA1	GRCh38	chr11	46542503	46542503	Missense_Mutation	SNP	rs145466300	missense_variant	R/H	deleterious_low_confidence(0)	probably_damaging(0.996)	0.00222717	2	0.00391389	0.87867	1	0.881028	1
chr11:46542705:46542705:G:A	chr11:46542705:46542705:G:A	AMBRA1	GRCh38	chr11	46542705	46542705	Missense_Mutation	SNP	novel	missense_variant	P/S	deleterious_low_confidence(0)	probably_damaging(0.998)		1	0.00195695	1000	0	1000	1
chr11:46650206:46650206:C:T	chr11:46650206:46650206:C:T	ATG13	GRCh38	chr11	46650206	46650206	Missense_Mutation	SNP	rs145889337	missense_variant	T/M	deleterious(0)	probably_damaging(0.956)	0.000207039	1	0.00195695	4.72604	0.200517	4.75619	1
chr11:46657579:46657579:C:T	chr11:46657579:46657579:C:T	ATG13	GRCh38	chr11	46657579	46657579	Missense_Mutation	SNP	rs145070001	missense_variant	R/C	deleterious(0.03)	possibly_damaging(0.794)	0.000655222	1	0.00195695	1.49335	0.489067	1.51267	1
chr11:46680679:46680679:G:T	chr11:46680679:46680679:G:T	ARHGAP1	GRCh38	chr11	46680679	46680679	Missense_Mutation	SNP	rs572555794	missense_variant	P/H	deleterious(0)	possibly_damaging(0.749)	0.000144795	1	0.00195695	6.75765	0.138593	7.39906	1
chr11:46744418:46744418:A:-	chr11:46744418:46744418:A:-	CKAP5	GRCh38	chr11	46744418	46744418	Frame_Shift_Del	DEL	rs1373806260	frameshift_variant	L/X			1.4699e-05	1	0.00195695	66.5674	0.0148071	inf
chr11:46859041:46859041:G:C	chr11:46859041:46859041:G:C	LRP4	GRCh38	chr11	46859041	46859041	Missense_Mutation	SNP	rs149082597	missense_variant	S/C	deleterious_low_confidence(0.01)	possibly_damaging(0.62)	0.00202906	3	0.00587084	1.44669	0.466842	1.45832	1
chr11:46869126:46869126:T:A	chr11:46869126:46869126:T:A	LRP4	GRCh38	chr11	46869126	46869126	Missense_Mutation	SNP	rs199747378	missense_variant	R/W	deleterious(0.02)	probably_damaging(0.934)	0.00189791	3	0.00587084	1.54666	0.450219	1.54894	1
chr11:46889483:46889483:G:A	chr11:46889483:46889483:G:A	LRP4	GRCh38	chr11	46889483	46889483	Missense_Mutation	SNP	rs761148147	missense_variant	P/S	deleterious(0.05)	probably_damaging(0.988)	1.4699e-05	1	0.00195695	66.5674	0.0148071	inf	1
chr11:46894639:46894639:A:C	chr11:46894639:46894639:A:C	LRP4	GRCh38	chr11	46894639	46894639	Missense_Mutation	SNP	rs1347613812	missense_variant	L/R	deleterious(0)	probably_damaging(0.979)	2.93988e-05	1	0.00195695	33.2828	0.0293951	66.5994	1
chr11:46895950:46895950:G:A	chr11:46895950:46895950:G:A	LRP4	GRCh38	chr11	46895950	46895950	Missense_Mutation	SNP	rs118009068	missense_variant	R/W	deleterious(0.02)	possibly_damaging(0.88)	0.0259584	27	0.0528376	1.01774	0.920868	1.0183	1
chr11:46896931:46896931:C:G	chr11:46896931:46896931:C:G	LRP4	GRCh38	chr11	46896931	46896931	Missense_Mutation	SNP	rs750372656	missense_variant	W/S	deleterious(0)	probably_damaging(0.982)	1.46951e-05	1	0.00195695	66.585	0.0148071	inf	1
chr11:47165499:47165499:G:C	chr11:47165499:47165499:G:C	ARFGAP2	GRCh38	chr11	47165499	47165499	Missense_Mutation	SNP	rs11542794	missense_variant	R/G	deleterious(0.01)	possibly_damaging(0.876)	0.000132877	1	0.00195695	7.36375	0.138593	7.39906	1
chr11:47166876:47166876:G:A	chr11:47166876:47166876:G:A	ARFGAP2	GRCh38	chr11	47166876	47166876	Missense_Mutation	SNP	rs35950498	missense_variant	R/W	deleterious(0)	probably_damaging(0.999)	0.0177175	3	0.00587084	0.165679	3.17603e-05	0.163329	1
chr11:47180218:47180218:G:A	chr11:47180218:47180218:G:A	PACSIN3	GRCh38	chr11	47180218	47180218	Missense_Mutation	SNP	rs148229381	missense_variant	R/W	deleterious(0)	probably_damaging(0.976)	0.00186104	1	0.00195695	0.525767	1	0.527595	1
chr11:47182475:47182475:C:T	chr11:47182475:47182475:C:T	PACSIN3	GRCh38	chr11	47182475	47182475	Missense_Mutation	SNP	rs199499148	missense_variant	A/T	deleterious(0)	probably_damaging(0.997)	0.00170157	1	0.00195695	0.575042	1	0.578154	1
chr11:47274981:47274981:C:T	chr11:47274981:47274981:C:T	MADD	GRCh38	chr11	47274981	47274981	Missense_Mutation	SNP	rs372216528	missense_variant	R/C	deleterious(0.02)	possibly_damaging(0.453)	0.000261677	1	0.00195695	3.73924	0.235516	3.91669	1
chr11:47276747:47276747:C:T	chr11:47276747:47276747:C:T	MADD	GRCh38	chr11	47276747	47276747	Nonsense_Mutation	SNP	rs147179561	stop_gained	R/*			8.81886e-05	1	0.00195695	11.0952	0.085621	13.3191	1
chr11:47279043:47279043:A:C	chr11:47279043:47279043:A:C	MADD	GRCh38	chr11	47279043	47279043	Missense_Mutation	SNP	rs369645259	missense_variant	E/D	deleterious(0.03)	probably_damaging(0.97)	0.000117602	1	0.00195695	8.32021	0.112502	9.51336	1
chr11:47286514:47286514:C:G	chr11:47286514:47286514:C:G	MADD	GRCh38	chr11	47286514	47286514	Missense_Mutation	SNP	rs143586888	missense_variant	T/R	deleterious_low_confidence(0)	probably_damaging(0.999)	0.000720292	2	0.00391389	2.71688	0.169216	2.77578	1
chr11:47315257:47315257:G:A	chr11:47315257:47315257:G:A	MADD	GRCh38	chr11	47315257	47315257	Missense_Mutation	SNP	rs769408216	missense_variant	R/Q	deleterious(0)	probably_damaging(0.992)	0.000207039	1	0.00195695	4.72604	0.200517	4.75619	1
chr11:47571628:47571628:G:C	chr11:47571628:47571628:G:C	PTPMT1	GRCh38	chr11	47571628	47571628	Nonstop_Mutation	SNP	rs190036505	stop_lost	*/S			0.017798	2	0.00391389	0.109953	5.47703e-06	0.10823	1
chr11:47573565:47573565:A:C	chr11:47573565:47573565:A:C	KBTBD4	GRCh38	chr11	47573565	47573565	Missense_Mutation	SNP	novel	missense_variant	W/G	deleterious(0)	probably_damaging(0.994)		1	0.00195695	1000	0	1000	1
chr11:47580681:47580681:T:C	chr11:47580681:47580681:T:C	NDUFS3	GRCh38	chr11	47580681	47580681	Missense_Mutation	SNP	rs2233356	missense_variant	M/T		unknown(0)	0.00314576	1	0.00195695	0.311045	0.385232	0.311698	1
chr11:47584378:47584378:G:A	chr11:47584378:47584378:G:A	NDUFS3	GRCh38	chr11	47584378	47584378	Missense_Mutation	SNP	rs773174072	missense_variant	R/H	deleterious(0.02)	probably_damaging(0.999)	1.47029e-05	1	0.00195695	66.5497	0.0148071	inf	1
chr11:47724775:47724780:GAACCT:-	chr11:47724775:47724780:GAACCT:-	FNBP4	GRCh38	chr11	47724775	47724780	Splice_Site	DEL	rs776413551	splice_acceptor_variant,coding_sequence_variant				6.54707e-05	2	0.00391389	29.8904	0.00315823	33.3309
chr11:47734031:47734031:C:A	chr11:47734031:47734031:C:A	FNBP4	GRCh38	chr11	47734031	47734031	Missense_Mutation	SNP	rs758501015	missense_variant	Q/H	deleterious(0.01)	probably_damaging(0.993)	6.75584e-05	1	0.00195695	14.4834	0.0718772	16.6491	1
chr11:47754662:47754662:C:T	chr11:47754662:47754662:C:T	FNBP4	GRCh38	chr11	47754662	47754662	Missense_Mutation	SNP	rs200495115	missense_variant,splice_region_variant	G/S	deleterious(0)	probably_damaging(0.999)	0.000196954	2	0.00391389	9.93606	0.0202408	10.2543	1
chr11:47804569:47804569:A:T	chr11:47804569:47804569:A:T	NUP160	GRCh38	chr11	47804569	47804569	Missense_Mutation	SNP	rs143647196	missense_variant	C/S	deleterious(0.01)	possibly_damaging(0.83)	0.000161655	1	0.00195695	6.05285	0.15135	6.65906	1
chr11:47812930:47812930:G:A	chr11:47812930:47812930:G:A	NUP160	GRCh38	chr11	47812930	47812930	Missense_Mutation	SNP	rs149988673	missense_variant	P/L	deleterious(0)	probably_damaging(0.999)	0.00227888	2	0.00391389	0.858732	1	0.863827	1
chr11:47848264:47848264:G:A	chr11:47848264:47848264:G:A	NUP160	GRCh38	chr11	47848264	47848264	Missense_Mutation	SNP	novel	missense_variant	R/C	deleterious(0)	probably_damaging(0.996)		1	0.00195695	1000	0	1000	1
chr11:48110066:48110066:C:A	chr11:48110066:48110066:C:A	PTPRJ	GRCh38	chr11	48110066	48110066	Nonsense_Mutation	SNP	rs201977385	stop_gained	C/*				1	0.00195695	1000	0	1000	1
chr11:48128020:48128020:C:T	chr11:48128020:48128020:C:T	PTPRJ	GRCh38	chr11	48128020	48128020	Missense_Mutation	SNP	rs78258670	missense_variant	P/L	deleterious(0.03)	probably_damaging(0.979)	0.0181985	2	0.00391389	0.107533	3.84463e-06	0.105825	1
chr11:48136065:48136065:G:A	chr11:48136065:48136065:G:A	PTPRJ	GRCh38	chr11	48136065	48136065	Missense_Mutation	SNP	rs145130615	missense_variant	V/M	deleterious(0.02)	probably_damaging(0.986)	8.82145e-05	1	0.00195695	11.092	0.085621	13.3191	1
chr11:48155843:48155843:C:T	chr11:48155843:48155843:C:T	PTPRJ	GRCh38	chr11	48155843	48155843	Missense_Mutation	SNP	rs151078858	missense_variant	T/M	deleterious(0)	probably_damaging(0.993)	0.00104726	2	0.00391389	1.86864	0.294207	1.87595	1
chr11:48163582:48163582:A:G	chr11:48163582:48163582:A:G	PTPRJ	GRCh38	chr11	48163582	48163582	Missense_Mutation	SNP	rs201873108	missense_variant	Q/R	deleterious(0.03)	probably_damaging(0.997)	0.000261746	1	0.00195695	3.73826	0.235516	3.91669	1
chr11:48164453:48164453:G:A	chr11:48164453:48164453:G:A	PTPRJ	GRCh38	chr11	48164453	48164453	Missense_Mutation	SNP	rs550632588	missense_variant	V/M	deleterious(0)	probably_damaging(0.996)	0.00211946	1	0.00195695	0.461662	0.728604	0.461523	1
chr11:49185693:49185693:G:A	chr11:49185693:49185693:G:A	FOLH1	GRCh38	chr11	49185693	49185693	Missense_Mutation	SNP	rs140123322	missense_variant	L/F	deleterious(0)	probably_damaging(0.99)	0.00202933	3	0.00587084	1.4465	0.466842	1.45832	1
chr11:49200422:49200422:G:A	chr11:49200422:49200422:G:A	FOLH1	GRCh38	chr11	49200422	49200422	Missense_Mutation	SNP	rs774791165	missense_variant	H/Y	deleterious(0)	probably_damaging(0.998)	1.46985e-05	1	0.00195695	66.5696	0.0148071	inf	1
chr11:5664910:5664910:T:G	chr11:5664910:5664910:T:G	TRIM5	GRCh38	chr11	5664910	5664910	Missense_Mutation	SNP	rs142925424	missense_variant	I/L	deleterious(0.01)	possibly_damaging(0.572)	0.00173504	1	0.00195695	0.563949	1	0.568255	1
chr11:5679823:5679823:G:A	chr11:5679823:5679823:G:A	TRIM5	GRCh38	chr11	5679823	5679823	Missense_Mutation	SNP	rs141064413	missense_variant	R/W	deleterious(0.03)	probably_damaging(0.999)	0.000868592	2	0.00391389	2.25301	0.22841	2.25789	1
chr11:5680087:5680087:C:T	chr11:5680087:5680087:C:T	TRIM5	GRCh38	chr11	5680087	5680087	Missense_Mutation	SNP	rs59896509	missense_variant	G/S	deleterious(0.01)	probably_damaging(1)	0.0230888	1	0.00195695	0.0423787	2.267e-09	0.0414412	1
chr11:5698398:5698398:G:C	chr11:5698398:5698398:G:C	TRIM22	GRCh38	chr11	5698398	5698398	Missense_Mutation	SNP	novel	missense_variant	E/D	deleterious(0)	possibly_damaging(0.905)		1	0.00195695	1000	0	1000	1
chr11:5709086:5709086:C:A	chr11:5709086:5709086:C:A	TRIM22	GRCh38	chr11	5709086	5709086	Nonsense_Mutation	SNP	rs370283523	stop_gained	S/*			4.40982e-05	2	0.00391389	44.377	0.00128848	66.6637	1
chr11:5709523:5709523:A:G	chr11:5709523:5709523:A:G	TRIM22	GRCh38	chr11	5709523	5709523	Missense_Mutation	SNP	rs957928960	missense_variant	N/D	deleterious(0.02)	probably_damaging(1)		1	0.00195695	1000	0	1000	1
chr11:57301020:57301020:G:A	chr11:57301020:57301020:G:A	TNKS1BP1	GRCh38	chr11	57301020	57301020	Missense_Mutation	SNP	rs139208640	missense_variant	R/C	deleterious(0)	probably_damaging(1)	0.0055273	5	0.00978474	0.885128	1	0.886581	1
chr11:57301031:57301031:C:T	chr11:57301031:57301031:C:T	TNKS1BP1	GRCh38	chr11	57301031	57301031	Missense_Mutation	SNP	rs144895600	missense_variant	R/H	deleterious(0)	probably_damaging(0.999)	0.00291099	2	0.00391389	0.672262	1	0.674848	1
chr11:57301833:57301833:G:C	chr11:57301833:57301833:G:C	TNKS1BP1	GRCh38	chr11	57301833	57301833	Missense_Mutation	SNP	rs373036277	missense_variant	P/A	deleterious(0)	probably_damaging(0.999)		1	0.00195695	1000	0	1000	1
chr11:57301929:57301929:G:A	chr11:57301929:57301929:G:A	TNKS1BP1	GRCh38	chr11	57301929	57301929	Missense_Mutation	SNP	rs757163691	missense_variant	R/W	deleterious(0)	probably_damaging(0.942)		1	0.00195695	1000	0	1000	1
chr11:57308581:57308581:C:A	chr11:57308581:57308581:C:A	TNKS1BP1	GRCh38	chr11	57308581	57308581	Missense_Mutation	SNP	rs145489104	missense_variant	G/V	deleterious(0)	possibly_damaging(0.892)	0.0058639	1	0.00195695	0.166864	0.0349873	0.166358	1
chr11:57308684:57308684:C:T	chr11:57308684:57308684:C:T	TNKS1BP1	GRCh38	chr11	57308684	57308684	Missense_Mutation	SNP	rs148468577	missense_variant	D/N	deleterious(0.01)	probably_damaging(0.999)	0.00383699	1	0.00195695	0.255011	0.194967	0.255176	1
chr11:57308707:57308707:C:T	chr11:57308707:57308707:C:T	TNKS1BP1	GRCh38	chr11	57308707	57308707	Missense_Mutation	SNP	rs373856615	missense_variant	R/Q	deleterious(0.01)	probably_damaging(0.994)	0.000261814	1	0.00195695	3.73729	0.235516	3.91669	1
chr11:57320250:57320250:C:T	chr11:57320250:57320250:C:T	TNKS1BP1	GRCh38	chr11	57320250	57320250	Missense_Mutation	SNP	rs371562715	missense_variant	R/H	deleterious(0)	probably_damaging(0.997)	7.3497e-05	1	0.00195695	13.3131	0.0718772	16.6491	1
chr11:57320343:57320343:C:T	chr11:57320343:57320343:C:T	TNKS1BP1	GRCh38	chr11	57320343	57320343	Missense_Mutation	SNP	rs143756483	missense_variant	R/H	deleterious(0)	probably_damaging(0.999)	0.00968206	6	0.0117417	0.606363	0.258833	0.604382	1
chr11:57333479:57333479:T:G	chr11:57333479:57333479:T:G	SSRP1	GRCh38	chr11	57333479	57333479	Missense_Mutation	SNP	novel	missense_variant	D/A	deleterious(0.04)	possibly_damaging(0.908)		1	0.00195695	1000	0	1000	1
chr11:57598275:57598275:C:T	chr11:57598275:57598275:C:T	SERPING1	GRCh38	chr11	57598275	57598275	Missense_Mutation	SNP	rs185342631	missense_variant	A/V	deleterious_low_confidence(0)	possibly_damaging(0.637)	0.00227838	2	0.00391389	0.85892	1	0.863827	1
chr11:57661056:57661056:C:T	chr11:57661056:57661056:C:T	CLP1	GRCh38	chr11	57661056	57661056	Missense_Mutation	SNP	rs150146614	missense_variant	R/C	deleterious(0.01)	probably_damaging(0.953)	0.000293953	2	0.00391389	6.65735	0.0381909	7.01548	1
chr11:57692626:57692626:C:G	chr11:57692626:57692626:C:G	ZDHHC5	GRCh38	chr11	57692626	57692626	Missense_Mutation	SNP	novel	missense_variant	R/G	deleterious(0)	probably_damaging(0.975)		1	0.00195695	1000	0	1000	1
chr11:57696787:57696787:C:T	chr11:57696787:57696787:C:T	ZDHHC5	GRCh38	chr11	57696787	57696787	Missense_Mutation	SNP	rs142617104	missense_variant	P/S	deleterious(0)	probably_damaging(0.945)	0.000308651	1	0.00195695	3.17016	0.268984	3.32904	1
chr11:57698964:57698964:C:T	chr11:57698964:57698964:C:T	ZDHHC5	GRCh38	chr11	57698964	57698964	Missense_Mutation	SNP	rs116848448	missense_variant	R/W	deleterious(0.02)	probably_damaging(0.981)	0.000962279	1	0.00195695	1.01683	0.626577	1.02364	1
chr11:57699019:57699019:C:T	chr11:57699019:57699019:C:T	ZDHHC5	GRCh38	chr11	57699019	57699019	Missense_Mutation	SNP	rs148944485	missense_variant	P/L	deleterious(0)	possibly_damaging(0.776)	0.00372988	4	0.00782779	1.04934	0.79447	1.05214	1
chr11:57704987:57704987:G:A	chr11:57704987:57704987:G:A	MED19	GRCh38	chr11	57704987	57704987	Missense_Mutation	SNP	novel	missense_variant	L/F	deleterious(0)	probably_damaging(0.995)	1.46972e-05	1	0.00195695	66.5755	0.0148071	inf	1
chr11:57741618:57741618:G:A	chr11:57741618:57741618:G:A	SELENOH	GRCh38	chr11	57741618	57741618	Missense_Mutation	SNP	rs11552988	missense_variant	R/H	deleterious(0.01)	possibly_damaging(0.719)	0.0302585	1	0.00195695	0.0323371	1.58369e-12	0.031398	1
chr11:57741906:57741906:C:T	chr11:57741906:57741906:C:T	SELENOH	GRCh38	chr11	57741906	57741906	Missense_Mutation	SNP	rs747935080	missense_variant	P/S	deleterious(0.01)	probably_damaging(0.975)	1.46998e-05	1	0.00195695	66.5637	0.0148071	inf	1
chr11:57741925:57741925:A:T	chr11:57741925:57741925:A:T	SELENOH	GRCh38	chr11	57741925	57741925	Missense_Mutation	SNP	rs185768359	missense_variant	E/V	deleterious(0)	probably_damaging(0.999)	0.00395565	3	0.00587084	0.742083	0.802794	0.744046	1
chr11:58549995:58549995:T:C	chr11:58549995:58549995:T:C	LPXN	GRCh38	chr11	58549995	58549995	Missense_Mutation	SNP	rs888002563	missense_variant	Y/C	deleterious(0)	probably_damaging(1)	1.46994e-05	1	0.00195695	66.5655	0.0148071	inf	1
chr11:58617561:58617561:C:T	chr11:58617561:58617561:C:T	ZFP91	GRCh38	chr11	58617561	58617561	Missense_Mutation	SNP	rs755957033	missense_variant	T/M	deleterious_low_confidence(0.02)	possibly_damaging(0.548)	4.41021e-05	1	0.00195695	22.1866	0.0437674	33.2992	1
chr11:59152032:59152032:C:T	chr11:59152032:59152032:C:T	FAM111A	GRCh38	chr11	59152032	59152032	Nonsense_Mutation	SNP	rs1298422871	stop_gained	Q/*			5.87959e-05	1	0.00195695	16.6419	0.057927	22.1992	1
chr11:59152779:59152779:A:T	chr11:59152779:59152779:A:T	FAM111A	GRCh38	chr11	59152779	59152779	Missense_Mutation	SNP	rs143839121	missense_variant	T/S	deleterious(0.03)	probably_damaging(0.983)	0.00049975	1	0.00195695	1.95793	0.397898	2.01721	1
chr11:59181990:59181990:C:T	chr11:59181990:59181990:C:T	DTX4	GRCh38	chr11	59181990	59181990	Missense_Mutation	SNP	rs761109323	missense_variant	R/W	deleterious(0.01)	probably_damaging(0.984)	4.82509e-05	1	0.00195695	20.2789	0.057927	22.1992	1
chr11:59181994:59181994:G:A	chr11:59181994:59181994:G:A	DTX4	GRCh38	chr11	59181994	59181994	Missense_Mutation	SNP	rs1025099565	missense_variant	R/H	deleterious(0.04)	probably_damaging(0.996)		1	0.00195695	1000	0	1000	1
chr11:59199720:59199720:G:A	chr11:59199720:59199720:G:A	DTX4	GRCh38	chr11	59199720	59199720	Missense_Mutation	SNP	rs747318101	missense_variant	A/T	deleterious(0)	probably_damaging(0.996)	2.41383e-05	1	0.00195695	40.5361	0.0293951	66.5994	1
chr11:59211653:59211653:G:T	chr11:59211653:59211653:G:T	MPEG1	GRCh38	chr11	59211653	59211653	Missense_Mutation	SNP	rs200420254	missense_variant	P/T	deleterious(0)	possibly_damaging(0.784)	0.00421947	1	0.00195695	0.231895	0.138591	0.231889	1
chr11:59211677:59211677:A:G	chr11:59211677:59211677:A:G	MPEG1	GRCh38	chr11	59211677	59211677	Missense_Mutation	SNP	rs1254693559	missense_variant	C/R	deleterious(0)	probably_damaging(0.998)	2.93962e-05	1	0.00195695	33.2857	0.0293951	66.5994	1
chr11:59211953:59211953:G:A	chr11:59211953:59211953:G:A	MPEG1	GRCh38	chr11	59211953	59211953	Missense_Mutation	SNP	rs768506219	missense_variant	R/C	deleterious(0)	probably_damaging(0.978)		1	0.00195695	1000	0	1000	1
chr11:59212195:59212195:G:A	chr11:59212195:59212195:G:A	MPEG1	GRCh38	chr11	59212195	59212195	Missense_Mutation	SNP	rs199564440	missense_variant	S/F	deleterious(0)	probably_damaging(0.924)	0.0055947	1	0.00195695	0.174893	0.0507437	0.174285	1
chr11:59212289:59212289:G:C	chr11:59212289:59212289:G:C	MPEG1	GRCh38	chr11	59212289	59212289	Missense_Mutation	SNP	rs201984349	missense_variant	L/V	deleterious(0)	possibly_damaging(0.844)	0.000457995	1	0.00195695	2.13643	0.379654	2.14742	1
chr11:59212306:59212306:G:A	chr11:59212306:59212306:G:A	MPEG1	GRCh38	chr11	59212306	59212306	Missense_Mutation	SNP	rs541679679	missense_variant	T/M	deleterious(0)	probably_damaging(0.997)	2.94023e-05	1	0.00195695	33.2788	0.0293951	66.5994	1
chr11:59212649:59212649:T:C	chr11:59212649:59212649:T:C	MPEG1	GRCh38	chr11	59212649	59212649	Missense_Mutation	SNP	rs143527301	missense_variant	T/A	deleterious(0)	probably_damaging(0.994)	0.00370403	3	0.00587084	0.792494	1	0.794639	1
chr11:59212703:59212703:G:A	chr11:59212703:59212703:G:A	MPEG1	GRCh38	chr11	59212703	59212703	Missense_Mutation	SNP	rs149377168	missense_variant	R/W	deleterious(0)	probably_damaging(0.995)	0.000690892	1	0.00195695	1.41625	0.504096	1.44686	1
chr11:59576952:59576952:G:A	chr11:59576952:59576952:G:A	OSBP	GRCh38	chr11	59576952	59576952	Missense_Mutation	SNP	rs200625839	missense_variant	P/S	deleterious(0)	probably_damaging(0.991)	0.00038506	1	0.00195695	2.54109	0.331592	2.56057	1
chr11:59594026:59594026:C:T	chr11:59594026:59594026:C:T	OSBP	GRCh38	chr11	59594026	59594026	Missense_Mutation	SNP	rs149764564	missense_variant	R/Q	deleterious(0.02)	probably_damaging(0.988)	0.000264527	1	0.00195695	3.69896	0.235516	3.91669	1
chr11:59787116:59787116:C:G	chr11:59787116:59787116:C:G	STX3	GRCh38	chr11	59787116	59787116	Missense_Mutation	SNP	rs145044710	missense_variant	S/C	deleterious(0.01)	probably_damaging(0.968)	0.000102896	1	0.00195695	9.50935	0.0991614	11.0991	1
chr11:59806355:59806355:G:A	chr11:59806355:59806355:G:A	MRPL16	GRCh38	chr11	59806355	59806355	Missense_Mutation	SNP	rs144762155	missense_variant	R/C	deleterious_low_confidence(0)	probably_damaging(0.922)	0.00119072	1	0.00195695	0.82175	1	0.831525	1
chr11:60094000:60094000:G:T	chr11:60094000:60094000:G:T	MS4A2	GRCh38	chr11	60094000	60094000	Nonsense_Mutation	SNP	rs138180929	stop_gained	G/*			0.00129358	1	0.00195695	0.756407	1	0.764542	1
chr11:60186155:60186155:C:T	chr11:60186155:60186155:C:T	MS4A4A	GRCh38	chr11	60186155	60186155	Missense_Mutation	SNP	rs141157482	missense_variant	R/W	deleterious_low_confidence(0.02)	possibly_damaging(0.718)	0.00159251	2	0.00391389	1.22884	0.679513	1.23259	1
chr11:60297222:60297222:T:A	chr11:60297222:60297222:T:A	MS4A4A	GRCh38	chr11	60297222	60297222	Missense_Mutation	SNP	rs530587978	missense_variant	M/K	deleterious(0)	probably_damaging(0.959)	0.00115518	1	0.00195695	0.847031	1	0.852872	1
chr11:60301047:60301047:C:T	chr11:60301047:60301047:C:T	MS4A4A	GRCh38	chr11	60301047	60301047	Missense_Mutation	SNP	rs759323164	missense_variant	T/I	deleterious(0)	probably_damaging(0.949)	0.000327955	1	0.00195695	2.98356	0.290479	3.02631	1
chr11:60385217:60385217:C:G	chr11:60385217:60385217:C:G	MS4A7	GRCh38	chr11	60385217	60385217	Missense_Mutation	SNP	rs141543926	missense_variant	L/V	deleterious(0.01)	probably_damaging(0.949)	0.0118549	1	0.00195695	0.0825375	0.00017009	0.0816513	1
chr11:60386730:60386730:G:A	chr11:60386730:60386730:G:A	MS4A7	GRCh38	chr11	60386730	60386730	Missense_Mutation	SNP	rs36102108	missense_variant	G/E	deleterious(0)	probably_damaging(1)	0.000720207	1	0.00195695	1.3586	0.518683	1.38653	1
chr11:60392703:60392703:C:A	chr11:60392703:60392703:C:A	MS4A7	GRCh38	chr11	60392703	60392703	Missense_Mutation	SNP	rs143858799	missense_variant	L/I	deleterious(0.01)	probably_damaging(0.998)	0.00151444	1	0.00195695	0.646096	1	0.651966	1
chr11:60899169:60899169:G:T	chr11:60899169:60899169:G:T	PRPF19	GRCh38	chr11	60899169	60899169	Missense_Mutation	SNP	novel	missense_variant	L/M	deleterious(0.01)	probably_damaging(0.996)		1	0.00195695	1000	0	1000	1
chr11:61132460:61132460:G:A	chr11:61132460:61132460:G:A	VPS37C	GRCh38	chr11	61132460	61132460	Missense_Mutation	SNP	rs117231827	missense_variant	S/F	deleterious(0)	possibly_damaging(0.694)	0.0128273	13	0.0254403	0.991647	1	0.99182	1
chr11:61134111:61134111:G:T	chr11:61134111:61134111:G:T	VPS37C	GRCh38	chr11	61134111	61134111	Missense_Mutation	SNP	rs139187594	missense_variant	R/S	deleterious(0)	probably_damaging(0.999)	0.000523697	2	0.00391389	3.73679	0.103928	3.80751	1
chr11:61134186:61134186:G:A	chr11:61134186:61134186:G:A	VPS37C	GRCh38	chr11	61134186	61134186	Missense_Mutation	SNP	rs201496517	missense_variant	R/W	deleterious(0)	probably_damaging(0.999)	0.000851008	1	0.00195695	1.14978	0.579198	1.16745	1
chr11:61138747:61138747:T:C	chr11:61138747:61138747:T:C	VPS37C	GRCh38	chr11	61138747	61138747	Missense_Mutation	SNP	novel	missense_variant	E/G	deleterious(0)	possibly_damaging(0.709)		1	0.00195695	1000	0	1000	1
chr11:61331679:61331679:G:A	chr11:61331679:61331679:G:A	DDB1	GRCh38	chr11	61331679	61331679	Missense_Mutation	SNP	rs35597036	missense_variant	S/L	deleterious(0.01)	possibly_damaging(0.797)	0.000543862	2	0.00391389	3.59824	0.108669	3.70169	1
chr11:61346474:61346474:C:T	chr11:61346474:61346474:C:T	TKFC	GRCh38	chr11	61346474	61346474	Missense_Mutation	SNP	rs139056511	missense_variant	R/W	deleterious(0)	possibly_damaging(0.727)	0.00451275	1	0.00195695	0.216824	0.0980299	0.216669	1
chr11:61366052:61366052:G:C	chr11:61366052:61366052:G:C	TMEM138	GRCh38	chr11	61366052	61366052	Missense_Mutation	SNP	rs375503806	missense_variant	D/H	deleterious(0)	probably_damaging(0.996)		1	0.00195695	1000	0	1000	1
chr11:61437809:61437809:G:A	chr11:61437809:61437809:G:A	SDHAF2	GRCh38	chr11	61437809	61437809	Missense_Mutation	SNP	rs1060503389	missense_variant	S/N	deleterious(0)	probably_damaging(0.996)	2.93988e-05	1	0.00195695	33.2828	0.0293951	66.5994	1
chr11:61955825:61955825:G:C	chr11:61955825:61955825:G:C	BEST1	GRCh38	chr11	61955825	61955825	Missense_Mutation	SNP	rs1805142	missense_variant	E/Q	deleterious(0.04)	probably_damaging(0.999)	7.3484e-05	1	0.00195695	13.3155	0.0718772	16.6491	1
chr11:61955892:61955892:G:A	chr11:61955892:61955892:G:A	BEST1	GRCh38	chr11	61955892	61955892	Missense_Mutation	SNP	rs121918284	missense_variant	R/H	deleterious(0)	probably_damaging(0.999)	0.000235135	1	0.00195695	4.16133	0.212358	4.43905	1
chr11:62140273:62140273:C:T	chr11:62140273:62140273:C:T	INCENP	GRCh38	chr11	62140273	62140273	Missense_Mutation	SNP	rs187738543	missense_variant	P/L	deleterious(0)	probably_damaging(0.997)	0.000582298	1	0.00195695	1.68037	0.449475	1.70672	1
chr11:62144991:62144991:C:T	chr11:62144991:62144991:C:T	INCENP	GRCh38	chr11	62144991	62144991	Missense_Mutation	SNP	rs140112279	missense_variant	R/W	deleterious(0)	probably_damaging(0.995)	1.46977e-05	1	0.00195695	66.5732	0.0148071	inf	1
chr11:62150080:62150080:G:C	chr11:62150080:62150080:G:C	INCENP	GRCh38	chr11	62150080	62150080	Missense_Mutation	SNP	rs61893682	missense_variant	Q/H	deleterious(0)	probably_damaging(0.959)	0.0031613	4	0.00782779	1.23806	0.56917	1.24461	1
chr11:62598123:62598123:G:T	chr11:62598123:62598123:G:T	MTA2	GRCh38	chr11	62598123	62598123	Missense_Mutation	SNP	rs138662870	missense_variant	L/M	deleterious(0.03)	probably_damaging(0.992)		1	0.00195695	1000	0	1000	1
chr11:62603755:62603755:T:C	chr11:62603755:62603755:T:C	EML3	GRCh38	chr11	62603755	62603755	Missense_Mutation	SNP	novel	missense_variant	N/S	deleterious(0.01)	probably_damaging(0.953)		1	0.00195695	1000	0	1000	1
chr11:62609085:62609085:C:T	chr11:62609085:62609085:C:T	EML3	GRCh38	chr11	62609085	62609085	Missense_Mutation	SNP	rs35971607	missense_variant	R/H	deleterious(0)	probably_damaging(0.921)	0.00208719	1	0.00195695	0.468799	0.727843	0.471364	1
chr11:62609694:62609694:C:T	chr11:62609694:62609694:C:T	EML3	GRCh38	chr11	62609694	62609694	Missense_Mutation	SNP	rs143147555	missense_variant,splice_region_variant	R/H	deleterious(0.02)	probably_damaging(0.909)	8.82613e-05	2	0.00391389	22.1722	0.00578041	22.2199	1
chr11:62614296:62614296:A:T	chr11:62614296:62614296:A:T	ROM1	GRCh38	chr11	62614296	62614296	Missense_Mutation	SNP	rs200287184	missense_variant	D/V	deleterious(0)	probably_damaging(1)	0.000220575	1	0.00195695	4.43601	0.200517	4.75619	1
chr11:62614335:62614335:G:A	chr11:62614335:62614335:G:A	ROM1	GRCh38	chr11	62614335	62614335	Missense_Mutation	SNP	rs147619226	missense_variant	R/Q	deleterious(0.02)	probably_damaging(0.999)	0.0004158	1	0.00195695	2.35323	0.351248	2.37761	1
chr11:62629239:62629239:G:A	chr11:62629239:62629239:G:A	GANAB	GRCh38	chr11	62629239	62629239	Missense_Mutation	SNP	rs746137972	missense_variant	P/S	deleterious(0.01)	possibly_damaging(0.666)		1	0.00195695	1000	0	1000	1
chr11:62632636:62632636:G:A	chr11:62632636:62632636:G:A	GANAB	GRCh38	chr11	62632636	62632636	Missense_Mutation	SNP	rs1063445	missense_variant	R/C	deleterious(0)	probably_damaging(0.94)	0.0133243	6	0.0117417	0.440612	0.0370035	0.437327	1
chr11:62670008:62670008:G:C	chr11:62670008:62670008:G:C	LBHD1	GRCh38	chr11	62670008	62670008	Missense_Mutation	SNP	rs371807274	missense_variant	S/R	deleterious_low_confidence(0)	possibly_damaging(0.733)	0.000279272	1	0.00195695	3.50366	0.246838	3.69904	1
chr11:62692394:62692394:G:A	chr11:62692394:62692394:G:A	BSCL2	GRCh38	chr11	62692394	62692394	Missense_Mutation	SNP	rs185341934	missense_variant	A/V	deleterious(0)	probably_damaging(1)	0.00866718	1	0.00195695	0.112894	0.00297036	0.112094	1
chr11:62722869:62722869:G:C	chr11:62722869:62722869:G:C	HNRNPUL2	GRCh38	chr11	62722869	62722869	Missense_Mutation	SNP	rs191807626	missense_variant	T/R	deleterious(0.01)	possibly_damaging(0.746)	0.00557692	1	0.00195695	0.175451	0.0505766	0.174747	1
chr11:62772124:62772124:T:G	chr11:62772124:62772124:T:G	TMEM223	GRCh38	chr11	62772124	62772124	Missense_Mutation	SNP	rs992067311	missense_variant	K/N		unknown(0)	1.46985e-05	1	0.00195695	66.5696	0.0148071	inf	1
chr11:62775884:62775884:C:T	chr11:62775884:62775884:C:T	TAF6L	GRCh38	chr11	62775884	62775884	Missense_Mutation	SNP	rs200288910	missense_variant	A/V	deleterious(0.01)	possibly_damaging(0.834)	0.000192604	1	0.00195695	5.08023	0.188499	5.12213	1
chr11:62789897:62789897:G:A	chr11:62789897:62789897:G:A	TMEM179B	GRCh38	chr11	62789897	62789897	Nonsense_Mutation	SNP	rs191664124	stop_gained	W/*			2.94048e-05	1	0.00195695	33.276	0.0293951	66.5994	1
chr11:62790738:62790738:G:T	chr11:62790738:62790738:G:T	TMEM223	GRCh38	chr11	62790738	62790738	Missense_Mutation	SNP	rs560018871	missense_variant	A/D	deleterious(0)	probably_damaging(0.962)	0.000132302	1	0.00195695	7.39576	0.125644	8.32407	1
chr11:62791879:62791879:T:C	chr11:62791879:62791879:T:C	TMEM223	GRCh38	chr11	62791879	62791879	Missense_Mutation	SNP	rs118167825	missense_variant	H/R	deleterious(0)	possibly_damaging(0.755)	0.0274079	31	0.0606654	1.10671	0.561855	1.11049	1
chr11:62803841:62803841:C:T	chr11:62803841:62803841:C:T	NXF1	GRCh38	chr11	62803841	62803841	Missense_Mutation	SNP	rs139794879	missense_variant	D/N	deleterious(0.05)	possibly_damaging(0.82)	0.00282245	7	0.0136986	2.42673	0.0289141	2.44838	1
chr11:62804183:62804183:G:-	chr11:62804183:62804183:G:-	NXF1	GRCh38	chr11	62804183	62804183	Frame_Shift_Del	DEL	rs1257308803	frameshift_variant	T/X			4.41021e-05	1	0.00195695	22.1866	0.0437674	33.2992
chr11:62807540:62807540:G:A	chr11:62807540:62807540:G:A	STX5	GRCh38	chr11	62807540	62807540	Missense_Mutation	SNP	rs566308675	missense_variant	R/W	deleterious(0)	probably_damaging(0.997)	0.000413565	1	0.00195695	2.36595	0.351248	2.37761	1
chr11:62827217:62827217:G:A	chr11:62827217:62827217:G:A	STX5	GRCh38	chr11	62827217	62827217	Missense_Mutation	SNP	rs144967757	missense_variant	R/C	deleterious(0)	probably_damaging(0.939)	0.00348365	4	0.00782779	1.1235	0.784444	1.12822	1
chr11:62827373:62827373:T:A	chr11:62827373:62827373:T:A	STX5	GRCh38	chr11	62827373	62827373	Missense_Mutation	SNP	rs148833107	missense_variant	T/S	deleterious(0.01)	probably_damaging(0.999)	0.00170224	2	0.00391389	1.14963	0.69294	1.15744	1
chr11:62881949:62881949:G:T	chr11:62881949:62881949:G:T	SLC3A2	GRCh38	chr11	62881949	62881949	Missense_Mutation	SNP	rs145066571	missense_variant	G/C	deleterious(0)	probably_damaging(1)	0.00232291	1	0.00195695	0.421228	0.734425	0.423227	1
chr11:62888485:62888485:G:A	chr11:62888485:62888485:G:A	SLC3A2	GRCh38	chr11	62888485	62888485	Missense_Mutation	SNP	rs143377797	missense_variant	R/H	deleterious(0)	probably_damaging(1)	0.000778954	3	0.00587084	3.76841	0.0481404	3.84693	1
chr11:6319381:6319381:G:A	chr11:6319381:6319381:G:A	CAVIN3	GRCh38	chr11	6319381	6319381	Nonsense_Mutation	SNP	rs141194842	stop_gained	R/*			0.000117585	2	0.00391389	16.6428	0.00735927	19.0454	1
chr11:63590126:63590126:G:A	chr11:63590126:63590126:G:A	PLAAT3	GRCh38	chr11	63590126	63590126	Missense_Mutation	SNP	rs201116662	missense_variant	R/C	deleterious(0)	probably_damaging(1)	0.000206782	1	0.00195695	4.73191	0.200517	4.75619	1
chr11:63720003:63720003:G:C	chr11:63720003:63720003:G:C	RTN3	GRCh38	chr11	63720003	63720003	Missense_Mutation	SNP	rs7936660	missense_variant	D/H	deleterious(0)	probably_damaging(0.998)	0.00774613	4	0.00782779	0.505271	0.204836	0.50403	1
chr11:63750186:63750186:G:T	chr11:63750186:63750186:G:T	RTN3	GRCh38	chr11	63750186	63750186	Missense_Mutation	SNP	novel	missense_variant	G/V	deleterious(0)	probably_damaging(1)		1	0.00195695	1000	0	1000	1
chr11:6391513:6391513:C:T	chr11:6391513:6391513:C:T	SMPD1	GRCh38	chr11	6391513	6391513	Missense_Mutation	SNP	rs143719170	missense_variant	R/C	deleterious(0)	possibly_damaging(0.84)	0.00038432	1	0.00195695	2.54599	0.331592	2.56057	1
chr11:6391937:6391937:G:A	chr11:6391937:6391937:G:A	SMPD1	GRCh38	chr11	6391937	6391937	Missense_Mutation	SNP	rs1803161	missense_variant	R/H	deleterious(0.01)	probably_damaging(0.997)	0.00267537	4	0.00782779	1.46294	0.357144	1.47224	1
chr11:6393290:6393290:G:A	chr11:6393290:6393290:G:A	SMPD1	GRCh38	chr11	6393290	6393290	Missense_Mutation	SNP	rs750345585	missense_variant	R/H	deleterious(0.04)	possibly_damaging(0.872)	5.87855e-05	1	0.00195695	16.6448	0.057927	22.1992	1
chr11:6394336:6394336:G:A	chr11:6394336:6394336:G:A	SMPD1	GRCh38	chr11	6394336	6394336	Missense_Mutation	SNP	rs113467489	missense_variant	R/Q	deleterious(0.03)	possibly_damaging(0.617)	0.0204756	1	0.00195695	0.0477873	3.2077e-08	0.0468657	1
chr11:6402643:6402643:T:C	chr11:6402643:6402643:T:C	APBB1	GRCh38	chr11	6402643	6402643	Missense_Mutation	SNP	rs1800425	missense_variant	N/S	deleterious(0.04)	probably_damaging(0.963)	0.00291236	1	0.00195695	0.335973	0.378879	0.335386	1
chr11:6411116:6411116:G:A	chr11:6411116:6411116:G:A	APBB1	GRCh38	chr11	6411116	6411116	Missense_Mutation	SNP	rs974725600	missense_variant	R/W	deleterious(0)	probably_damaging(0.924)	2.41196e-05	1	0.00195695	40.5676	0.0293951	66.5994	1
chr11:6411197:6411197:G:A	chr11:6411197:6411197:G:A	APBB1	GRCh38	chr11	6411197	6411197	Missense_Mutation	SNP	rs141737231	missense_variant	R/C	deleterious(0.03)	possibly_damaging(0.898)	0.0345933	2	0.00391389	0.0565701	4.38104e-13	0.0547277	1
chr11:64151283:64151283:C:T	chr11:64151283:64151283:C:T	MACROD1	GRCh38	chr11	64151283	64151283	Missense_Mutation	SNP	rs1014451480	missense_variant	R/H	deleterious(0.01)	possibly_damaging(0.753)		1	0.00195695	1000	0	1000	1
chr11:64224336:64224336:G:A	chr11:64224336:64224336:G:A	TRPT1	GRCh38	chr11	64224336	64224336	Missense_Mutation	SNP	rs116905598	missense_variant	R/W	deleterious(0)	probably_damaging(0.999)	0.00176372	3	0.00587084	1.66433	0.432437	1.67935	1
chr11:64224587:64224587:A:G	chr11:64224587:64224587:A:G	TRPT1	GRCh38	chr11	64224587	64224587	Missense_Mutation	SNP	rs142095112	missense_variant	I/T	deleterious(0)	probably_damaging(0.968)	0.00151417	2	0.00391389	1.29242	0.668605	1.30521	1
chr11:64227038:64227038:C:G	chr11:64227038:64227038:C:G	NUDT22	GRCh38	chr11	64227038	64227038	Missense_Mutation	SNP	rs34448455	missense_variant	T/R	deleterious(0)	probably_damaging(0.998)	0.0144748	22	0.0430528	1.48717	0.0653641	1.4983	1
chr11:64227109:64227109:C:T	chr11:64227109:64227109:C:T	NUDT22	GRCh38	chr11	64227109	64227109	Missense_Mutation	SNP	rs200841392	missense_variant	P/S	deleterious(0)	probably_damaging(0.998)	0.000130804	1	0.00195695	7.48046	0.125644	8.32407	1
chr11:64231884:64231895:ACTTATTATGAA:-	chr11:64231884:64231895:ACTTATTATGAA:-	DNAJC4	GRCh38	chr11	64231884	64231895	In_Frame_Del	DEL	rs752021904	inframe_deletion	TYYE/-			0.00136692	2	0.00391389	1.43165	0.406455	1.44729
chr11:64232457:64232457:C:T	chr11:64232457:64232457:C:T	DNAJC4	GRCh38	chr11	64232457	64232457	Missense_Mutation	SNP	rs199745306	missense_variant	P/S	deleterious(0)	probably_damaging(0.999)	0.0110477	8	0.0156556	0.708545	0.447037	0.706466	1
chr11:64232499:64232499:C:T	chr11:64232499:64232499:C:T	DNAJC4	GRCh38	chr11	64232499	64232499	Missense_Mutation	SNP	rs193059245	missense_variant	R/C	deleterious(0)	probably_damaging(0.959)	0.00281672	4	0.00782779	1.38952	0.541246	1.39495	1
chr11:64232527:64232527:G:A	chr11:64232527:64232527:G:A	DNAJC4	GRCh38	chr11	64232527	64232527	Missense_Mutation	SNP	rs201697121	missense_variant	R/H	deleterious(0.01)	probably_damaging(0.981)	0.000426408	1	0.00195695	2.29469	0.351248	2.37761	1
chr11:64232574:64232574:C:T	chr11:64232574:64232574:C:T	DNAJC4	GRCh38	chr11	64232574	64232574	Nonsense_Mutation	SNP	rs755019048	stop_gained	R/*			6.55136e-05	1	0.00195695	14.9354	0.0718772	16.6491	1
chr11:64235995:64235995:C:G	chr11:64235995:64235995:C:G	VEGFB	GRCh38	chr11	64235995	64235995	Missense_Mutation	SNP	rs111555072	missense_variant	Q/E	deleterious(0.03)	possibly_damaging(0.462)	0.00406025	3	0.00587084	0.722966	0.803254	0.722394	1
chr11:64242511:64242511:T:A	chr11:64242511:64242511:T:A	FKBP2	GRCh38	chr11	64242511	64242511	Missense_Mutation	SNP	rs147479947	missense_variant	C/S	deleterious(0)	probably_damaging(0.986)	0.000220588	1	0.00195695	4.43575	0.200517	4.75619	1
chr11:64262732:64262732:G:A	chr11:64262732:64262732:G:A	PLCB3	GRCh38	chr11	64262732	64262732	Missense_Mutation	SNP	rs556404139	missense_variant	R/H	deleterious(0)	probably_damaging(0.999)	0.00192827	1	0.00195695	0.507436	1	0.507421	1
chr11:64317507:64317507:T:C	chr11:64317507:64317507:T:C	TRMT112	GRCh38	chr11	64317507	64317507	Missense_Mutation	SNP	rs749039296	missense_variant	N/S	deleterious(0)	probably_damaging(0.943)	2.94074e-05	1	0.00195695	33.273	0.0293951	66.5994	1
chr11:644561:644561:C:T	chr11:644561:644561:C:T	DEAF1	GRCh38	chr11	644561	644561	Missense_Mutation	SNP	rs148729216	missense_variant	V/M	deleterious_low_confidence(0)	possibly_damaging(0.843)	4.41047e-05	2	0.00391389	44.3705	0.00128848	66.6637	1
chr11:64661050:64661050:C:T	chr11:64661050:64661050:C:T	NRXN2	GRCh38	chr11	64661050	64661050	Missense_Mutation	SNP	rs561880923	missense_variant	G/S	deleterious(0)	probably_damaging(0.999)	0.000980905	1	0.00195695	0.997521	1	1.00812	1
chr11:64667504:64667504:C:A	chr11:64667504:64667504:C:A	NRXN2	GRCh38	chr11	64667504	64667504	Missense_Mutation	SNP	rs770514271	missense_variant	G/V	deleterious(0)	probably_damaging(0.993)	4.40878e-05	1	0.00195695	22.1937	0.0437674	33.2992	1
chr11:64770265:64770265:G:C	chr11:64770265:64770265:G:C	SF1	GRCh38	chr11	64770265	64770265	Missense_Mutation	SNP		missense_variant	A/G	deleterious(0.02)	possibly_damaging(0.736)		1	0.00195695	1000	0	1000	1
chr11:64805933:64805933:A:G	chr11:64805933:64805933:A:G	MEN1	GRCh38	chr11	64805933	64805933	Missense_Mutation	SNP	rs115859693	missense_variant	I/T			0.0134468	1	0.00195695	0.0727663	4.03219e-05	0.0718875	1
chr11:6481814:6481814:G:A	chr11:6481814:6481814:G:A	TIMM10B	GRCh38	chr11	6481814	6481814	Missense_Mutation	SNP	rs189172921	missense_variant	V/M	deleterious(0)	probably_damaging(0.983)	0.000392824	1	0.00195695	2.49087	0.331592	2.56057	1
chr11:64827144:64827144:A:T	chr11:64827144:64827144:A:T	CDC42BPG	GRCh38	chr11	64827144	64827144	Missense_Mutation	SNP	rs199846528	missense_variant	V/E	deleterious(0.01)	possibly_damaging(0.559)	0.000457995	1	0.00195695	2.13643	0.379654	2.14742	1
chr11:64829789:64829789:G:A	chr11:64829789:64829789:G:A	CDC42BPG	GRCh38	chr11	64829789	64829789	Missense_Mutation	SNP	rs71539692	missense_variant	R/C	deleterious(0)	possibly_damaging(0.745)	0.00124069	2	0.00391389	1.57731	0.36451	1.58532	1
chr11:64834296:64834296:G:A	chr11:64834296:64834296:G:A	CDC42BPG	GRCh38	chr11	64834296	64834296	Missense_Mutation	SNP	rs200681565	missense_variant	R/W	deleterious(0)	probably_damaging(0.91)	0.00150484	1	0.00195695	0.650218	1	0.651966	1
chr11:64834857:64834857:G:A	chr11:64834857:64834857:G:A	CDC42BPG	GRCh38	chr11	64834857	64834857	Missense_Mutation	SNP	rs370156478	missense_variant	R/W	deleterious(0)	probably_damaging(0.993)	0.000132306	1	0.00195695	7.39553	0.125644	8.32407	1
chr11:64834914:64834914:T:C	chr11:64834914:64834914:T:C	CDC42BPG	GRCh38	chr11	64834914	64834914	Missense_Mutation	SNP	novel	missense_variant	K/E	deleterious(0)	probably_damaging(0.98)		1	0.00195695	1000	0	1000	1
chr11:64839113:64839113:C:T	chr11:64839113:64839113:C:T	CDC42BPG	GRCh38	chr11	64839113	64839113	Missense_Mutation	SNP	rs750601197	missense_variant	A/T	deleterious(0)	probably_damaging(0.961)	1.47007e-05	1	0.00195695	66.5597	0.0148071	inf	1
chr11:64840193:64840193:C:G	chr11:64840193:64840193:C:G	CDC42BPG	GRCh38	chr11	64840193	64840193	Missense_Mutation	SNP	rs139424948	missense_variant	E/Q	deleterious(0)	probably_damaging(0.966)	2.93979e-05	1	0.00195695	33.2838	0.0293951	66.5994	1
chr11:64840198:64840198:G:A	chr11:64840198:64840198:G:A	CDC42BPG	GRCh38	chr11	64840198	64840198	Missense_Mutation	SNP	rs34454471	missense_variant	P/L	deleterious(0)	probably_damaging(0.999)	0.0111425	13	0.0254403	1.14159	0.549794	1.14445	1
chr11:64874433:64874433:G:A	chr11:64874433:64874433:G:A	EHD1	GRCh38	chr11	64874433	64874433	Missense_Mutation	SNP	rs745749443	missense_variant	R/W	deleterious(0)	probably_damaging(0.957)	8.82249e-05	2	0.00391389	22.1813	0.00437817	26.6643	1
chr11:64928132:64928132:T:A	chr11:64928132:64928132:T:A	PPP2R5B	GRCh38	chr11	64928132	64928132	Missense_Mutation	SNP	rs745568548	missense_variant	Y/N	deleterious(0)	possibly_damaging(0.752)	1.4699e-05	1	0.00195695	66.5674	0.0148071	inf	1
chr11:65020419:65020419:C:T	chr11:65020419:65020419:C:T	ARL2	GRCh38	chr11	65020419	65020419	Missense_Mutation	SNP	novel	missense_variant,splice_region_variant	R/C	deleterious(0.03)	probably_damaging(0.986)		1	0.00195695	1000	0	1000	1
chr11:65020428:65020428:G:A	chr11:65020428:65020428:G:A	ARL2	GRCh38	chr11	65020428	65020428	Missense_Mutation	SNP	rs140716291	missense_variant	G/R	deleterious(0.01)	probably_damaging(0.99)	0.000161741	1	0.00195695	6.04963	0.15135	6.65906	1
chr11:6502896:6502896:A:G	chr11:6502896:6502896:A:G	DNHD1	GRCh38	chr11	6502896	6502896	Missense_Mutation	SNP	rs78466420	missense_variant	Y/C	deleterious(0)	probably_damaging(0.993)	0.0250965	1	0.00195695	0.0389884	3.4652e-10	0.0380595	1
chr11:65044683:65044683:G:A	chr11:65044683:65044683:G:A	SAC3D1	GRCh38	chr11	65044683	65044683	Missense_Mutation	SNP	rs61736624	missense_variant	E/K	deleterious_low_confidence(0.01)	probably_damaging(0.991)	0.00765728	1	0.00195695	0.127783	0.00904212	0.127098	1
chr11:65046312:65046312:G:A	chr11:65046312:65046312:G:A	NAALADL1	GRCh38	chr11	65046312	65046312	Missense_Mutation	SNP	rs201741811	missense_variant	R/W	deleterious(0)	probably_damaging(0.917)	0.000896637	1	0.00195695	1.09127	0.597631	1.10903	1
chr11:65048313:65048313:G:C	chr11:65048313:65048313:G:C	NAALADL1	GRCh38	chr11	65048313	65048313	Missense_Mutation	SNP	rs372854698	missense_variant	T/R	deleterious(0)	possibly_damaging(0.907)	0.00013231	1	0.00195695	7.39531	0.125644	8.32407	1
chr11:65048344:65048344:C:T	chr11:65048344:65048344:C:T	NAALADL1	GRCh38	chr11	65048344	65048344	Missense_Mutation	SNP	rs145487817	missense_variant	G/R	deleterious(0)	probably_damaging(0.997)	0.00016167	3	0.00587084	18.1569	0.000828555	20.0164	1
chr11:65053266:65053266:C:T	chr11:65053266:65053266:C:T	NAALADL1	GRCh38	chr11	65053266	65053266	Missense_Mutation	SNP	rs148772939	missense_variant	A/T	deleterious(0)	possibly_damaging(0.811)	0.000382443	2	0.00391389	5.11696	0.0642644	5.12617	1
chr11:65053293:65053293:C:T	chr11:65053293:65053293:C:T	NAALADL1	GRCh38	chr11	65053293	65053293	Missense_Mutation	SNP	rs749576338	missense_variant	G/R	deleterious(0)	probably_damaging(0.982)	0.000208247	1	0.00195695	4.69862	0.200517	4.75619	1
chr11:65054536:65054536:C:T	chr11:65054536:65054536:C:T	NAALADL1	GRCh38	chr11	65054536	65054536	Missense_Mutation	SNP	rs369869196	missense_variant	R/H	deleterious(0)	probably_damaging(0.994)	9.66978e-05	1	0.00195695	10.1189	0.0991614	11.0991	1
chr11:6509171:6509171:G:C	chr11:6509171:6509171:G:C	DNHD1	GRCh38	chr11	6509171	6509171	Missense_Mutation	SNP	rs150652653	missense_variant	K/N	deleterious(0.02)	possibly_damaging(0.722)	0.0227719	4	0.00782779	0.171874	1.98743e-06	0.168672	1
chr11:6511329:6511329:A:G	chr11:6511329:6511329:A:G	DNHD1	GRCh38	chr11	6511329	6511329	Missense_Mutation	SNP	rs139730836	missense_variant	Y/C	deleterious(0)	probably_damaging(0.956)	0.00061732	3	0.00587084	4.7551	0.0273482	4.87982	1
chr11:65113579:65113580:CG:-	chr11:65113579:65113580:CG:-	TM7SF2	GRCh38	chr11	65113579	65113580	Frame_Shift_Del	DEL	novel	frameshift_variant	PG/PX				1	0.00195695	1000	0	1000
chr11:65114949:65114949:G:A	chr11:65114949:65114949:G:A	TM7SF2	GRCh38	chr11	65114949	65114949	Missense_Mutation	SNP	rs143577587	missense_variant	G/R	deleterious(0)	probably_damaging(1)	0.000785032	1	0.00195695	1.24641	0.553302	1.25563	1
chr11:65115034:65115034:C:T	chr11:65115034:65115034:C:T	TM7SF2	GRCh38	chr11	65115034	65115034	Missense_Mutation	SNP	rs187240326	missense_variant	P/L	deleterious(0)	probably_damaging(1)	0.0023223	1	0.00195695	0.421338	0.734425	0.423227	1
chr11:65116031:65116031:G:A	chr11:65116031:65116031:G:A	TM7SF2	GRCh38	chr11	65116031	65116031	Missense_Mutation	SNP	rs370698238	missense_variant	R/H	deleterious(0.01)	possibly_damaging(0.868)	4.41047e-05	1	0.00195695	22.1852	0.0437674	33.2992	1
chr11:65183167:65183167:A:G	chr11:65183167:65183167:A:G	CAPN1	GRCh38	chr11	65183167	65183167	Missense_Mutation	SNP	rs17885718	missense_variant	T/A	deleterious(0)	possibly_damaging(0.893)	0.0179823	1	0.00195695	0.0544131	4.64832e-07	0.0535217	1
chr11:65185977:65185977:G:A	chr11:65185977:65185977:G:A	CAPN1	GRCh38	chr11	65185977	65185977	Missense_Mutation	SNP	rs199993600	missense_variant	G/R	deleterious(0.01)	possibly_damaging(0.892)	0.0004158	4	0.00782779	9.41293	0.00123542	9.53845	1
chr11:65206583:65206583:G:A	chr11:65206583:65206583:G:A	CAPN1	GRCh38	chr11	65206583	65206583	Missense_Mutation	SNP	rs17883283	missense_variant	G/R	deleterious(0)	probably_damaging(1)	0.00214624	1	0.00195695	0.455901	0.728909	0.458334	1
chr11:65209374:65209374:T:C	chr11:65209374:65209374:T:C	CAPN1	GRCh38	chr11	65209374	65209374	Missense_Mutation	SNP	rs148743672	missense_variant	V/A	deleterious(0.01)	probably_damaging(0.932)	0.00377786	3	0.00587084	0.777006	1	0.779061	1
chr11:65209854:65209854:T:A	chr11:65209854:65209854:T:A	CAPN1	GRCh38	chr11	65209854	65209854	Missense_Mutation	SNP	rs754097308	missense_variant	D/E	deleterious(0.01)	possibly_damaging(0.85)	1.47011e-05	1	0.00195695	66.5578	0.0148071	inf	1
chr11:65278791:65278791:G:A	chr11:65278791:65278791:G:A	POLA2	GRCh38	chr11	65278791	65278791	Missense_Mutation	SNP	rs199754207	missense_variant	G/S	deleterious(0.01)	probably_damaging(0.994)	0.0015286	1	0.00195695	0.640111	1	0.645626	1
chr11:6533720:6533720:C:T	chr11:6533720:6533720:C:T	DNHD1	GRCh38	chr11	6533720	6533720	Nonsense_Mutation	SNP	rs1003840565	stop_gained	R/*			2.41721e-05	1	0.00195695	40.4795	0.0293951	66.5994	1
chr11:6534014:6534014:G:T	chr11:6534014:6534014:G:T	DNHD1	GRCh38	chr11	6534014	6534014	Nonsense_Mutation	SNP	rs180918289	stop_gained	E/*			0.0103363	9	0.0176125	0.851974	0.755438	0.85171	1
chr11:65387194:65387194:C:T	chr11:65387194:65387194:C:T	FRMD8	GRCh38	chr11	65387194	65387194	Missense_Mutation	SNP	rs188855238	missense_variant	S/F		unknown(0)	0.00477374	1	0.00195695	0.20497	0.100519	0.204577	1
chr11:65389369:65389369:G:A	chr11:65389369:65389369:G:A	FRMD8	GRCh38	chr11	65389369	65389369	Missense_Mutation	SNP	rs202099122	missense_variant	V/M	deleterious(0.05)	possibly_damaging(0.791)	0.000206782	1	0.00195695	4.73191	0.200517	4.75619	1
chr11:65405002:65405002:C:T	chr11:65405002:65405002:C:T	FRMD8	GRCh38	chr11	65405002	65405002	Missense_Mutation	SNP	rs112898225	missense_variant	R/W	deleterious(0)	possibly_damaging(0.65)	0.00945125	1	0.00195695	0.103528	0.00145011	0.102759	1
chr11:6547636:6547636:C:T	chr11:6547636:6547636:C:T	DNHD1	GRCh38	chr11	6547636	6547636	Missense_Mutation	SNP	rs117939157	missense_variant	R/C	deleterious(0.01)	possibly_damaging(0.53)	0.0153654	3	0.00587084	0.191041	0.000243267	0.188812	1
chr11:6548286:6548286:G:-	chr11:6548286:6548286:G:-	DNHD1	GRCh38	chr11	6548286	6548286	Frame_Shift_Del	DEL	rs1335790769	frameshift_variant	A/X				2	0.00391389	1000	0	1000
chr11:6548918:6548918:C:T	chr11:6548918:6548918:C:T	DNHD1	GRCh38	chr11	6548918	6548918	Missense_Mutation	SNP	rs200281955	missense_variant	H/Y	deleterious(0)	probably_damaging(0.999)	0.000867137	1	0.00195695	1.1284	0.585434	1.1473	1
chr11:65530707:65530707:C:T	chr11:65530707:65530707:C:T	SCYL1	GRCh38	chr11	65530707	65530707	Missense_Mutation	SNP	rs370521030	missense_variant	R/W	deleterious(0)	possibly_damaging(0.881)	0.000192827	1	0.00195695	5.07436	0.188499	5.12213	1
chr11:65531664:65531664:G:A	chr11:65531664:65531664:G:A	SCYL1	GRCh38	chr11	65531664	65531664	Missense_Mutation	SNP	rs764376000	missense_variant	R/H	deleterious(0)	possibly_damaging(0.85)	0.000206954	1	0.00195695	4.72798	0.200517	4.75619	1
chr11:65536651:65536651:G:A	chr11:65536651:65536651:G:A	SCYL1	GRCh38	chr11	65536651	65536651	Missense_Mutation	SNP	novel	missense_variant	A/T	deleterious(0)	probably_damaging(0.996)		1	0.00195695	1000	0	1000	1
chr11:65538475:65538475:G:A	chr11:65538475:65538475:G:A	SCYL1	GRCh38	chr11	65538475	65538475	Missense_Mutation	SNP	rs1470552761	missense_variant	R/H	deleterious(0)	probably_damaging(0.996)		1	0.00195695	1000	0	1000	1
chr11:65539133:65539133:C:T	chr11:65539133:65539133:C:T	LTBP3	GRCh38	chr11	65539133	65539133	Missense_Mutation	SNP	rs536370608	missense_variant	G/S	deleterious(0)	probably_damaging(1)	0.000294924	1	0.00195695	3.31771	0.268984	3.32904	1
chr11:65539151:65539151:G:C	chr11:65539151:65539151:G:C	LTBP3	GRCh38	chr11	65539151	65539151	Missense_Mutation	SNP	rs766976554	missense_variant	R/G	deleterious(0)	probably_damaging(0.999)	0.000206465	1	0.00195695	4.73917	0.200517	4.75619	1
chr11:65543222:65543222:T:A	chr11:65543222:65543222:T:A	LTBP3	GRCh38	chr11	65543222	65543222	Missense_Mutation	SNP	novel	missense_variant,splice_region_variant	I/F	deleterious(0)	possibly_damaging(0.623)		1	0.00195695	1000	0	1000	1
chr11:65553744:65553765:TTCTGGGTGGGCGGCCGGGGGT:-	chr11:65553744:65553765:TTCTGGGTGGGCGGCCGGGGGT:-	LTBP3	GRCh38	chr11	65553744	65553765	Frame_Shift_Del	DEL	novel	frameshift_variant	HPRPPTQK/X				1	0.00195695	1000	0	1000
chr11:6557056:6557056:C:G	chr11:6557056:6557056:C:G	DNHD1	GRCh38	chr11	6557056	6557056	Nonsense_Mutation	SNP	novel	stop_gained	Y/*				1	0.00195695	1000	0	1000	1
chr11:65579415:65579415:C:G	chr11:65579415:65579415:C:G	EHBP1L1	GRCh38	chr11	65579415	65579415	Missense_Mutation	SNP	rs189053067	missense_variant	D/E	deleterious(0.02)	possibly_damaging(0.804)	0.000235246	1	0.00195695	4.15936	0.212358	4.43905	1
chr11:65580190:65580190:C:T	chr11:65580190:65580190:C:T	EHBP1L1	GRCh38	chr11	65580190	65580190	Missense_Mutation	SNP	rs774880146	missense_variant	S/L	deleterious(0)	probably_damaging(0.988)		1	0.00195695	1000	0	1000	1
chr11:65580359:65580359:G:A	chr11:65580359:65580359:G:A	EHBP1L1	GRCh38	chr11	65580359	65580359	Missense_Mutation	SNP	rs199551986	missense_variant	A/T	deleterious(0)	probably_damaging(0.992)	0.00393212	1	0.00195695	0.248841	0.197281	0.24846	1
chr11:6558077:6558077:C:T	chr11:6558077:6558077:C:T	DNHD1	GRCh38	chr11	6558077	6558077	Nonsense_Mutation	SNP	rs199752008	stop_gained	R/*			0.00221954	3	0.00587084	1.32254	0.497166	1.33168	1
chr11:65581973:65581974:AT:-	chr11:65581973:65581974:AT:-	EHBP1L1	GRCh38	chr11	65581973	65581974	Frame_Shift_Del	DEL	rs755742607	frameshift_variant	H/X			0.000120651	1	0.00195695	8.10995	0.125644	8.32407
chr11:65584358:65584358:G:C	chr11:65584358:65584358:G:C	EHBP1L1	GRCh38	chr11	65584358	65584358	Missense_Mutation	SNP	rs199564079	missense_variant	A/P	deleterious(0)	probably_damaging(0.998)	0.000308742	2	0.00391389	6.33845	0.041606	6.66461	1
chr11:65584392:65584392:A:G	chr11:65584392:65584392:A:G	EHBP1L1	GRCh38	chr11	65584392	65584392	Missense_Mutation	SNP	rs185664667	missense_variant	D/G	deleterious(0.05)	possibly_damaging(0.765)	0.00164662	1	0.00195695	0.594232	1	0.599024	1
chr11:6558540:6558540:C:T	chr11:6558540:6558540:C:T	DNHD1	GRCh38	chr11	6558540	6558540	Nonsense_Mutation	SNP	rs917207988	stop_gained	Q/*			2.41266e-05	1	0.00195695	40.5558	0.0293951	66.5994	1
chr11:65590166:65590166:G:A	chr11:65590166:65590166:G:A	EHBP1L1	GRCh38	chr11	65590166	65590166	Missense_Mutation	SNP	rs199963590	missense_variant	R/Q	deleterious(0)	probably_damaging(0.999)	0.0070306	1	0.00195695	0.139174	0.0121788	0.138352	1
chr11:65605772:65605772:G:A	chr11:65605772:65605772:G:A	MAP3K11	GRCh38	chr11	65605772	65605772	Missense_Mutation	SNP	rs943279511	missense_variant	P/L	deleterious(0.01)	probably_damaging(0.981)	2.93988e-05	1	0.00195695	33.2828	0.0293951	66.5994	1
chr11:65607927:65607927:A:G	chr11:65607927:65607927:A:G	MAP3K11	GRCh38	chr11	65607927	65607927	Missense_Mutation	SNP	novel	missense_variant	M/T	deleterious(0)	probably_damaging(0.979)		1	0.00195695	1000	0	1000	1
chr11:6563846:6563846:T:G	chr11:6563846:6563846:T:G	DNHD1	GRCh38	chr11	6563846	6563846	Missense_Mutation	SNP	rs774187365	missense_variant	Y/D	deleterious(0)	probably_damaging(0.979)	2.93945e-05	1	0.00195695	33.2876	0.0293951	66.5994	1
chr11:6564589:6564589:T:C	chr11:6564589:6564589:T:C	DNHD1	GRCh38	chr11	6564589	6564589	Missense_Mutation	SNP	novel	missense_variant	L/P	deleterious(0)	probably_damaging(0.996)		1	0.00195695	1000	0	1000	1
chr11:65658293:65658293:C:T	chr11:65658293:65658293:C:T	RELA	GRCh38	chr11	65658293	65658293	Missense_Mutation	SNP	rs61759893	missense_variant	D/N	deleterious(0.01)	possibly_damaging(0.543)	0.00586661	3	0.00587084	0.500361	0.29828	0.500054	1
chr11:6567651:6567651:C:T	chr11:6567651:6567651:C:T	DNHD1	GRCh38	chr11	6567651	6567651	Nonsense_Mutation	SNP	rs201118703	stop_gained	R/*			0.000778839	1	0.00195695	1.25632	0.546583	1.2798	1
chr11:6571706:6571706:C:T	chr11:6571706:6571706:C:T	DNHD1	GRCh38	chr11	6571706	6571706	Missense_Mutation	SNP	rs375322690	missense_variant	A/V	deleterious(0)	probably_damaging(0.999)	0.000385654	1	0.00195695	2.53718	0.331592	2.56057	1
chr11:6571976:6571976:C:T	chr11:6571976:6571976:C:T	DNHD1	GRCh38	chr11	6571976	6571976	Missense_Mutation	SNP	rs375690581	missense_variant	P/L	deleterious_low_confidence(0)	possibly_damaging(0.476)		1	0.00195695	1000	0	1000	1
chr11:65863674:65863674:T:C	chr11:65863674:65863674:T:C	MUS81	GRCh38	chr11	65863674	65863674	Missense_Mutation	SNP	rs372873814	missense_variant	V/A	deleterious(0)	possibly_damaging(0.672)		1	0.00195695	1000	0	1000	1
chr11:65863890:65863890:C:T	chr11:65863890:65863890:C:T	MUS81	GRCh38	chr11	65863890	65863890	Missense_Mutation	SNP	rs34891773	missense_variant	R/W	deleterious(0)	probably_damaging(0.93)	0.0304037	24	0.0469667	0.772385	0.231259	0.767073	1
chr11:65864499:65864499:C:G	chr11:65864499:65864499:C:G	MUS81	GRCh38	chr11	65864499	65864499	Missense_Mutation	SNP	rs201029879	missense_variant,splice_region_variant	F/L	deleterious(0.01)	possibly_damaging(0.714)	1.46959e-05	1	0.00195695	66.5814	0.0148071	inf	1
chr11:65864742:65864742:A:C	chr11:65864742:65864742:A:C	MUS81	GRCh38	chr11	65864742	65864742	Missense_Mutation	SNP	rs767645382	missense_variant	K/T	deleterious(0)	probably_damaging(0.96)	2.94074e-05	1	0.00195695	33.273	0.0293951	66.5994	1
chr11:65865988:65865988:A:G	chr11:65865988:65865988:A:G	MUS81	GRCh38	chr11	65865988	65865988	Missense_Mutation	SNP	rs1002466766	missense_variant,splice_region_variant	N/S	deleterious(0.05)	probably_damaging(0.967)	2.94118e-05	1	0.00195695	33.2681	0.0437674	33.2992	1
chr11:65866636:65866636:G:A	chr11:65866636:65866636:G:A	EFEMP2	GRCh38	chr11	65866636	65866636	Missense_Mutation	SNP	rs572394429	missense_variant	T/M	deleterious_low_confidence(0)	possibly_damaging(0.895)	0.00122055	1	0.00195695	0.801666	1	0.81122	1
chr11:65870650:65870650:C:T	chr11:65870650:65870650:C:T	EFEMP2	GRCh38	chr11	65870650	65870650	Missense_Mutation	SNP	rs193302867	missense_variant	E/K	deleterious(0)	probably_damaging(0.995)	1.47003e-05	1	0.00195695	66.5615	0.0148071	inf	1
chr11:65894079:65894079:G:A	chr11:65894079:65894079:G:A	FOSL1	GRCh38	chr11	65894079	65894079	Missense_Mutation	SNP	rs374499277	missense_variant	R/W	deleterious(0)	probably_damaging(0.998)	7.35272e-05	1	0.00195695	13.3076	0.0718772	16.6491	1
chr11:65896856:65896856:G:A	chr11:65896856:65896856:G:A	FOSL1	GRCh38	chr11	65896856	65896856	Missense_Mutation	SNP	rs369289692	missense_variant	R/W	deleterious(0)	possibly_damaging(0.642)	0.000120703	1	0.00195695	8.10646	0.125644	8.32407	1
chr11:65917688:65917688:G:A	chr11:65917688:65917688:G:A	C11orf68	GRCh38	chr11	65917688	65917688	Missense_Mutation	SNP	novel	missense_variant	T/M	deleterious(0.01)	probably_damaging(0.993)		1	0.00195695	1000	0	1000	1
chr11:65977786:65977786:C:T	chr11:65977786:65977786:C:T	SART1	GRCh38	chr11	65977786	65977786	Missense_Mutation	SNP	rs769419224	missense_variant	R/W	deleterious(0)	probably_damaging(0.981)		1	0.00195695	1000	0	1000	1
chr11:6604855:6604855:T:C	chr11:6604855:6604855:T:C	ILK	GRCh38	chr11	6604855	6604855	Missense_Mutation	SNP	rs557010483	missense_variant,splice_region_variant	I/T		unknown(0)	0.0036742	2	0.00391389	0.532619	0.595429	0.533507	1
chr11:66058929:66058929:C:T	chr11:66058929:66058929:C:T	SF3B2	GRCh38	chr11	66058929	66058929	Missense_Mutation	SNP	rs750093943	missense_variant	R/W	deleterious(0.01)	possibly_damaging(0.739)	0.000192678	1	0.00195695	5.07828	0.188499	5.12213	1
chr11:66068676:66068676:A:C	chr11:66068676:66068676:A:C	SF3B2	GRCh38	chr11	66068676	66068676	Missense_Mutation	SNP	rs774105041	missense_variant,splice_region_variant	Q/H	deleterious(0.01)	possibly_damaging(0.706)	2.94187e-05	1	0.00195695	33.2603	0.0437674	33.2992	1
chr11:6608901:6608901:G:A	chr11:6608901:6608901:G:A	ILK	GRCh38	chr11	6608901	6608901	Missense_Mutation	SNP	rs199790448	missense_variant	G/S	deleterious(0.01)	probably_damaging(0.997)	0.000161698	1	0.00195695	6.05124	0.15135	6.65906	1
chr11:6609311:6609311:C:T	chr11:6609311:6609311:C:T	ILK	GRCh38	chr11	6609311	6609311	Missense_Mutation	SNP	rs140322345	missense_variant	R/C	deleterious(0.01)	possibly_damaging(0.647)	0.00386176	1	0.00195695	0.253375	0.195504	0.253221	1
chr11:6615467:6615467:T:A	chr11:6615467:6615467:T:A	TPP1	GRCh38	chr11	6615467	6615467	Missense_Mutation	SNP	rs146798796	missense_variant	N/I	deleterious(0)	probably_damaging(0.98)	0.000926089	1	0.00195695	1.05657	0.609469	1.07322	1
chr11:6616056:6616056:C:T	chr11:6616056:6616056:C:T	TPP1	GRCh38	chr11	6616056	6616056	Missense_Mutation	SNP	rs119455954	missense_variant	C/Y	deleterious(0)	probably_damaging(0.999)	7.35035e-05	1	0.00195695	13.3119	0.0718772	16.6491	1
chr11:6617040:6617040:G:A	chr11:6617040:6617040:G:A	TPP1	GRCh38	chr11	6617040	6617040	Nonsense_Mutation	SNP	rs119455955	stop_gained	R/*			0.000470547	3	0.00587084	6.23832	0.01377	6.45491	1
chr11:6622918:6622918:C:T	chr11:6622918:6622918:C:T	DCHS1	GRCh38	chr11	6622918	6622918	Missense_Mutation	SNP	rs115534913	missense_variant	V/M	deleterious(0)	probably_damaging(0.921)	0.0122281	1	0.00195695	0.0800184	0.000117412	0.0791654	1
chr11:6623470:6623470:C:G	chr11:6623470:6623470:C:G	DCHS1	GRCh38	chr11	6623470	6623470	Missense_Mutation	SNP	novel	missense_variant	G/R	deleterious(0)	probably_damaging(1)		1	0.00195695	1000	0	1000	1
chr11:66241590:66241590:G:C	chr11:66241590:66241590:G:C	PACS1	GRCh38	chr11	66241590	66241590	Missense_Mutation	SNP	rs202231158	missense_variant	G/R	deleterious(0)	possibly_damaging(0.826)	0.000130856	1	0.00195695	7.47748	0.125644	8.32407	1
chr11:6624808:6624808:G:A	chr11:6624808:6624808:G:A	DCHS1	GRCh38	chr11	6624808	6624808	Missense_Mutation	SNP	rs141901540	missense_variant	R/W	deleterious(0.02)	possibly_damaging(0.817)	0.000617266	2	0.00391389	3.17035	0.133164	3.25002	1
chr11:66284720:66284720:G:A	chr11:66284720:66284720:G:A	YIF1A	GRCh38	chr11	66284720	66284720	Missense_Mutation	SNP	rs765119564	missense_variant	R/C	deleterious(0)	possibly_damaging(0.766)	0.000192753	1	0.00195695	5.07631	0.188499	5.12213	1
chr11:66285758:66285758:G:-	chr11:66285758:66285758:G:-	YIF1A	GRCh38	chr11	66285758	66285758	Frame_Shift_Del	DEL	rs746021032	frameshift_variant,splice_region_variant	T/X			2.93971e-05	1	0.00195695	33.2847	0.0293951	66.5994
chr11:66287606:66287606:T:C	chr11:66287606:66287606:T:C	YIF1A	GRCh38	chr11	66287606	66287606	Missense_Mutation	SNP	rs142277735	missense_variant	Y/C	deleterious(0)	probably_damaging(0.982)	0.000544502	3	0.00587084	5.39102	0.0213027	5.40769	1
chr11:66287636:66287636:G:C	chr11:66287636:66287636:G:C	YIF1A	GRCh38	chr11	66287636	66287636	Missense_Mutation	SNP	rs139558494	missense_variant	P/R	deleterious(0)	probably_damaging(0.998)	0.0171022	1	0.00195695	0.0572133	9.40483e-07	0.0563359	1
chr11:66287910:66287910:G:A	chr11:66287910:66287910:G:A	YIF1A	GRCh38	chr11	66287910	66287910	Missense_Mutation	SNP	rs151205221	missense_variant	R/C	deleterious(0)	probably_damaging(0.997)	0.000735078	1	0.00195695	1.33112	0.525815	1.35821	1
chr11:6629689:6629689:G:A	chr11:6629689:6629689:G:A	DCHS1	GRCh38	chr11	6629689	6629689	Missense_Mutation	SNP	rs760131897	missense_variant	A/V	deleterious(0)	probably_damaging(0.999)	0.000192382	1	0.00195695	5.0861	0.188499	5.12213	1
chr11:66314780:66314780:C:T	chr11:66314780:66314780:C:T	CD248	GRCh38	chr11	66314780	66314780	Missense_Mutation	SNP	novel	missense_variant	V/M	deleterious(0.01)	probably_damaging(0.987)		1	0.00195695	1000	0	1000	1
chr11:66314867:66314867:G:A	chr11:66314867:66314867:G:A	CD248	GRCh38	chr11	66314867	66314867	Missense_Mutation	SNP	rs146648668	missense_variant	R/C	deleterious(0.01)	possibly_damaging(0.68)	0.00361573	4	0.00782779	1.08246	0.789439	1.08663	1
chr11:66314906:66314906:C:T	chr11:66314906:66314906:C:T	CD248	GRCh38	chr11	66314906	66314906	Missense_Mutation	SNP	rs746467899	missense_variant	V/M	deleterious(0)	probably_damaging(0.961)		1	0.00195695	1000	0	1000	1
chr11:66316345:66316345:G:A	chr11:66316345:66316345:G:A	CD248	GRCh38	chr11	66316345	66316345	Missense_Mutation	SNP	rs149949198	missense_variant	P/L	deleterious(0.04)	probably_damaging(0.966)	0.00379333	3	0.00587084	0.773837	1	0.776018	1
chr11:6631780:6631780:G:A	chr11:6631780:6631780:G:A	DCHS1	GRCh38	chr11	6631780	6631780	Missense_Mutation	SNP	rs1332143389	missense_variant	R/C	deleterious(0.03)	probably_damaging(0.999)		1	0.00195695	1000	0	1000	1
chr11:6632142:6632142:C:T	chr11:6632142:6632142:C:T	DCHS1	GRCh38	chr11	6632142	6632142	Missense_Mutation	SNP	rs200822079	missense_variant	V/M	deleterious(0.02)	probably_damaging(0.997)	0.00061752	1	0.00195695	1.58452	0.465667	1.62342	1
chr11:6632580:6632580:G:A	chr11:6632580:6632580:G:A	DCHS1	GRCh38	chr11	6632580	6632580	Missense_Mutation	SNP	rs201160085	missense_variant	R/C	deleterious(0)	probably_damaging(0.997)	0.00047045	2	0.00391389	4.15973	0.0855811	4.29905	1
chr11:6633627:6633627:G:T	chr11:6633627:6633627:G:T	DCHS1	GRCh38	chr11	6633627	6633627	Missense_Mutation	SNP	novel	missense_variant	P/H	deleterious(0.02)	probably_damaging(0.999)		1	0.00195695	1000	0	1000	1
chr11:66340825:66340825:C:T	chr11:66340825:66340825:C:T	BRMS1	GRCh38	chr11	66340825	66340825	Missense_Mutation	SNP	rs116853990	missense_variant	E/K	deleterious(0)	probably_damaging(0.992)	0.00124934	1	0.00195695	0.783192	1	0.791882	1
chr11:66341002:66341002:C:T	chr11:66341002:66341002:C:T	BRMS1	GRCh38	chr11	66341002	66341002	Missense_Mutation	SNP	rs768620232	missense_variant	E/K	deleterious(0.04)	probably_damaging(0.957)	0.000192456	1	0.00195695	5.08414	0.188499	5.12213	1
chr11:6634168:6634168:G:C	chr11:6634168:6634168:G:C	DCHS1	GRCh38	chr11	6634168	6634168	Missense_Mutation	SNP	rs199875933	missense_variant	R/G	deleterious(0.01)	probably_damaging(0.992)	8.8186e-05	1	0.00195695	11.0956	0.085621	13.3191	1
chr11:6639935:6639935:G:A	chr11:6639935:6639935:G:A	DCHS1	GRCh38	chr11	6639935	6639935	Missense_Mutation	SNP	rs143753116	missense_variant	S/F	deleterious(0)	probably_damaging(0.998)	0.000261575	1	0.00195695	3.7407	0.235516	3.91669	1
chr11:66437114:66437114:C:T	chr11:66437114:66437114:C:T	MRPL11	GRCh38	chr11	66437114	66437114	Missense_Mutation	SNP	rs368954899	missense_variant	V/M	deleterious(0)	probably_damaging(0.986)	0.000385505	1	0.00195695	2.53816	0.331592	2.56057	1
chr11:66437153:66437153:G:A	chr11:66437153:66437153:G:A	MRPL11	GRCh38	chr11	66437153	66437153	Missense_Mutation	SNP	rs145756140	missense_variant	R/C	deleterious(0)	probably_damaging(0.964)	0.00255102	1	0.00195695	0.383562	0.527348	0.383994	1
chr11:66471291:66471291:C:G	chr11:66471291:66471291:C:G	PELI3	GRCh38	chr11	66471291	66471291	Missense_Mutation	SNP	rs200291371	missense_variant	L/V	deleterious(0.04)	possibly_damaging(0.626)	0.00386025	1	0.00195695	0.253474	0.195504	0.253221	1
chr11:66475974:66475974:T:C	chr11:66475974:66475974:T:C	PELI3	GRCh38	chr11	66475974	66475974	Missense_Mutation	SNP	novel	missense_variant	L/P	deleterious(0)	probably_damaging(0.943)		1	0.00195695	1000	0	1000	1
chr11:66487281:66487281:A:G	chr11:66487281:66487281:A:G	DPP3	GRCh38	chr11	66487281	66487281	Missense_Mutation	SNP	rs200360094	missense_variant	Y/C	deleterious(0)	probably_damaging(1)	2.94187e-05	1	0.00195695	33.2603	0.0437674	33.2992	1
chr11:66492721:66492721:G:A	chr11:66492721:66492721:G:A	DPP3	GRCh38	chr11	66492721	66492721	Missense_Mutation	SNP	rs200473591	missense_variant	V/I	deleterious(0)	possibly_damaging(0.897)	0.000192901	1	0.00195695	5.07241	0.188499	5.12213	1
chr11:66504645:66504645:C:T	chr11:66504645:66504645:C:T	DPP3	GRCh38	chr11	66504645	66504645	Missense_Mutation	SNP	rs147163996	missense_variant	R/W	deleterious(0)	probably_damaging(0.97)	0.000196644	1	0.00195695	4.97586	0.188499	5.12213	1
chr11:66515929:66515929:G:A	chr11:66515929:66515929:G:A	BBS1	GRCh38	chr11	66515929	66515929	Missense_Mutation	SNP	rs142769864	missense_variant	R/Q	deleterious(0.01)	probably_damaging(0.977)	2.41558e-05	1	0.00195695	40.5068	0.0293951	66.5994	1
chr11:66566329:66566329:G:C	chr11:66566329:66566329:G:C	CTSF	GRCh38	chr11	66566329	66566329	Missense_Mutation	SNP	rs148611356	missense_variant	T/R	deleterious(0)	probably_damaging(0.997)	0.00177857	1	0.00195695	0.550146	1	0.554024	1
chr11:66566336:66566336:G:A	chr11:66566336:66566336:G:A	CTSF	GRCh38	chr11	66566336	66566336	Missense_Mutation	SNP	rs143313688	missense_variant	R/C	deleterious(0)	probably_damaging(0.93)	0.00458756	5	0.00978474	1.06644	0.813133	1.07004	1
chr11:66567267:66567267:G:A	chr11:66567267:66567267:G:A	CTSF	GRCh38	chr11	66567267	66567267	Missense_Mutation	SNP	rs781691013	missense_variant	R/W	deleterious(0)	probably_damaging(0.999)	7.24183e-05	1	0.00195695	13.5114	0.0718772	16.6491	1
chr11:66599211:66599211:G:A	chr11:66599211:66599211:G:A	CCS	GRCh38	chr11	66599211	66599211	Missense_Mutation	SNP	rs61731812	missense_variant	G/R	deleterious(0)	probably_damaging(1)	0.0119548	1	0.00195695	0.0818478	0.000111612	0.0810408	1
chr11:66605384:66605384:G:A	chr11:66605384:66605384:G:A	CCS	GRCh38	chr11	66605384	66605384	Missense_Mutation	SNP	rs367642079	missense_variant	A/T	deleterious(0)	possibly_damaging(0.714)	0.000207039	1	0.00195695	4.72604	0.200517	4.75619	1
chr11:66644106:66644106:G:A	chr11:66644106:66644106:G:A	RBM4	GRCh38	chr11	66644106	66644106	Missense_Mutation	SNP	rs376978956	missense_variant	D/N	deleterious(0.01)	probably_damaging(0.985)	0.000627655	1	0.00195695	1.55894	0.473583	1.58474	1
chr11:66668697:66668697:C:T	chr11:66668697:66668697:C:T	RBM4B	GRCh38	chr11	66668697	66668697	Missense_Mutation	SNP	rs1213257294	missense_variant	R/Q	deleterious(0)	probably_damaging(0.92)	2.41348e-05	1	0.00195695	40.542	0.0293951	66.5994	1
chr11:66849739:66849739:C:T	chr11:66849739:66849739:C:T	PC	GRCh38	chr11	66849739	66849739	Missense_Mutation	SNP	novel	missense_variant	V/M	deleterious(0.05)	probably_damaging(0.953)		1	0.00195695	1000	0	1000	1
chr11:66850031:66850031:G:A	chr11:66850031:66850031:G:A	PC	GRCh38	chr11	66850031	66850031	Missense_Mutation	SNP	rs139540331	missense_variant	A/V	deleterious(0)	probably_damaging(0.99)	0.000523286	2	0.00391389	3.73973	0.103928	3.80751	1
chr11:66872147:66872147:G:A	chr11:66872147:66872147:G:A	PC	GRCh38	chr11	66872147	66872147	Nonsense_Mutation	SNP	novel	stop_gained	R/*				1	0.00195695	1000	0	1000	1
chr11:67291695:67291695:G:A	chr11:67291695:67291695:G:A	ANKRD13D	GRCh38	chr11	67291695	67291695	Missense_Mutation	SNP	rs140647228	missense_variant	E/K	deleterious(0)	possibly_damaging(0.701)	0.000620604	1	0.00195695	1.57665	0.473583	1.58474	1
chr11:67306868:67306868:C:T	chr11:67306868:67306868:C:T	SSH3	GRCh38	chr11	67306868	67306868	Missense_Mutation	SNP	rs999832489	missense_variant	R/W	deleterious(0.03)	probably_damaging(0.973)	2.41488e-05	1	0.00195695	40.5185	0.0293951	66.5994	1
chr11:67306893:67306893:C:T	chr11:67306893:67306893:C:T	SSH3	GRCh38	chr11	67306893	67306893	Missense_Mutation	SNP	rs760831193	missense_variant	S/F	deleterious(0)	possibly_damaging(0.578)	0.000770416	1	0.00195695	1.27006	0.546583	1.2798	1
chr11:67306926:67306926:A:G	chr11:67306926:67306926:A:G	SSH3	GRCh38	chr11	67306926	67306926	Missense_Mutation	SNP	rs779329717	missense_variant	E/G	deleterious(0)	probably_damaging(0.98)	0.000196335	1	0.00195695	4.98369	0.188499	5.12213	1
chr11:67307549:67307549:G:A	chr11:67307549:67307549:G:A	SSH3	GRCh38	chr11	67307549	67307549	Nonsense_Mutation	SNP	rs1483234211	stop_gained,splice_region_variant	W/*			4.41151e-05	1	0.00195695	22.18	0.0437674	33.2992	1
chr11:67431416:67431416:C:T	chr11:67431416:67431416:C:T	RPS6KB2	GRCh38	chr11	67431416	67431416	Missense_Mutation	SNP	rs113335412	missense_variant	R/W	deleterious(0.01)	probably_damaging(1)	0.00313106	4	0.00782779	1.25002	0.566337	1.25639	1
chr11:67433042:67433042:T:C	chr11:67433042:67433042:T:C	RPS6KB2	GRCh38	chr11	67433042	67433042	Missense_Mutation	SNP	rs199705384	missense_variant,splice_region_variant	M/T	deleterious(0)	probably_damaging(1)	0.00113192	1	0.00195695	0.864437	1	0.875342	1
chr11:67434267:67434267:C:T	chr11:67434267:67434267:C:T	RPS6KB2	GRCh38	chr11	67434267	67434267	Missense_Mutation	SNP	rs201429751	missense_variant	P/S	deleterious(0)	possibly_damaging(0.818)	0.000176377	1	0.00195695	5.54763	0.163918	6.0536	1
chr11:67489342:67489342:C:T	chr11:67489342:67489342:C:T	AIP	GRCh38	chr11	67489342	67489342	Missense_Mutation	SNP	rs368933035	missense_variant	R/W	deleterious(0.02)	probably_damaging(0.978)	8.8199e-05	1	0.00195695	11.0939	0.085621	13.3191	1
chr11:67608571:67608571:C:T	chr11:67608571:67608571:C:T	NDUFV1	GRCh38	chr11	67608571	67608571	Nonsense_Mutation	SNP	rs768050261	stop_gained	R/*				1	0.00195695	1000	0	1000	1
chr11:67611564:67611564:C:T	chr11:67611564:67611564:C:T	NDUFV1	GRCh38	chr11	67611564	67611564	Missense_Mutation	SNP	rs142499054	missense_variant	R/C	deleterious_low_confidence(0)	possibly_damaging(0.677)	0.00117786	2	0.00391389	1.66144	0.343108	1.66468	1
chr11:68015325:68015325:C:T	chr11:68015325:68015325:C:T	ALDH3B1	GRCh38	chr11	68015325	68015325	Nonsense_Mutation	SNP	rs201119062	stop_gained	R/*			0.00113346	1	0.00195695	0.863263	1	0.863961	1
chr11:68019778:68019778:G:A	chr11:68019778:68019778:G:A	ALDH3B1	GRCh38	chr11	68019778	68019778	Missense_Mutation	SNP	rs199800006	missense_variant	D/N	deleterious(0)	probably_damaging(0.995)	0.00235479	1	0.00195695	0.415525	0.736286	0.415273	1
chr11:68021506:68021506:T:C	chr11:68021506:68021506:T:C	ALDH3B1	GRCh38	chr11	68021506	68021506	Missense_Mutation	SNP	rs201132222	missense_variant	I/T	deleterious(0)	possibly_damaging(0.554)	5.8827e-05	1	0.00195695	16.6331	0.0718772	16.6491	1
chr11:68022720:68022720:G:A	chr11:68022720:68022720:G:A	ALDH3B1	GRCh38	chr11	68022720	68022720	Missense_Mutation	SNP	rs190544690	missense_variant	E/K	deleterious(0.01)	probably_damaging(0.952)	0.0173077	2	0.00391389	0.113068	7.55084e-06	0.111416	1
chr11:68026033:68026033:A:G	chr11:68026033:68026033:A:G	ALDH3B1	GRCh38	chr11	68026033	68026033	Missense_Mutation	SNP	rs200311887	missense_variant	T/A	deleterious(0)	possibly_damaging(0.837)	0.000514555	2	0.00391389	3.80318	0.0992456	3.91955	1
chr11:68425268:68425268:C:T	chr11:68425268:68425268:C:T	LRP5	GRCh38	chr11	68425268	68425268	Missense_Mutation	SNP	rs143396225	missense_variant	R/C	deleterious(0)	probably_damaging(0.998)	0.000455722	1	0.00195695	2.14708	0.370326	2.21903	1
chr11:68425996:68425996:T:A	chr11:68425996:68425996:T:A	LRP5	GRCh38	chr11	68425996	68425996	Missense_Mutation	SNP	rs200389686	missense_variant	L/Q	deleterious(0)	probably_damaging(0.949)	7.35013e-05	1	0.00195695	13.3123	0.0718772	16.6491	1
chr11:68445667:68445667:G:A	chr11:68445667:68445667:G:A	LRP5	GRCh38	chr11	68445667	68445667	Missense_Mutation	SNP	rs764241848	missense_variant	R/H	deleterious_low_confidence(0.01)	unknown(0)	0.000868642	1	0.00195695	1.12644	0.591578	1.12784	1
chr11:68446458:68446458:C:T	chr11:68446458:68446458:C:T	LRP5	GRCh38	chr11	68446458	68446458	Missense_Mutation	SNP	rs201475647	missense_variant	P/L	deleterious(0)	probably_damaging(1)	0.000392465	1	0.00195695	2.49315	0.331592	2.56057	1
chr11:68446512:68446512:C:T	chr11:68446512:68446512:C:T	LRP5	GRCh38	chr11	68446512	68446512	Missense_Mutation	SNP	rs200624778	missense_variant	P/L	deleterious(0.04)	probably_damaging(1)	0.000382151	1	0.00195695	2.56044	0.321543	2.66304	1
chr11:68569815:68569815:T:C	chr11:68569815:68569815:T:C	PPP6R3	GRCh38	chr11	68569815	68569815	Missense_Mutation	SNP	rs754505479	missense_variant	I/T	deleterious(0)	possibly_damaging(0.615)	7.3497e-05	1	0.00195695	13.3131	0.0718772	16.6491	1
chr11:68571068:68571068:G:A	chr11:68571068:68571068:G:A	PPP6R3	GRCh38	chr11	68571068	68571068	Missense_Mutation	SNP	rs148673066	missense_variant	R/Q	deleterious(0)	probably_damaging(0.998)	4.42595e-05	1	0.00195695	22.1077	0.057927	22.1992	1
chr11:68575964:68575964:C:G	chr11:68575964:68575964:C:G	PPP6R3	GRCh38	chr11	68575964	68575964	Missense_Mutation	SNP	rs370247087	missense_variant	P/R	deleterious(0.01)	possibly_damaging(0.812)	0.000102923	1	0.00195695	9.50685	0.0991614	11.0991	1
chr11:68613110:68613110:C:T	chr11:68613110:68613110:C:T	PPP6R3	GRCh38	chr11	68613110	68613110	Missense_Mutation	SNP	rs146024812	missense_variant	P/L	deleterious_low_confidence(0)	probably_damaging(0.999)	0.000352817	1	0.00195695	2.77332	0.300988	2.89469	1
chr11:68804031:68804031:G:T	chr11:68804031:68804031:G:T	CPT1A	GRCh38	chr11	68804031	68804031	Missense_Mutation	SNP	rs561244283	missense_variant	P/Q	deleterious(0)	probably_damaging(0.998)	0.000206868	1	0.00195695	4.72994	0.200517	4.75619	1
chr11:68896673:68896673:C:T	chr11:68896673:68896673:C:T	MRPL21	GRCh38	chr11	68896673	68896673	Missense_Mutation	SNP	rs140815939	missense_variant	V/M	deleterious(0.03)	probably_damaging(0.929)	0.000620604	9	0.0176125	14.1898	5.75933e-08	14.3753	1
chr11:695612:695612:C:T	chr11:695612:695612:C:T	TMEM80	GRCh38	chr11	695612	695612	Missense_Mutation	SNP	rs186084856	missense_variant	L/F	deleterious_low_confidence(0.03)	possibly_damaging(0.705)	0.0312545	1	0.00195695	0.0313066	7.73171e-13	0.0303619	1
chr11:69641480:69641480:T:C	chr11:69641480:69641480:T:C	CCND1	GRCh38	chr11	69641480	69641480	Missense_Mutation	SNP	novel	missense_variant	M/T	deleterious(0)	probably_damaging(0.948)		1	0.00195695	1000	0	1000	1
chr11:69654237:69654237:G:A	chr11:69654237:69654237:G:A	LTO1	GRCh38	chr11	69654237	69654237	Missense_Mutation	SNP	novel	missense_variant	P/L	deleterious_low_confidence(0)	possibly_damaging(0.722)		1	0.00195695	1000	0	1000	1
chr11:69654343:69654343:G:A	chr11:69654343:69654343:G:A	LTO1	GRCh38	chr11	69654343	69654343	Missense_Mutation	SNP	rs776125781	missense_variant	R/C	deleterious_low_confidence(0)	possibly_damaging(0.685)	0.000313722	1	0.00195695	3.11892	0.279811	3.17047	1
chr11:7000341:7000341:C:T	chr11:7000341:7000341:C:T	ZNF214	GRCh38	chr11	7000341	7000341	Missense_Mutation	SNP	rs75058643	missense_variant	G/R	deleterious(0.03)	possibly_damaging(0.875)	0.0491007	1	0.00195695	0.0199279	6.96762e-21	0.0189728	1
chr11:70272320:70272320:C:A	chr11:70272320:70272320:C:A	PPFIA1	GRCh38	chr11	70272320	70272320	Missense_Mutation	SNP	novel	missense_variant	L/I	deleterious(0)	probably_damaging(0.998)		1	0.00195695	1000	0	1000	1
chr11:70383166:70383166:G:A	chr11:70383166:70383166:G:A	PPFIA1	GRCh38	chr11	70383166	70383166	Missense_Mutation	SNP	novel	missense_variant	E/K		unknown(0)		1	0.00195695	1000	0	1000	1
chr11:70383172:70383172:A:C	chr11:70383172:70383172:A:C	PPFIA1	GRCh38	chr11	70383172	70383172	Missense_Mutation	SNP	rs1010548676	missense_variant	I/L		unknown(0)	4.4093e-05	1	0.00195695	22.1911	0.0437674	33.2992	1
chr11:704552:704552:G:T	chr11:704552:704552:G:T	TMEM80	GRCh38	chr11	704552	704552	Missense_Mutation	SNP	rs7942118	missense_variant	G/V	deleterious_low_confidence(0)	unknown(0)	0.0307009	2	0.00391389	0.0637423	1.9046e-11	0.0619258	1
chr11:704630:704630:G:T	chr11:704630:704630:G:T	TMEM80	GRCh38	chr11	704630	704630	Missense_Mutation	SNP	rs185337383	missense_variant	C/F	deleterious_low_confidence(0)	unknown(0)	0.00540541	1	0.00195695	0.181017	0.0492749	0.180493	1
chr11:70487171:70487171:G:T	chr11:70487171:70487171:G:T	SHANK2	GRCh38	chr11	70487171	70487171	Missense_Mutation	SNP	novel	missense_variant	T/N	deleterious(0.02)	probably_damaging(0.999)		1	0.00195695	1000	0	1000	1
chr11:70659922:70659922:G:T	chr11:70659922:70659922:G:T	SHANK2	GRCh38	chr11	70659922	70659922	Missense_Mutation	SNP	novel	missense_variant	T/K	deleterious(0)	probably_damaging(0.996)		1	0.00195695	1000	0	1000	1
chr11:70698757:70698757:C:T	chr11:70698757:70698757:C:T	SHANK2	GRCh38	chr11	70698757	70698757	Missense_Mutation	SNP	rs1403849836	missense_variant	R/H	deleterious(0.01)	probably_damaging(0.993)	0.00038506	1	0.00195695	2.54109	0.331592	2.56057	1
chr11:70798514:70798514:C:T	chr11:70798514:70798514:C:T	SHANK2	GRCh38	chr11	70798514	70798514	Missense_Mutation	SNP	rs146580493	missense_variant	R/H	deleterious(0.03)	probably_damaging(0.997)	0.0123754	10	0.0195695	0.79066	0.567122	0.78908	1
chr11:70807058:70807058:G:T	chr11:70807058:70807058:G:T	SHANK2	GRCh38	chr11	70807058	70807058	Missense_Mutation	SNP	novel	missense_variant	P/Q	deleterious(0)	possibly_damaging(0.869)		1	0.00195695	1000	0	1000	1
chr11:70820585:70820585:G:C	chr11:70820585:70820585:G:C	SHANK2	GRCh38	chr11	70820585	70820585	Missense_Mutation	SNP	novel	missense_variant	N/K	deleterious(0)	probably_damaging(0.933)		1	0.00195695	1000	0	1000	1
chr11:709420:709420:G:A	chr11:709420:709420:G:A	EPS8L2	GRCh38	chr11	709420	709420	Missense_Mutation	SNP	rs375020679	missense_variant	G/R	deleterious_low_confidence(0)	possibly_damaging(0.857)	0.000205943	1	0.00195695	4.75119	0.200517	4.75619	1
chr11:71075173:71075173:C:T	chr11:71075173:71075173:C:T	SHANK2	GRCh38	chr11	71075173	71075173	Missense_Mutation	SNP	rs1047242927	missense_variant	A/T	deleterious(0)	probably_damaging(0.993)	0.00117847	1	0.00195695	0.830291	1	0.831525	1
chr11:71118870:71118870:C:T	chr11:71118870:71118870:C:T	SHANK2	GRCh38	chr11	71118870	71118870	Missense_Mutation	SNP	rs1300066048	missense_variant	E/K	deleterious(0)	possibly_damaging(0.511)	0.000414079	1	0.00195695	2.36301	0.351248	2.37761	1
chr11:71147322:71147322:G:A	chr11:71147322:71147322:G:A	SHANK2	GRCh38	chr11	71147322	71147322	Missense_Mutation	SNP	rs115978536	missense_variant	P/L	deleterious(0)	probably_damaging(0.966)	0.0231846	3	0.00587084	0.126611	2.39029e-07	0.124082	1
chr11:71435149:71435149:G:A	chr11:71435149:71435149:G:A	DHCR7	GRCh38	chr11	71435149	71435149	Missense_Mutation	SNP	rs185557595	missense_variant	T/M		unknown(0)	0.0100988	14	0.0273973	1.35646	0.266692	1.36283	1
chr11:71435183:71435183:G:A	chr11:71435183:71435183:G:A	DHCR7	GRCh38	chr11	71435183	71435183	Nonsense_Mutation	SNP	rs115338563	stop_gained	R/*			0.0307054	2	0.00391389	0.063733	1.9046e-11	0.0619258	1
chr11:71441401:71441401:C:T	chr11:71441401:71441401:C:T	DHCR7	GRCh38	chr11	71441401	71441401	Nonsense_Mutation	SNP	rs11555217	stop_gained	W/*			0.00130809	3	0.00587084	2.24405	0.152687	2.27198	1
chr11:71458537:71458537:G:A	chr11:71458537:71458537:G:A	NADSYN1	GRCh38	chr11	71458537	71458537	Missense_Mutation	SNP	rs35588716	missense_variant	V/M	deleterious(0)	probably_damaging(0.995)	0.0156084	1	0.00195695	0.0626889	4.19999e-06	0.0617919	1
chr11:71491856:71491856:G:A	chr11:71491856:71491856:G:A	NADSYN1	GRCh38	chr11	71491856	71491856	Missense_Mutation	SNP	rs144139747	missense_variant	A/T	deleterious(0.02)	probably_damaging(1)	0.0015433	1	0.00195695	0.634014	1	0.639409	1
chr11:71982860:71982860:A:G	chr11:71982860:71982860:A:G	RNF121	GRCh38	chr11	71982860	71982860	Missense_Mutation	SNP	novel	missense_variant	T/A	deleterious(0.03)	probably_damaging(0.99)		1	0.00195695	1000	0	1000	1
chr11:72000524:72000524:G:T	chr11:72000524:72000524:G:T	IL18BP	GRCh38	chr11	72000524	72000524	Nonsense_Mutation	SNP	rs1317248585	stop_gained	E/*				1	0.00195695	1000	0	1000	1
chr11:72004083:72004083:G:A	chr11:72004083:72004083:G:A	NUMA1	GRCh38	chr11	72004083	72004083	Missense_Mutation	SNP	rs142985752	missense_variant	S/L	deleterious(0)	probably_damaging(0.973)	0.00170493	2	0.00391389	1.14782	0.69294	1.15744	1
chr11:72007368:72007368:G:A	chr11:72007368:72007368:G:A	NUMA1	GRCh38	chr11	72007368	72007368	Missense_Mutation	SNP	rs200233406	missense_variant	R/C	deleterious(0)	possibly_damaging(0.855)	0.000249868	2	0.00391389	7.83192	0.0286455	8.33125	1
chr11:72008984:72008984:G:A	chr11:72008984:72008984:G:A	NUMA1	GRCh38	chr11	72008984	72008984	Missense_Mutation	SNP	rs74985106	missense_variant	R/C	deleterious(0)	possibly_damaging(0.629)	0.023631	22	0.0430528	0.91094	0.755317	0.909493	1
chr11:72014098:72014098:T:G	chr11:72014098:72014098:T:G	NUMA1	GRCh38	chr11	72014098	72014098	Missense_Mutation	SNP	rs79170800	missense_variant	Q/H	deleterious(0.01)	probably_damaging(0.914)	0.00289735	3	0.00587084	1.01314	0.772368	1.01327	1
chr11:72014508:72014508:G:A	chr11:72014508:72014508:G:A	NUMA1	GRCh38	chr11	72014508	72014508	Missense_Mutation	SNP	rs1013123129	missense_variant	R/C	deleterious(0.03)	probably_damaging(0.984)	4.82509e-05	1	0.00195695	20.2789	0.057927	22.1992	1
chr11:72015576:72015576:G:A	chr11:72015576:72015576:G:A	NUMA1	GRCh38	chr11	72015576	72015576	Missense_Mutation	SNP	rs149446307	missense_variant	R/W	deleterious(0)	possibly_damaging(0.629)	0.000578481	1	0.00195695	1.69145	0.449475	1.70672	1
chr11:72016133:72016133:A:C	chr11:72016133:72016133:A:C	NUMA1	GRCh38	chr11	72016133	72016133	Missense_Mutation	SNP	rs760616367	missense_variant	F/C	deleterious(0)	probably_damaging(0.994)	1.46998e-05	1	0.00195695	66.5637	0.0148071	inf	1
chr11:72017772:72017772:G:T	chr11:72017772:72017772:G:T	NUMA1	GRCh38	chr11	72017772	72017772	Missense_Mutation	SNP	novel	missense_variant	T/K	deleterious(0)	possibly_damaging(0.675)		1	0.00195695	1000	0	1000	1
chr11:72017776:72017776:G:C	chr11:72017776:72017776:G:C	NUMA1	GRCh38	chr11	72017776	72017776	Missense_Mutation	SNP	rs117729282	missense_variant	L/V	deleterious(0.05)	probably_damaging(0.954)	0.0183044	1	0.00195695	0.0534556	3.13033e-07	0.0525579	1
chr11:72018230:72018230:G:A	chr11:72018230:72018230:G:A	NUMA1	GRCh38	chr11	72018230	72018230	Missense_Mutation	SNP	rs139359161	missense_variant	R/C	deleterious(0)	probably_damaging(0.997)	0.000352765	1	0.00195695	2.77373	0.300988	2.89469	1
chr11:721601:721601:T:C	chr11:721601:721601:T:C	EPS8L2	GRCh38	chr11	721601	721601	Missense_Mutation	SNP	rs374243946	missense_variant	F/L	deleterious(0)	probably_damaging(0.985)		1	0.00195695	1000	0	1000	1
chr11:721610:721610:C:T	chr11:721610:721610:C:T	EPS8L2	GRCh38	chr11	721610	721610	Missense_Mutation	SNP	rs766514830	missense_variant	R/W	deleterious(0)	probably_damaging(0.976)	0.000196309	1	0.00195695	4.98435	0.188499	5.12213	1
chr11:721929:721929:C:T	chr11:721929:721929:C:T	EPS8L2	GRCh38	chr11	721929	721929	Missense_Mutation	SNP	rs557789113	missense_variant	P/S	deleterious(0)	possibly_damaging(0.78)	0.000193274	1	0.00195695	5.06262	0.188499	5.12213	1
chr11:72218576:72218576:C:T	chr11:72218576:72218576:C:T	FOLR2	GRCh38	chr11	72218576	72218576	Nonsense_Mutation	SNP	rs201535985	stop_gained	Q/*			0.000621375	1	0.00195695	1.57469	0.473583	1.58474	1
chr11:72220977:72220977:G:A	chr11:72220977:72220977:G:A	FOLR2	GRCh38	chr11	72220977	72220977	Missense_Mutation	SNP	rs116699117	missense_variant	M/I	deleterious(0.03)	possibly_damaging(0.792)	0.0127661	1	0.00195695	0.0766462	5.37888e-05	0.0757491	1
chr11:72232336:72232336:G:A	chr11:72232336:72232336:G:A	INPPL1	GRCh38	chr11	72232336	72232336	Missense_Mutation	SNP	rs1394942069	missense_variant,splice_region_variant	R/Q	deleterious(0)	probably_damaging(0.967)	6.55824e-05	1	0.00195695	14.9198	0.0718772	16.6491	1
chr11:722482:722482:C:T	chr11:722482:722482:C:T	EPS8L2	GRCh38	chr11	722482	722482	Missense_Mutation	SNP	rs377264227	missense_variant	R/C	deleterious(0.01)	possibly_damaging(0.791)	0.000384911	1	0.00195695	2.54208	0.331592	2.56057	1
chr11:72293609:72293609:G:A	chr11:72293609:72293609:G:A	CLPB	GRCh38	chr11	72293609	72293609	Missense_Mutation	SNP	rs150343959	missense_variant	R/C	deleterious(0)	probably_damaging(1)	0.0020728	4	0.00782779	1.88822	0.166063	1.90455	1
chr11:72294395:72294395:T:C	chr11:72294395:72294395:T:C	CLPB	GRCh38	chr11	72294395	72294395	Missense_Mutation	SNP	rs150857620	missense_variant	Y/C	deleterious(0)	probably_damaging(0.999)	7.35013e-05	1	0.00195695	13.3123	0.0718772	16.6491	1
chr11:725751:725751:G:C	chr11:725751:725751:G:C	EPS8L2	GRCh38	chr11	725751	725751	Missense_Mutation	SNP	rs184903112	missense_variant	W/C	deleterious(0)	probably_damaging(1)	0.00287845	3	0.00587084	1.01979	0.770146	1.02369	1
chr11:72577535:72577535:C:T	chr11:72577535:72577535:C:T	PDE2A	GRCh38	chr11	72577535	72577535	Missense_Mutation	SNP	rs1458590398	missense_variant	R/H	deleterious(0)	possibly_damaging(0.832)	1.46998e-05	1	0.00195695	66.5637	0.0148071	inf	1
chr11:72578910:72578910:G:A	chr11:72578910:72578910:G:A	PDE2A	GRCh38	chr11	72578910	72578910	Missense_Mutation	SNP	rs1193120816	missense_variant	T/M	deleterious(0)	probably_damaging(0.984)		1	0.00195695	1000	0	1000	1
chr11:72590353:72590353:C:A	chr11:72590353:72590353:C:A	PDE2A	GRCh38	chr11	72590353	72590353	Missense_Mutation	SNP	rs536728833	missense_variant	D/Y	deleterious_low_confidence(0.02)	unknown(0)	0.000515768	1	0.00195695	1.89712	0.415605	1.90189	1
chr11:72590415:72590415:C:T	chr11:72590415:72590415:C:T	PDE2A	GRCh38	chr11	72590415	72590415	Missense_Mutation	SNP	rs114988042	missense_variant	G/D		unknown(0)	0.0179054	1	0.00195695	0.0546468	4.52267e-07	0.0537456	1
chr11:72657890:72657890:T:C	chr11:72657890:72657890:T:C	PDE2A	GRCh38	chr11	72657890	72657890	Missense_Mutation	SNP	rs553702960	missense_variant	T/A		unknown(0)	0.00367789	1	0.00195695	0.266042	0.193817	0.265422	1
chr11:72685841:72685841:C:A	chr11:72685841:72685841:C:A	ARAP1	GRCh38	chr11	72685841	72685841	Missense_Mutation	SNP	rs187337064	missense_variant	W/C	deleterious_low_confidence(0.04)	unknown(0)	0.00872803	4	0.00782779	0.448428	0.12231	0.446638	1
chr11:72697356:72697356:C:G	chr11:72697356:72697356:C:G	ARAP1	GRCh38	chr11	72697356	72697356	Missense_Mutation	SNP	rs138209865	missense_variant	V/L	deleterious(0)	probably_damaging(0.993)	0.00156986	1	0.00195695	0.623287	1	0.627326	1
chr11:72705872:72705872:C:T	chr11:72705872:72705872:C:T	ARAP1	GRCh38	chr11	72705872	72705872	Missense_Mutation	SNP	rs1374493333	missense_variant	G/D	deleterious(0)	probably_damaging(1)	6.53937e-05	1	0.00195695	14.9628	0.0718772	16.6491	1
chr11:72707371:72707371:G:C	chr11:72707371:72707371:G:C	ARAP1	GRCh38	chr11	72707371	72707371	Missense_Mutation	SNP	rs749764336	missense_variant	F/L	deleterious(0.02)	possibly_damaging(0.764)	0.00115385	1	0.00195695	0.848008	1	0.852872	1
chr11:727373:727373:A:T	chr11:727373:727373:A:T	EPS8L2	GRCh38	chr11	727373	727373	Missense_Mutation	SNP	rs533572697	missense_variant	Q/L	deleterious(0)	possibly_damaging(0.617)	0.000191143	1	0.00195695	5.11907	0.1763	5.54905	1
chr11:727570:727570:G:A	chr11:727570:727570:G:A	EPS8L2	GRCh38	chr11	727570	727570	Missense_Mutation	SNP	rs879824514	missense_variant	G/R		unknown(0)	0.0026843	1	0.00195695	0.364517	0.531675	0.364957	1
chr11:727613:727613:G:A	chr11:727613:727613:G:A	EPS8L2	GRCh38	chr11	727613	727613	Missense_Mutation	SNP	rs1365477966	missense_variant	R/H		unknown(0)	4.82556e-05	1	0.00195695	20.2769	0.057927	22.1992	1
chr11:727650:727650:G:A	chr11:727650:727650:G:A	EPS8L2	GRCh38	chr11	727650	727650	Nonsense_Mutation	SNP	rs989454939	stop_gained	W/*				1	0.00195695	1000	0	1000	1
chr11:72814432:72814432:G:T	chr11:72814432:72814432:G:T	ATG16L2	GRCh38	chr11	72814432	72814432	Missense_Mutation	SNP	rs370813789	coding_sequence_variant	X			0.00999941	11	0.0215264	1.07638	0.750358	1.07874	1
chr11:72829337:72829337:G:A	chr11:72829337:72829337:G:A	ATG16L2	GRCh38	chr11	72829337	72829337	Missense_Mutation	SNP	rs142770133	missense_variant	G/R	deleterious(0)	probably_damaging(0.997)	0.000529116	1	0.00195695	1.84926	0.415605	1.90189	1
chr11:73309831:73309831:C:T	chr11:73309831:73309831:C:T	ARHGEF17	GRCh38	chr11	73309831	73309831	Missense_Mutation	SNP	rs746623402	missense_variant	T/I	deleterious_low_confidence(0)	possibly_damaging(0.543)		1	0.00195695	1000	0	1000	1
chr11:73347054:73347054:C:G	chr11:73347054:73347054:C:G	ARHGEF17	GRCh38	chr11	73347054	73347054	Missense_Mutation	SNP	rs117044222	missense_variant	L/V		unknown(0)	0.0200828	13	0.0254403	0.633386	0.113067	0.628949	1
chr11:73356307:73356307:C:T	chr11:73356307:73356307:C:T	ARHGEF17	GRCh38	chr11	73356307	73356307	Missense_Mutation	SNP	rs768622437	missense_variant	R/C	deleterious(0)	probably_damaging(0.997)	6.54536e-05	1	0.00195695	14.9491	0.0718772	16.6491	1
chr11:73363827:73363827:G:A	chr11:73363827:73363827:G:A	ARHGEF17	GRCh38	chr11	73363827	73363827	Missense_Mutation	SNP	rs151153426	missense_variant	C/Y	deleterious(0)	possibly_damaging(0.87)	0.000392413	1	0.00195695	2.49348	0.331592	2.56057	1
chr11:73365696:73365696:G:A	chr11:73365696:73365696:G:A	ARHGEF17	GRCh38	chr11	73365696	73365696	Missense_Mutation	SNP	rs143630526	missense_variant	R/Q	deleterious(0.02)	probably_damaging(0.994)	0.00314576	2	0.00391389	0.62209	0.775285	0.624008	1
chr11:73859911:73859911:G:A	chr11:73859911:73859911:G:A	MRPL48	GRCh38	chr11	73859911	73859911	Missense_Mutation	SNP	rs754985264	missense_variant	A/T	deleterious(0)	possibly_damaging(0.825)		1	0.00195695	1000	0	1000	1
chr11:73889093:73889093:A:G	chr11:73889093:73889093:A:G	PAAF1	GRCh38	chr11	73889093	73889093	Missense_Mutation	SNP	rs558648323	missense_variant	T/A	deleterious_low_confidence(0)	unknown(0)	0.000896531	1	0.00195695	1.0914	0.597631	1.10903	1
chr11:73975608:73975608:G:A	chr11:73975608:73975608:G:A	UCP2	GRCh38	chr11	73975608	73975608	Missense_Mutation	SNP	rs758305679	missense_variant	S/F	deleterious(0)	probably_damaging(0.992)	5.87907e-05	1	0.00195695	16.6433	0.057927	22.1992	1
chr11:73976990:73976990:G:C	chr11:73976990:73976990:G:C	UCP2	GRCh38	chr11	73976990	73976990	Missense_Mutation	SNP	rs746505356	missense_variant	A/G	deleterious(0.02)	probably_damaging(0.954)		1	0.00195695	1000	0	1000	1
chr11:74033924:74033924:G:A	chr11:74033924:74033924:G:A	C2CD3	GRCh38	chr11	74033924	74033924	Missense_Mutation	SNP	rs184111772	missense_variant	T/M	deleterious(0)	probably_damaging(0.998)	0.0147181	1	0.00195695	0.066481	8.56144e-06	0.065621	1
chr11:74042061:74042061:A:G	chr11:74042061:74042061:A:G	C2CD3	GRCh38	chr11	74042061	74042061	Missense_Mutation	SNP	rs142277857	missense_variant	S/P	deleterious(0)	possibly_damaging(0.637)	0.00505793	5	0.00978474	0.967267	1	0.969753	1
chr11:74078621:74078621:G:A	chr11:74078621:74078621:G:A	C2CD3	GRCh38	chr11	74078621	74078621	Missense_Mutation	SNP	rs144630140	missense_variant	S/L	deleterious(0)	probably_damaging(0.996)	0.000367507	1	0.00195695	2.66246	0.311342	2.77404	1
chr11:74085833:74085833:T:C	chr11:74085833:74085833:T:C	C2CD3	GRCh38	chr11	74085833	74085833	Missense_Mutation	SNP	rs140307393	missense_variant	N/S	deleterious(0)	probably_damaging(0.994)	0.0118061	7	0.0136986	0.580151	0.184781	0.57784	1
chr11:74129634:74129634:G:A	chr11:74129634:74129634:G:A	C2CD3	GRCh38	chr11	74129634	74129634	Missense_Mutation	SNP	novel	missense_variant	P/S		unknown(0)		1	0.00195695	1000	0	1000	1
chr11:74129661:74129661:C:T	chr11:74129661:74129661:C:T	C2CD3	GRCh38	chr11	74129661	74129661	Missense_Mutation	SNP	rs867048692	missense_variant	E/K		unknown(0)	0.00770553	7	0.0136986	0.888883	1	0.889774	1
chr11:74129760:74129760:G:A	chr11:74129760:74129760:G:A	C2CD3	GRCh38	chr11	74129760	74129760	Missense_Mutation	SNP	rs576143507	missense_variant	R/C		unknown(0)	0.0172644	8	0.0156556	0.453406	0.0198694	0.449469	1
chr11:74133555:74133555:G:C	chr11:74133555:74133555:G:C	C2CD3	GRCh38	chr11	74133555	74133555	Missense_Mutation	SNP	rs142633338	missense_variant,splice_region_variant	L/V	deleterious(0)	probably_damaging(0.969)	0.00366742	1	0.00195695	0.266802	0.282194	0.266492	1
chr11:74138957:74138957:G:C	chr11:74138957:74138957:G:C	C2CD3	GRCh38	chr11	74138957	74138957	Missense_Mutation	SNP	rs72984881	missense_variant	H/D	deleterious(0.01)	probably_damaging(0.996)	0.0181308	12	0.0234834	0.64761	0.153503	0.643889	1
chr11:74276986:74276986:G:A	chr11:74276986:74276986:G:A	P4HA3	GRCh38	chr11	74276986	74276986	Missense_Mutation	SNP	rs150789452	missense_variant,splice_region_variant	T/M	deleterious(0.04)	probably_damaging(0.999)	0.00826923	1	0.00195695	0.118327	0.00423933	0.117527	1
chr11:74285907:74285907:G:A	chr11:74285907:74285907:G:A	P4HA3	GRCh38	chr11	74285907	74285907	Missense_Mutation	SNP	rs140365719	missense_variant	R/W	deleterious(0)	probably_damaging(0.928)	0.000147007	1	0.00195695	6.65597	0.138593	7.39906	1
chr11:74285919:74285919:G:A	chr11:74285919:74285919:G:A	P4HA3	GRCh38	chr11	74285919	74285919	Missense_Mutation	SNP	rs367753006	missense_variant	L/F	deleterious(0.02)	possibly_damaging(0.467)		1	0.00195695	1000	0	1000	1
chr11:74285955:74285955:A:G	chr11:74285955:74285955:A:G	P4HA3	GRCh38	chr11	74285955	74285955	Missense_Mutation	SNP	rs778271961	missense_variant	C/R	deleterious(0)	possibly_damaging(0.641)		1	0.00195695	1000	0	1000	1
chr11:74749236:74749236:G:A	chr11:74749236:74749236:G:A	RNF169	GRCh38	chr11	74749236	74749236	Missense_Mutation	SNP	rs759737139	missense_variant	R/H	deleterious(0)	possibly_damaging(0.594)	0.0015649	2	0.00391389	1.25053	0.675804	1.25588	1
chr11:74836344:74836345:AG:-	chr11:74836344:74836345:AG:-	RNF169	GRCh38	chr11	74836344	74836345	Frame_Shift_Del	DEL	novel	frameshift_variant	S/X				1	0.00195695	1000	0	1000
chr11:74836453:74836453:C:T	chr11:74836453:74836453:C:T	RNF169	GRCh38	chr11	74836453	74836453	Missense_Mutation	SNP	rs201098267	missense_variant	S/F	deleterious(0.01)	possibly_damaging(0.556)	0.00060264	1	0.00195695	1.62365	0.457631	1.66403	1
chr11:74848258:74848258:C:T	chr11:74848258:74848258:C:T	XRRA1	GRCh38	chr11	74848258	74848258	Missense_Mutation	SNP	rs114425568	missense_variant	V/M	deleterious(0.04)	possibly_damaging(0.813)	0.0344019	3	0.00587084	0.0853273	6.14955e-12	0.0826452	1
chr11:74852004:74852004:C:T	chr11:74852004:74852004:C:T	XRRA1	GRCh38	chr11	74852004	74852004	Missense_Mutation	SNP	rs148055073	missense_variant	V/M	deleterious(0)	probably_damaging(0.921)	0.00217653	1	0.00195695	0.449557	0.729976	0.449023	1
chr11:74906245:74906245:G:A	chr11:74906245:74906245:G:A	XRRA1	GRCh38	chr11	74906245	74906245	Missense_Mutation	SNP	rs780878723	missense_variant	R/W	deleterious(0)	possibly_damaging(0.882)	0.000192308	1	0.00195695	5.08805	0.188499	5.12213	1
chr11:75004373:75004373:G:C	chr11:75004373:75004373:G:C	NEU3	GRCh38	chr11	75004373	75004373	Missense_Mutation	SNP	rs11236283	missense_variant	W/C	deleterious_low_confidence(0)	unknown(0)	0.0173765	14	0.0273973	0.788342	0.467011	0.785798	1
chr11:75005692:75005692:C:G	chr11:75005692:75005692:C:G	NEU3	GRCh38	chr11	75005692	75005692	Missense_Mutation	SNP	rs144642169	missense_variant	P/A	deleterious(0)	probably_damaging(1)	0.00424219	2	0.00391389	0.461306	0.456563	0.460995	1
chr11:75006242:75006242:A:G	chr11:75006242:75006242:A:G	NEU3	GRCh38	chr11	75006242	75006242	Missense_Mutation	SNP	rs769105197	missense_variant	Y/C	deleterious(0.01)	probably_damaging(0.999)	6.54365e-05	1	0.00195695	14.953	0.0718772	16.6491	1
chr11:75006370:75006370:G:A	chr11:75006370:75006370:G:A	NEU3	GRCh38	chr11	75006370	75006370	Missense_Mutation	SNP	rs773502260	missense_variant	G/R	deleterious(0)	probably_damaging(0.998)	1.46985e-05	1	0.00195695	66.5696	0.0148071	inf	1
chr11:75006388:75006388:G:A	chr11:75006388:75006388:G:A	NEU3	GRCh38	chr11	75006388	75006388	Missense_Mutation	SNP	rs188848747	missense_variant	E/K	deleterious(0)	probably_damaging(0.992)	0.00752618	3	0.00587084	0.390028	0.0980695	0.388824	1
chr11:75006492:75006492:A:T	chr11:75006492:75006492:A:T	NEU3	GRCh38	chr11	75006492	75006492	Nonstop_Mutation	SNP	rs180878536	stop_lost	*/Y			0.00452728	6	0.0117417	1.29677	0.475923	1.30214	1
chr11:75399568:75399568:G:C	chr11:75399568:75399568:G:C	RPS3	GRCh38	chr11	75399568	75399568	Missense_Mutation	SNP	novel	missense_variant	K/N	deleterious(0.03)	probably_damaging(0.972)		1	0.00195695	1000	0	1000	1
chr11:75587589:75587589:C:A	chr11:75587589:75587589:C:A	MAP6	GRCh38	chr11	75587589	75587589	Missense_Mutation	SNP	rs747075341	missense_variant	D/Y	deleterious_low_confidence(0)	possibly_damaging(0.819)	0.000192604	1	0.00195695	5.08023	0.188499	5.12213	1
chr11:764414:764414:A:G	chr11:764414:764414:A:G	TALDO1	GRCh38	chr11	764414	764414	Missense_Mutation	SNP	rs11302	missense_variant	K/R	deleterious(0.02)	possibly_damaging(0.609)	0.0280646	8	0.0156556	0.27892	8.40329e-06	0.273285	1
chr11:7648505:7648505:T:A	chr11:7648505:7648505:T:A	PPFIBP2	GRCh38	chr11	7648505	7648505	Missense_Mutation	SNP	rs149157151	missense_variant	L/I	deleterious(0)	probably_damaging(0.991)	0.0259444	2	0.00391389	0.0754285	1.6721e-09	0.0736239	1
chr11:76544557:76544557:A:C	chr11:76544557:76544557:A:C	EMSY	GRCh38	chr11	76544557	76544557	Missense_Mutation	SNP	rs780165176	missense_variant	K/T	deleterious_low_confidence(0.01)	probably_damaging(0.987)		1	0.00195695	1000	0	1000	1
chr11:76795694:76795694:C:G	chr11:76795694:76795694:C:G	TSKU	GRCh38	chr11	76795694	76795694	Missense_Mutation	SNP	rs7945821	missense_variant	C/W	deleterious(0)	probably_damaging(1)		1	0.00195695	1000	0	1000	1
chr11:77667354:77667354:G:A	chr11:77667354:77667354:G:A	RSF1	GRCh38	chr11	77667354	77667354	Missense_Mutation	SNP	rs202106933	missense_variant	R/C	deleterious(0)	possibly_damaging(0.877)	0.00019305	1	0.00195695	5.0685	0.188499	5.12213	1
chr11:77676939:77676939:G:A	chr11:77676939:77676939:G:A	RSF1	GRCh38	chr11	77676939	77676939	Missense_Mutation	SNP	novel	missense_variant	T/I	deleterious(0)	probably_damaging(0.96)		1	0.00195695	1000	0	1000	1
chr11:77691211:77691211:G:C	chr11:77691211:77691211:G:C	RSF1	GRCh38	chr11	77691211	77691211	Missense_Mutation	SNP	rs745828901	missense_variant	Q/E	deleterious(0)	possibly_damaging(0.875)		1	0.00195695	1000	0	1000	1
chr11:77938818:77938818:C:T	chr11:77938818:77938818:C:T	INTS4	GRCh38	chr11	77938818	77938818	Missense_Mutation	SNP	rs759915571	missense_variant	R/H	deleterious(0.03)	probably_damaging(0.964)	2.41488e-05	1	0.00195695	40.5185	0.0293951	66.5994	1
chr11:77958797:77958797:C:T	chr11:77958797:77958797:C:T	INTS4	GRCh38	chr11	77958797	77958797	Missense_Mutation	SNP	rs191741859	missense_variant	R/H	deleterious(0)	probably_damaging(0.997)	7.351e-05	1	0.00195695	13.3108	0.0718772	16.6491	1
chr11:78072988:78072988:C:T	chr11:78072988:78072988:C:T	NDUFC2	GRCh38	chr11	78072988	78072988	Missense_Mutation	SNP	rs192918394	missense_variant	S/N	deleterious_low_confidence(0.03)	unknown(0)	0.00617338	8	0.0156556	1.26799	0.42247	1.2725	1
chr11:78107763:78107763:A:T	chr11:78107763:78107763:A:T	ALG8	GRCh38	chr11	78107763	78107763	Missense_Mutation	SNP	rs138989041	missense_variant,splice_region_variant	V/D	deleterious_low_confidence(0.02)	unknown(0)	0.0370843	2	0.00391389	0.0527702	2.93615e-14	0.0509275	1
chr11:78112745:78112745:C:T	chr11:78112745:78112745:C:T	ALG8	GRCh38	chr11	78112745	78112745	Missense_Mutation	SNP	rs61995925	missense_variant	R/Q	deleterious(0)	probably_damaging(1)	0.0214534	20	0.0391389	0.912185	0.82712	0.910949	1
chr11:78200776:78200776:G:A	chr11:78200776:78200776:G:A	USP35	GRCh38	chr11	78200776	78200776	Missense_Mutation	SNP	novel	missense_variant	D/N	deleterious(0)	probably_damaging(0.996)		1	0.00195695	1000	0	1000	1
chr11:78205967:78205967:T:G	chr11:78205967:78205967:T:G	USP35	GRCh38	chr11	78205967	78205967	Missense_Mutation	SNP	rs147838203	missense_variant	I/M	deleterious(0.02)	probably_damaging(0.913)	0.00232203	2	0.00391389	0.842774	1	0.847284	1
chr11:78210302:78210302:G:A	chr11:78210302:78210302:G:A	USP35	GRCh38	chr11	78210302	78210302	Missense_Mutation	SNP	rs75370284	missense_variant	R/H	deleterious(0)	possibly_damaging(0.862)	0.0192992	12	0.0234834	0.608403	0.0842838	0.603903	0.928571
chr11:78226722:78226722:G:A	chr11:78226722:78226722:G:A	GAB2	GRCh38	chr11	78226722	78226722	Missense_Mutation	SNP	rs116286425	missense_variant	P/L	deleterious(0)	probably_damaging(0.998)	0.0167889	1	0.00195695	0.058281	1.39437e-06	0.0573908	1
chr11:78493157:78493157:C:T	chr11:78493157:78493157:C:T	NARS2	GRCh38	chr11	78493157	78493157	Missense_Mutation	SNP	rs199984779	missense_variant	R/Q	deleterious(0.01)	possibly_damaging(0.56)	5.87941e-05	1	0.00195695	16.6424	0.057927	22.1992	1
chr11:7994466:7994466:T:G	chr11:7994466:7994466:T:G	EIF3F	GRCh38	chr11	7994466	7994466	Missense_Mutation	SNP	rs141976414	missense_variant	F/V	deleterious(0.01)	probably_damaging(1)	0.00141098	1	0.00195695	0.693471	1	0.700077	1
chr11:8090142:8090142:G:A	chr11:8090142:8090142:G:A	TUB	GRCh38	chr11	8090142	8090142	Missense_Mutation	SNP	rs371844684	missense_variant	R/Q	deleterious(0.05)	possibly_damaging(0.744)	0.000578258	1	0.00195695	1.69211	0.449475	1.70672	1
chr11:8100506:8100506:A:G	chr11:8100506:8100506:A:G	TUB	GRCh38	chr11	8100506	8100506	Missense_Mutation	SNP	rs1367144642	missense_variant	T/A	deleterious(0)	possibly_damaging(0.83)	2.94144e-05	1	0.00195695	33.2651	0.0437674	33.2992	1
chr11:8126676:8126676:T:C	chr11:8126676:8126676:T:C	RIC3	GRCh38	chr11	8126676	8126676	Missense_Mutation	SNP	rs149878646	missense_variant	Y/C	deleterious(0)	probably_damaging(0.939)	0.0144228	1	0.00195695	0.0678421	1.25754e-05	0.0669802	1
chr11:8140017:8140017:G:A	chr11:8140017:8140017:G:A	RIC3	GRCh38	chr11	8140017	8140017	Missense_Mutation	SNP	rs144806410	missense_variant	P/S	deleterious(0)	probably_damaging(1)	0.00297041	3	0.00587084	0.988221	1	0.993043	1
chr11:82860028:82860028:T:C	chr11:82860028:82860028:T:C	PRCP	GRCh38	chr11	82860028	82860028	Missense_Mutation	SNP	rs141994635	missense_variant	I/M	deleterious(0)	probably_damaging(0.967)	0.0132671	1	0.00195695	0.0737519	3.79375e-05	0.0728569	1
chr11:82860074:82860074:C:T	chr11:82860074:82860074:C:T	PRCP	GRCh38	chr11	82860074	82860074	Missense_Mutation	SNP	rs201092188	missense_variant	R/Q	deleterious(0)	probably_damaging(0.998)	0.000414422	1	0.00195695	2.36106	0.351248	2.37761	1
chr11:83166083:83166083:G:C	chr11:83166083:83166083:G:C	PCF11	GRCh38	chr11	83166083	83166083	Missense_Mutation	SNP	rs370276004	missense_variant	D/H	deleterious(0)	possibly_damaging(0.498)	4.83255e-05	1	0.00195695	20.2476	0.057927	22.1992	1
chr11:83265924:83265924:A:G	chr11:83265924:83265924:A:G	CCDC90B	GRCh38	chr11	83265924	83265924	Missense_Mutation	SNP	rs139568497	missense_variant	I/T	deleterious(0)	possibly_damaging(0.904)	0.000749603	1	0.00195695	1.30532	0.532841	1.33103	1
chr11:83280221:83280221:C:T	chr11:83280221:83280221:C:T	CCDC90B	GRCh38	chr11	83280221	83280221	Missense_Mutation	SNP	rs61747435	missense_variant	R/Q	deleterious(0.01)	probably_damaging(0.933)	0.0067049	5	0.00978474	0.729671	0.6957	0.729835	1
chr11:83532766:83532766:C:T	chr11:83532766:83532766:C:T	DLG2	GRCh38	chr11	83532766	83532766	Missense_Mutation	SNP	rs757614787	missense_variant	R/H	deleterious(0)	probably_damaging(0.997)		1	0.00195695	1000	0	1000	1
chr11:836435:836435:T:C	chr11:836435:836435:T:C	CD151	GRCh38	chr11	836435	836435	Missense_Mutation	SNP	rs753224244	missense_variant	L/P	deleterious(0)	probably_damaging(0.999)		1	0.00195695	1000	0	1000	1
chr11:83930478:83930478:G:A	chr11:83930478:83930478:G:A	DLG2	GRCh38	chr11	83930478	83930478	Missense_Mutation	SNP	rs185568966	missense_variant	P/L	deleterious(0.03)	probably_damaging(0.995)	0.00126426	1	0.00195695	0.77395	1	0.782555	1
chr11:84720385:84720385:C:A	chr11:84720385:84720385:C:A	DLG2	GRCh38	chr11	84720385	84720385	Missense_Mutation	SNP	rs963695373	missense_variant	V/F			2.93927e-05	1	0.00195695	33.2897	0.0293951	66.5994	1
chr11:85636171:85636171:G:T	chr11:85636171:85636171:G:T	TMEM126B	GRCh38	chr11	85636171	85636171	Missense_Mutation	SNP	rs141542003	missense_variant	G/V	deleterious(0)	probably_damaging(0.995)	0.00177868	1	0.00195695	0.550112	1	0.554024	1
chr11:85655627:85655627:G:A	chr11:85655627:85655627:G:A	TMEM126A	GRCh38	chr11	85655627	85655627	Missense_Mutation	SNP	rs146573578	missense_variant	R/Q	deleterious(0)	probably_damaging(0.999)	0.0047619	2	0.00391389	0.410959	0.251229	0.41083	1
chr11:85663887:85663887:T:G	chr11:85663887:85663887:T:G	CREBZF	GRCh38	chr11	85663887	85663887	Missense_Mutation	SNP	rs765922496	missense_variant	H/P	deleterious(0)	probably_damaging(0.994)	0.000132431	1	0.00195695	7.38855	0.138593	7.39906	1
chr11:85704935:85704935:C:T	chr11:85704935:85704935:C:T	SYTL2	GRCh38	chr11	85704935	85704935	Missense_Mutation	SNP	novel	missense_variant	V/M	deleterious(0)	probably_damaging(0.941)		1	0.00195695	1000	0	1000	1
chr11:85709377:85709377:A:G	chr11:85709377:85709377:A:G	SYTL2	GRCh38	chr11	85709377	85709377	Missense_Mutation	SNP	rs143868501	missense_variant	C/R	deleterious(0)	probably_damaging(0.996)	1.46998e-05	1	0.00195695	66.5637	0.0148071	inf	1
chr11:85727667:85727667:T:C	chr11:85727667:85727667:T:C	SYTL2	GRCh38	chr11	85727667	85727667	Missense_Mutation	SNP	rs61908775	missense_variant	D/G	deleterious_low_confidence(0)	probably_damaging(0.97)	0.0368225	12	0.0234834	0.318873	1.90933e-06	0.310895	0.928571
chr11:85734322:85734322:G:C	chr11:85734322:85734322:G:C	SYTL2	GRCh38	chr11	85734322	85734322	Missense_Mutation	SNP	rs74718633	missense_variant	S/C	deleterious(0)	probably_damaging(0.994)	0.0113329	9	0.0176125	0.777053	0.550639	0.775709	1
chr11:85734626:85734626:T:A	chr11:85734626:85734626:T:A	SYTL2	GRCh38	chr11	85734626	85734626	Missense_Mutation	SNP	rs3910283	missense_variant	I/F	deleterious(0)	possibly_damaging(0.831)	0.00393864	1	0.00195695	0.248429	0.197281	0.24846	1
chr11:85736612:85736612:T:A	chr11:85736612:85736612:T:A	SYTL2	GRCh38	chr11	85736612	85736612	Missense_Mutation	SNP	rs374756400	missense_variant	R/W	deleterious(0)	probably_damaging(0.999)		1	0.00195695	1000	0	1000	1
chr11:85757665:85757665:G:A	chr11:85757665:85757665:G:A	SYTL2	GRCh38	chr11	85757665	85757665	Missense_Mutation	SNP	rs149582759	missense_variant	R/W	deleterious(0)	probably_damaging(1)	0.0140962	1	0.00195695	0.069414	1.84735e-05	0.0685408	1
chr11:86001105:86001105:A:G	chr11:86001105:86001105:A:G	PICALM	GRCh38	chr11	86001105	86001105	Missense_Mutation	SNP	rs1202577739	missense_variant	L/P	deleterious(0.03)	possibly_damaging(0.548)		1	0.00195695	1000	0	1000	1
chr11:8619420:8619420:A:C	chr11:8619420:8619420:A:C	TRIM66	GRCh38	chr11	8619420	8619420	Missense_Mutation	SNP	rs761376422	missense_variant	V/G	deleterious(0)	probably_damaging(0.987)		1	0.00195695	1000	0	1000	1
chr11:86245105:86245105:G:C	chr11:86245105:86245105:G:C	EED	GRCh38	chr11	86245105	86245105	Missense_Mutation	SNP	rs372728427	missense_variant	G/A		unknown(0)	0.00209506	1	0.00195695	0.467038	0.72807	0.468037	1
chr11:86245107:86245107:G:C	chr11:86245107:86245107:G:C	EED	GRCh38	chr11	86245107	86245107	Missense_Mutation	SNP	rs894706902	missense_variant	G/R		unknown(0)	8.83236e-05	1	0.00195695	11.0783	0.0991614	11.0991	1
chr11:862667:862667:G:A	chr11:862667:862667:G:A	TSPAN4	GRCh38	chr11	862667	862667	Missense_Mutation	SNP	rs114423748	missense_variant	G/S	deleterious(0)	probably_damaging(1)	0.00171332	1	0.00195695	0.571098	1	0.573162	1
chr11:8638676:8638676:G:A	chr11:8638676:8638676:G:A	TRIM66	GRCh38	chr11	8638676	8638676	Missense_Mutation	SNP	rs145246518	missense_variant	S/F	deleterious(0)	probably_damaging(0.93)	0.00299815	2	0.00391389	0.652718	0.774018	0.654844	1
chr11:8640304:8640304:T:A	chr11:8640304:8640304:T:A	TRIM66	GRCh38	chr11	8640304	8640304	Missense_Mutation	SNP	novel	missense_variant	T/S	deleterious(0)	possibly_damaging(0.843)		1	0.00195695	1000	0	1000	1
chr11:86447189:86447189:C:T	chr11:86447189:86447189:C:T	ME3	GRCh38	chr11	86447189	86447189	Missense_Mutation	SNP	rs201918220	missense_variant	G/E	deleterious(0.01)	probably_damaging(0.982)	0.000851008	1	0.00195695	1.14978	0.579198	1.16745	1
chr11:86671715:86671715:C:T	chr11:86671715:86671715:C:T	ME3	GRCh38	chr11	86671715	86671715	Missense_Mutation	SNP	rs138510266	missense_variant	C/Y	deleterious_low_confidence(0)	unknown(0)	0.000192456	1	0.00195695	5.08414	0.188499	5.12213	1
chr11:86808116:86808116:C:T	chr11:86808116:86808116:C:T	PRSS23	GRCh38	chr11	86808116	86808116	Missense_Mutation	SNP	rs200816081	missense_variant	T/M	deleterious(0)	probably_damaging(1)	0.000130804	1	0.00195695	7.48046	0.125644	8.32407	1
chr11:86808426:86808426:G:A	chr11:86808426:86808426:G:A	PRSS23	GRCh38	chr11	86808426	86808426	Missense_Mutation	SNP	rs139206479	missense_variant	M/I	deleterious(0)	probably_damaging(0.992)	0.00137363	2	0.00391389	1.42465	0.653765	1.43171	1
chr11:8696510:8696510:C:T	chr11:8696510:8696510:C:T	DENND2B	GRCh38	chr11	8696510	8696510	Missense_Mutation	SNP	rs772248609	missense_variant	R/H	deleterious(0)	probably_damaging(0.996)	6.54536e-05	1	0.00195695	14.9491	0.0718772	16.6491	1
chr11:8715477:8715477:T:G	chr11:8715477:8715477:T:G	DENND2B	GRCh38	chr11	8715477	8715477	Nonstop_Mutation	SNP	rs774619404	stop_lost	*/Y			4.40969e-05	1	0.00195695	22.1892	0.0437674	33.2992	1
chr11:8730145:8730145:G:T	chr11:8730145:8730145:G:T	DENND2B	GRCh38	chr11	8730145	8730145	Missense_Mutation	SNP	rs200165373	missense_variant	P/H	deleterious(0.01)	probably_damaging(0.928)	0.000132271	2	0.00391389	14.795	0.00910925	16.6645	1
chr11:8730770:8730770:G:A	chr11:8730770:8730770:G:A	DENND2B	GRCh38	chr11	8730770	8730770	Missense_Mutation	SNP	rs149905155	missense_variant	R/C	deleterious(0)	possibly_damaging(0.745)		1	0.00195695	1000	0	1000	1
chr11:8766679:8766679:C:G	chr11:8766679:8766679:C:G	DENND2B	GRCh38	chr11	8766679	8766679	Missense_Mutation	SNP	rs186448132	missense_variant	G/A		unknown(0)	0.00732177	1	0.00195695	0.133639	0.00847014	0.133025	1
chr11:88312458:88312458:C:T	chr11:88312458:88312458:C:T	CTSC	GRCh38	chr11	88312458	88312458	Missense_Mutation	SNP	rs749103588	missense_variant	G/R	deleterious(0)	probably_damaging(0.987)	1.4702e-05	1	0.00195695	66.5538	0.0148071	inf	1
chr11:88334992:88334992:T:C	chr11:88334992:88334992:T:C	CTSC	GRCh38	chr11	88334992	88334992	Missense_Mutation	SNP	rs142378484	missense_variant	Y/C	deleterious(0)	probably_damaging(1)	0.0004158	2	0.00391389	4.70646	0.0725533	4.75987	1
chr11:88337748:88337748:G:C	chr11:88337748:88337748:G:C	CTSC	GRCh38	chr11	88337748	88337748	Missense_Mutation	SNP	rs116784932	coding_sequence_variant	X			0.0376443	1	0.00195695	0.0259926	1.01013e-15	0.0250465	1
chr11:8912529:8912529:G:A	chr11:8912529:8912529:G:A	AKIP1	GRCh38	chr11	8912529	8912529	Missense_Mutation	SNP	novel	missense_variant	C/Y	deleterious(0)	probably_damaging(0.998)		1	0.00195695	1000	0	1000	1
chr11:89178495:89178495:A:T	chr11:89178495:89178495:A:T	TYR	GRCh38	chr11	89178495	89178495	Missense_Mutation	SNP		missense_variant	Y/F	deleterious(0)	probably_damaging(0.999)		1	0.00195695	1000	0	1000	1
chr11:89178644:89178644:T:G	chr11:89178644:89178644:T:G	TYR	GRCh38	chr11	89178644	89178644	Missense_Mutation	SNP	rs1430468940	missense_variant	F/V	deleterious(0)	probably_damaging(0.999)		1	0.00195695	1000	0	1000	1
chr11:89284805:89284805:C:T	chr11:89284805:89284805:C:T	TYR	GRCh38	chr11	89284805	89284805	Missense_Mutation	SNP	rs104894313	missense_variant	P/L	deleterious(0.01)	probably_damaging(0.997)	0.00447968	3	0.00587084	0.655275	0.636286	0.655587	1
chr11:90147422:90147422:A:C	chr11:90147422:90147422:A:C	NAALAD2	GRCh38	chr11	90147422	90147422	Missense_Mutation	SNP	rs1350844215	missense_variant	D/A	deleterious(0)	probably_damaging(0.979)		1	0.00195695	1000	0	1000	1
chr11:90158214:90158214:A:G	chr11:90158214:90158214:A:G	NAALAD2	GRCh38	chr11	90158214	90158214	Missense_Mutation	SNP	rs766842963	missense_variant	Y/C	deleterious(0)	probably_damaging(0.988)	0.000102884	1	0.00195695	9.51045	0.0991614	11.0991	1
chr11:90159306:90159306:G:A	chr11:90159306:90159306:G:A	NAALAD2	GRCh38	chr11	90159306	90159306	Missense_Mutation	SNP	rs765763172	missense_variant	G/R	deleterious(0)	probably_damaging(0.999)	0.000144886	1	0.00195695	6.7534	0.138593	7.39906	1
chr11:90163402:90163402:C:T	chr11:90163402:90163402:C:T	NAALAD2	GRCh38	chr11	90163402	90163402	Missense_Mutation	SNP	rs147308857	missense_variant	R/W	deleterious(0)	probably_damaging(0.996)	0.0015	2	0.00391389	1.30463	0.668602	1.30523	1
chr11:90176050:90176050:C:A	chr11:90176050:90176050:C:A	NAALAD2	GRCh38	chr11	90176050	90176050	Nonsense_Mutation	SNP	rs746616722	stop_gained	Y/*				2	0.00391389	1000	0	1000	1
chr11:90177967:90177967:C:T	chr11:90177967:90177967:C:T	NAALAD2	GRCh38	chr11	90177967	90177967	Nonsense_Mutation	SNP	rs377463545	stop_gained	R/*			0.00016936	1	0.00195695	5.77748	0.163918	6.0536	1
chr11:90222899:90222899:T:C	chr11:90222899:90222899:T:C	CHORDC1	GRCh38	chr11	90222899	90222899	Missense_Mutation	SNP	rs147053270	missense_variant	N/S	deleterious(0.02)	probably_damaging(0.912)	0.000147024	1	0.00195695	6.6552	0.138593	7.39906	1
chr11:9027398:9027398:G:C	chr11:9027398:9027398:G:C	SCUBE2	GRCh38	chr11	9027398	9027398	Missense_Mutation	SNP	rs143312731	missense_variant	D/E	deleterious(0)	probably_damaging(0.998)	0.000352972	2	0.00391389	5.5442	0.0563242	5.55351	1
chr11:9027441:9027441:C:T	chr11:9027441:9027441:C:T	SCUBE2	GRCh38	chr11	9027441	9027441	Missense_Mutation	SNP	rs370883793	missense_variant	R/H	deleterious(0.03)	probably_damaging(0.999)	0.000397024	1	0.00195695	2.46452	0.331592	2.56057	1
chr11:9055826:9055826:C:G	chr11:9055826:9055826:C:G	SCUBE2	GRCh38	chr11	9055826	9055826	Missense_Mutation	SNP	novel	missense_variant	G/R	deleterious(0)	probably_damaging(1)		1	0.00195695	1000	0	1000	1
chr11:9060521:9060521:G:A	chr11:9060521:9060521:G:A	SCUBE2	GRCh38	chr11	9060521	9060521	Missense_Mutation	SNP	rs72547298	missense_variant	T/M	deleterious(0)	probably_damaging(0.999)	0.0117284	4	0.00782779	0.333711	0.0171684	0.331311	1
chr11:9069462:9069462:C:T	chr11:9069462:9069462:C:T	SCUBE2	GRCh38	chr11	9069462	9069462	Missense_Mutation	SNP	rs776837216	missense_variant	C/Y	deleterious(0)	probably_damaging(0.999)		1	0.00195695	1000	0	1000	1
chr11:9203666:9203666:A:T	chr11:9203666:9203666:A:T	DENND5A	GRCh38	chr11	9203666	9203666	Missense_Mutation	SNP	rs74547059	missense_variant	S/T	deleterious(0.01)	probably_damaging(0.999)	0.000576923	1	0.00195695	1.69602	0.449475	1.70672	1
chr11:93669688:93669688:C:T	chr11:93669688:93669688:C:T	CEP295	GRCh38	chr11	93669688	93669688	Missense_Mutation	SNP	novel	missense_variant	A/V	deleterious(0.01)	possibly_damaging(0.906)		1	0.00195695	1000	0	1000	1
chr11:93679421:93679421:C:T	chr11:93679421:93679421:C:T	CEP295	GRCh38	chr11	93679421	93679421	Missense_Mutation	SNP	rs111783199	missense_variant	R/C	deleterious(0)	possibly_damaging(0.555)	0.0289158	1	0.00195695	0.0338387	7.62496e-12	0.0328967	1
chr11:93700107:93700107:T:C	chr11:93700107:93700107:T:C	CEP295	GRCh38	chr11	93700107	93700107	Missense_Mutation	SNP	rs192763656	missense_variant	L/P	deleterious(0.01)	probably_damaging(0.939)	0.00308285	1	0.00195695	0.317393	0.382815	0.317683	1
chr11:93741411:93741411:G:A	chr11:93741411:93741411:G:A	TAF1D	GRCh38	chr11	93741411	93741411	Missense_Mutation	SNP	rs566870712	missense_variant	S/F		unknown(0)	0.00116108	1	0.00195695	0.842727	1	0.852872	1
chr11:93761644:93761644:C:T	chr11:93761644:93761644:C:T	C11orf54	GRCh38	chr11	93761644	93761644	Missense_Mutation	SNP	rs371075089	missense_variant	R/C	deleterious(0)	probably_damaging(1)	6.54622e-05	1	0.00195695	14.9472	0.0718772	16.6491	1
chr11:93795058:93795058:C:T	chr11:93795058:93795058:C:T	MED17	GRCh38	chr11	93795058	93795058	Missense_Mutation	SNP	rs148342933	missense_variant,splice_region_variant	P/L	deleterious(0.02)	probably_damaging(1)	0.000279248	1	0.00195695	3.50396	0.246838	3.69904	1
chr11:93812125:93812125:C:G	chr11:93812125:93812125:C:G	MED17	GRCh38	chr11	93812125	93812125	Missense_Mutation	SNP	rs7935747	missense_variant	I/M	deleterious_low_confidence(0)	unknown(0)	0.0209098	1	0.00195695	0.046795	2.22483e-08	0.0458892	1
chr11:93812147:93812147:A:T	chr11:93812147:93812147:A:T	MED17	GRCh38	chr11	93812147	93812147	Missense_Mutation	SNP	rs116795572	missense_variant	I/L	deleterious_low_confidence(0)	unknown(0)	0.0189144	2	0.00391389	0.103463	1.8381e-06	0.101718	1
chr11:94178512:94178512:G:C	chr11:94178512:94178512:G:C	PANX1	GRCh38	chr11	94178512	94178512	Missense_Mutation	SNP	rs149967628	missense_variant	K/N	deleterious(0.01)	possibly_damaging(0.836)	0.00627595	1	0.00195695	0.155908	0.024712	0.15536	1
chr11:94459446:94459446:G:A	chr11:94459446:94459446:G:A	MRE11	GRCh38	chr11	94459446	94459446	Missense_Mutation	SNP	rs375261439	missense_variant	R/C	deleterious(0)	probably_damaging(0.912)	0.00019253	1	0.00195695	5.08219	0.188499	5.12213	1
chr11:94478750:94478750:C:T	chr11:94478750:94478750:C:T	MRE11	GRCh38	chr11	94478750	94478750	Missense_Mutation	SNP	rs142996063	missense_variant	A/T	deleterious(0)	probably_damaging(1)	0.000191131	1	0.00195695	5.11939	0.1763	5.54905	1
chr11:94740942:94740942:T:A	chr11:94740942:94740942:T:A	AMOTL1	GRCh38	chr11	94740942	94740942	Missense_Mutation	SNP	rs138078931	missense_variant	S/R	deleterious_low_confidence(0.04)	possibly_damaging(0.514)	0.0052522	1	0.00195695	0.186298	0.0727133	0.185576	1
chr11:94854081:94854081:A:G	chr11:94854081:94854081:A:G	AMOTL1	GRCh38	chr11	94854081	94854081	Missense_Mutation	SNP	rs755187539	missense_variant,splice_region_variant	Q/R	deleterious(0.03)	probably_damaging(0.994)	0.000130856	1	0.00195695	7.47748	0.125644	8.32407	1
chr11:9497729:9497729:G:A	chr11:9497729:9497729:G:A	ZNF143	GRCh38	chr11	9497729	9497729	Missense_Mutation	SNP	novel	missense_variant	C/Y	deleterious(0)	probably_damaging(0.993)		1	0.00195695	1000	0	1000	1
chr11:95090024:95090024:G:T	chr11:95090024:95090024:G:T	ENDOD1	GRCh38	chr11	95090024	95090024	Nonsense_Mutation	SNP	rs1282927157	stop_gained	E/*			1.4702e-05	1	0.00195695	66.5538	0.0148071	inf	1
chr11:95128734:95128734:T:C	chr11:95128734:95128734:T:C	ENDOD1	GRCh38	chr11	95128734	95128734	Missense_Mutation	SNP	rs200076667	missense_variant	W/R	deleterious(0)	probably_damaging(1)	0.000176424	1	0.00195695	5.54615	0.163918	6.0536	1
chr11:95129388:95129388:G:A	chr11:95129388:95129388:G:A	ENDOD1	GRCh38	chr11	95129388	95129388	Missense_Mutation	SNP	rs202063615	missense_variant	A/T	deleterious(0.01)	possibly_damaging(0.82)	0.000470395	1	0.00195695	2.08011	0.379654	2.14742	1
chr11:95175541:95175541:C:T	chr11:95175541:95175541:C:T	SESN3	GRCh38	chr11	95175541	95175541	Missense_Mutation	SNP	rs547426358	missense_variant	R/H	deleterious(0)	probably_damaging(0.95)	2.93997e-05	1	0.00195695	33.2818	0.0293951	66.5994	1
chr11:95177868:95177868:T:A	chr11:95177868:95177868:T:A	SESN3	GRCh38	chr11	95177868	95177868	Missense_Mutation	SNP	novel	missense_variant	R/S	deleterious(0.02)	probably_damaging(0.997)		1	0.00195695	1000	0	1000	1
chr11:95778904:95778904:A:G	chr11:95778904:95778904:A:G	FAM76B	GRCh38	chr11	95778904	95778904	Missense_Mutation	SNP	novel	missense_variant	I/T	deleterious(0.03)	possibly_damaging(0.798)		1	0.00195695	1000	0	1000	1
chr11:95786216:95786216:C:T	chr11:95786216:95786216:C:T	FAM76B	GRCh38	chr11	95786216	95786216	Missense_Mutation	SNP	rs200608990	missense_variant	R/H	deleterious(0)	probably_damaging(0.997)	0.0020137	2	0.00391389	0.971817	1	0.978417	1
chr11:95799281:95799281:C:T	chr11:95799281:95799281:C:T	CEP57	GRCh38	chr11	95799281	95799281	Missense_Mutation	SNP	rs139110744	missense_variant	S/F	deleterious(0)	probably_damaging(0.996)	0.000327182	1	0.00195695	2.99061	0.290479	3.02631	1
chr11:95829273:95829273:T:C	chr11:95829273:95829273:T:C	CEP57	GRCh38	chr11	95829273	95829273	Missense_Mutation	SNP	rs763862458	missense_variant	V/A	deleterious(0.01)	probably_damaging(0.994)		1	0.00195695	1000	0	1000	1
chr11:95979394:95979394:A:C	chr11:95979394:95979394:A:C	MAML2	GRCh38	chr11	95979394	95979394	Missense_Mutation	SNP	rs182630516	missense_variant	F/V	deleterious(0)	probably_damaging(0.941)	0.000955601	1	0.00195695	1.02394	0.620959	1.03965	1
chr11:96092888:96092888:C:A	chr11:96092888:96092888:C:A	MAML2	GRCh38	chr11	96092888	96092888	Missense_Mutation	SNP	rs201509772	missense_variant	Q/H	deleterious(0)	probably_damaging(0.996)	0.00206954	2	0.00391389	0.945595	1	0.950406	1
chr11:96092922:96092922:G:A	chr11:96092922:96092922:G:A	MAML2	GRCh38	chr11	96092922	96092922	Missense_Mutation	SNP	rs191030213	missense_variant	P/L	deleterious(0)	possibly_damaging(0.9)	0.00070553	2	0.00391389	2.77373	0.163965	2.83488	1
chr11:96341819:96341819:C:G	chr11:96341819:96341819:C:G	MAML2	GRCh38	chr11	96341819	96341819	Missense_Mutation	SNP	rs200971316	missense_variant	G/A	deleterious(0.02)	possibly_damaging(0.618)	0.00327777	3	0.00587084	0.895554	1	0.898828	1
chr11:96359148:96359148:G:A	chr11:96359148:96359148:G:A	CCDC82	GRCh38	chr11	96359148	96359148	Missense_Mutation	SNP	rs1400059466	missense_variant	R/C	deleterious(0)	possibly_damaging(0.523)	1.47016e-05	1	0.00195695	66.5556	0.0148071	inf	1
chr11:96384675:96384675:C:T	chr11:96384675:96384675:C:T	CCDC82	GRCh38	chr11	96384675	96384675	Missense_Mutation	SNP		missense_variant	D/N	deleterious(0)	probably_damaging(0.999)		1	0.00195695	1000	0	1000	1
chr11:9781519:9781519:C:G	chr11:9781519:9781519:C:G	SBF2	GRCh38	chr11	9781519	9781519	Missense_Mutation	SNP	novel	missense_variant	K/N	deleterious(0.05)	possibly_damaging(0.874)		2	0.00391389	1000	0	1000	1
chr11:9839663:9839663:G:T	chr11:9839663:9839663:G:T	SBF2	GRCh38	chr11	9839663	9839663	Missense_Mutation	SNP	rs141894081	missense_variant	T/N	deleterious(0.01)	possibly_damaging(0.772)	0.00215912	1	0.00195695	0.453182	0.72924	0.455188	1
chr11:9856567:9856567:T:C	chr11:9856567:9856567:T:C	SBF2	GRCh38	chr11	9856567	9856567	Missense_Mutation	SNP	rs775455068	missense_variant	N/D	deleterious(0.01)	possibly_damaging(0.622)	1.47003e-05	1	0.00195695	66.5615	0.0148071	inf	1
chr11:988619:988619:A:G	chr11:988619:988619:A:G	AP2A2	GRCh38	chr11	988619	988619	Missense_Mutation	SNP	rs144441591	missense_variant	N/S	deleterious(0.04)	possibly_damaging(0.677)	0.00429197	5	0.00978474	1.13989	0.630681	1.14392	1
chr12:100218506:100218506:T:C	chr12:100218506:100218506:T:C	ACTR6	GRCh38	chr12	100218506	100218506	Missense_Mutation	SNP	rs746483607	missense_variant	L/P	deleterious(0)	probably_damaging(1)	1.46968e-05	1	0.00195695	66.5773	0.0148071	inf	1
chr12:100618472:100618472:T:C	chr12:100618472:100618472:T:C	GAS2L3	GRCh38	chr12	100618472	100618472	Missense_Mutation	SNP	rs761954272	missense_variant	L/S	deleterious(0)	probably_damaging(0.999)	0.000196489	1	0.00195695	4.97979	0.188499	5.12213	1
chr12:100622290:100622290:G:A	chr12:100622290:100622290:G:A	GAS2L3	GRCh38	chr12	100622290	100622290	Missense_Mutation	SNP	rs117541078	missense_variant	E/K	deleterious(0.02)	possibly_damaging(0.573)	0.00230882	2	0.00391389	0.847596	1	0.852728	1
chr12:10123309:10123309:G:A	chr12:10123309:10123309:G:A	CLEC7A	GRCh38	chr12	10123309	10123309	Missense_Mutation	SNP	rs140318683	missense_variant	L/F	deleterious(0)	probably_damaging(1)	0.00404293	2	0.00391389	0.484042	0.450081	0.48465	1
chr12:10127662:10127662:C:T	chr12:10127662:10127662:C:T	CLEC7A	GRCh38	chr12	10127662	10127662	Missense_Mutation	SNP	rs184662713	missense_variant	C/Y	deleterious_low_confidence(0)	unknown(0)	0.0055567	2	0.00391389	0.352178	0.192795	0.351703	1
chr12:101285880:101285880:G:A	chr12:101285880:101285880:G:A	UTP20	GRCh38	chr12	101285880	101285880	Missense_Mutation	SNP	rs78440807	missense_variant,splice_region_variant	D/N	deleterious(0.02)	probably_damaging(1)	0.0210226	13	0.0254403	0.605071	0.0763645	0.600203	1
chr12:101308267:101308267:G:A	chr12:101308267:101308267:G:A	UTP20	GRCh38	chr12	101308267	101308267	Missense_Mutation	SNP	rs77005911	missense_variant	R/K	deleterious(0)	probably_damaging(0.996)	0.0300259	26	0.0508806	0.847279	0.458958	0.843604	1
chr12:101327112:101327112:G:A	chr12:101327112:101327112:G:A	UTP20	GRCh38	chr12	101327112	101327112	Missense_Mutation	SNP	rs184835287	missense_variant	G/R	deleterious(0)	probably_damaging(1)	0.00209479	2	0.00391389	0.934197	1	0.936993	1
chr12:101353091:101353091:C:T	chr12:101353091:101353091:C:T	UTP20	GRCh38	chr12	101353091	101353091	Missense_Mutation	SNP	rs765993610	missense_variant	T/I	deleterious(0)	probably_damaging(0.931)	0.000131285	1	0.00195695	7.45305	0.125644	8.32407	1
chr12:101356608:101356608:G:A	chr12:101356608:101356608:G:A	UTP20	GRCh38	chr12	101356608	101356608	Missense_Mutation	SNP	rs76752752	missense_variant	E/K	deleterious(0)	probably_damaging(0.94)	0.0109491	9	0.0176125	0.804291	0.648102	0.803128	1
chr12:101383570:101383570:G:A	chr12:101383570:101383570:G:A	UTP20	GRCh38	chr12	101383570	101383570	Missense_Mutation	SNP	rs779591681	missense_variant	A/T	deleterious(0)	probably_damaging(0.999)	1.47093e-05	1	0.00195695	66.5207	0.0293951	66.5994	1
chr12:101386059:101386059:G:A	chr12:101386059:101386059:G:A	UTP20	GRCh38	chr12	101386059	101386059	Missense_Mutation	SNP	rs118052100	missense_variant	R/H	deleterious(0)	probably_damaging(0.983)	0.00470464	6	0.0117417	1.24788	0.489599	1.25293	1
chr12:101653237:101653237:C:T	chr12:101653237:101653237:C:T	MYBPC1	GRCh38	chr12	101653237	101653237	Missense_Mutation	SNP	rs12146878	missense_variant	R/W	deleterious(0)	probably_damaging(0.985)	0.00170202	1	0.00195695	0.57489	1	0.578154	1
chr12:101663494:101663494:C:T	chr12:101663494:101663494:C:T	MYBPC1	GRCh38	chr12	101663494	101663494	Missense_Mutation	SNP	rs1279597195	missense_variant	R/C	deleterious(0)	probably_damaging(0.997)		1	0.00195695	1000	0	1000	1
chr12:101761152:101761152:A:G	chr12:101761152:101761152:A:G	GNPTAB	GRCh38	chr12	101761152	101761152	Missense_Mutation	SNP	rs539275893	missense_variant	I/T	deleterious(0)	possibly_damaging(0.558)	0.000577145	1	0.00195695	1.69537	0.449475	1.70672	1
chr12:101766174:101766174:G:A	chr12:101766174:101766174:G:A	GNPTAB	GRCh38	chr12	101766174	101766174	Missense_Mutation	SNP	rs770597304	missense_variant	A/V	deleterious(0)	probably_damaging(0.969)	7.24673e-05	1	0.00195695	13.5023	0.0718772	16.6491	1
chr12:101770182:101770182:G:A	chr12:101770182:101770182:G:A	GNPTAB	GRCh38	chr12	101770182	101770182	Nonsense_Mutation	SNP	rs397507447	stop_gained	R/*			0.000161717	1	0.00195695	6.05053	0.15135	6.65906	1
chr12:102011863:102011863:A:G	chr12:102011863:102011863:A:G	DRAM1	GRCh38	chr12	102011863	102011863	Nonstop_Mutation	SNP	rs553869021	stop_lost	*/W			0.000867366	1	0.00195695	1.1281	0.585434	1.1473	1
chr12:102046073:102046073:A:G	chr12:102046073:102046073:A:G	WASHC3	GRCh38	chr12	102046073	102046073	Missense_Mutation	SNP	rs767085745	missense_variant	L/P	deleterious(0)	probably_damaging(0.999)	0.000102878	1	0.00195695	9.51101	0.0991614	11.0991	0
chr12:102046097:102046097:C:T	chr12:102046097:102046097:C:T	WASHC3	GRCh38	chr12	102046097	102046097	Missense_Mutation	SNP	rs770901553	missense_variant	R/H	deleterious(0.01)	probably_damaging(0.991)	2.41803e-05	1	0.00195695	40.4657	0.0293951	66.5994	1
chr12:102061266:102061266:A:T	chr12:102061266:102061266:A:T	WASHC3	GRCh38	chr12	102061266	102061266	Missense_Mutation	SNP	rs200289876	missense_variant	F/L	deleterious(0)	possibly_damaging(0.876)	0.00142555	2	0.00391389	1.37277	0.658469	1.38691	1
chr12:102061289:102061289:T:G	chr12:102061289:102061289:T:G	WASHC3	GRCh38	chr12	102061289	102061289	Missense_Mutation	SNP	rs201521376	missense_variant	T/P	deleterious(0)	probably_damaging(0.984)		1	0.00195695	1000	0	1000	1
chr12:103942660:103942660:G:A	chr12:103942660:103942660:G:A	HSP90B1	GRCh38	chr12	103942660	103942660	Missense_Mutation	SNP	rs753142679	missense_variant	R/Q	deleterious(0)	probably_damaging(0.915)	1.47024e-05	1	0.00195695	66.552	0.0148071	inf	1
chr12:104003210:104003210:T:A	chr12:104003210:104003210:T:A	GLT8D2	GRCh38	chr12	104003210	104003210	Missense_Mutation	SNP	rs751795224	missense_variant	N/I	deleterious(0)	possibly_damaging(0.599)	2.94023e-05	1	0.00195695	33.2788	0.0293951	66.5994	1
chr12:104015054:104015054:T:C	chr12:104015054:104015054:T:C	GLT8D2	GRCh38	chr12	104015054	104015054	Missense_Mutation	SNP	rs117801489	missense_variant	Y/C	deleterious(0.02)	probably_damaging(0.984)	0.0152634	11	0.0215264	0.705165	0.301131	0.702573	1
chr12:104313269:104313269:G:A	chr12:104313269:104313269:G:A	TXNRD1	GRCh38	chr12	104313269	104313269	Missense_Mutation	SNP	rs201402862	missense_variant	V/M	deleterious(0.01)	probably_damaging(0.985)	0.00085264	1	0.00195695	1.14758	0.579198	1.16745	1
chr12:104321129:104321129:C:T	chr12:104321129:104321129:C:T	TXNRD1	GRCh38	chr12	104321129	104321129	Missense_Mutation	SNP	rs368876895	missense_variant	T/I	deleterious(0)	probably_damaging(0.993)	0.000103123	1	0.00195695	9.48841	0.112502	9.51336	1
chr12:104325428:104325428:C:T	chr12:104325428:104325428:C:T	TXNRD1	GRCh38	chr12	104325428	104325428	Missense_Mutation	SNP	rs144671274	missense_variant,splice_region_variant	T/M	deleterious(0)	probably_damaging(1)	0.000132275	1	0.00195695	7.39727	0.125644	8.32407	1
chr12:104757268:104757268:G:A	chr12:104757268:104757268:G:A	CHST11	GRCh38	chr12	104757268	104757268	Missense_Mutation	SNP	rs527621055	missense_variant	R/H	deleterious(0)	probably_damaging(1)	0.000622148	1	0.00195695	1.57273	0.473583	1.58474	1
chr12:105024443:105024443:G:A	chr12:105024443:105024443:G:A	ALDH1L2	GRCh38	chr12	105024443	105024443	Missense_Mutation	SNP	rs149263780	missense_variant	T/M	deleterious(0)	probably_damaging(0.993)	0.000576923	2	0.00391389	3.39204	0.123218	3.41679	1
chr12:105031879:105031879:T:C	chr12:105031879:105031879:T:C	ALDH1L2	GRCh38	chr12	105031879	105031879	Missense_Mutation	SNP	rs186655399	missense_variant	H/R	deleterious(0)	probably_damaging(1)	0.000769527	1	0.00195695	1.27153	0.546583	1.2798	1
chr12:105066654:105066654:G:A	chr12:105066654:105066654:G:A	ALDH1L2	GRCh38	chr12	105066654	105066654	Missense_Mutation	SNP	rs148547886	missense_variant	L/F	deleterious_low_confidence(0.01)	probably_damaging(0.964)	0.00130836	1	0.00195695	0.747863	1	0.755843	1
chr12:105122128:105122128:T:C	chr12:105122128:105122128:T:C	WASHC4	GRCh38	chr12	105122128	105122128	Missense_Mutation	SNP	rs202241193	missense_variant	S/P	deleterious(0.02)	probably_damaging(0.953)	0.00216167	1	0.00195695	0.452647	0.72924	0.455188	1
chr12:105147097:105147097:A:G	chr12:105147097:105147097:A:G	WASHC4	GRCh38	chr12	105147097	105147097	Missense_Mutation	SNP	rs187432521	missense_variant	H/R	deleterious(0)	probably_damaging(0.995)	0.00273385	1	0.00195695	0.35791	0.533685	0.359023	1
chr12:105164138:105164138:A:C	chr12:105164138:105164138:A:C	WASHC4	GRCh38	chr12	105164138	105164138	Missense_Mutation	SNP	rs369824204	missense_variant	D/A	deleterious(0)	possibly_damaging(0.764)	0.00103434	1	0.00195695	0.945988	1	0.950455	1
chr12:105188349:105188349:C:A	chr12:105188349:105188349:C:A	APPL2	GRCh38	chr12	105188349	105188349	Missense_Mutation	SNP	rs140290194	missense_variant	V/L	deleterious(0.01)	probably_damaging(0.995)	0.000955348	1	0.00195695	1.02421	0.620959	1.03965	1
chr12:10609857:10609857:G:A	chr12:10609857:10609857:G:A	MAGOHB	GRCh38	chr12	10609857	10609857	Missense_Mutation	SNP	rs145401994	missense_variant	P/S	deleterious(0.01)	probably_damaging(0.986)	8.82405e-05	1	0.00195695	11.0887	0.0991614	11.0991	1
chr12:106106506:106106506:C:T	chr12:106106506:106106506:C:T	NUAK1	GRCh38	chr12	106106506	106106506	Missense_Mutation	SNP	rs769008203	missense_variant	R/H	deleterious(0)	probably_damaging(0.996)	7.24743e-05	1	0.00195695	13.501	0.0718772	16.6491	1
chr12:10612856:10612856:T:C	chr12:10612856:10612856:T:C	MAGOHB	GRCh38	chr12	10612856	10612856	Missense_Mutation	SNP	rs749036100	missense_variant	R/G	deleterious_low_confidence(0.02)	unknown(0)	0.00471019	1	0.00195695	0.207735	0.0995265	0.207147	1
chr12:106239412:106239412:C:A	chr12:106239412:106239412:C:A	CKAP4	GRCh38	chr12	106239412	106239412	Missense_Mutation	SNP	novel	missense_variant	S/I	deleterious(0)	possibly_damaging(0.804)		1	0.00195695	1000	0	1000	1
chr12:106321520:106321520:G:A	chr12:106321520:106321520:G:A	TCP11L2	GRCh38	chr12	106321520	106321520	Missense_Mutation	SNP	rs138066544	missense_variant	R/Q	deleterious(0.03)	probably_damaging(0.954)	0.00279289	2	0.00391389	0.700689	1	0.703496	1
chr12:106321648:106321648:G:A	chr12:106321648:106321648:G:A	TCP11L2	GRCh38	chr12	106321648	106321648	Missense_Mutation	SNP	rs770844609	missense_variant	V/M	deleterious(0.05)	probably_damaging(0.928)	6.54365e-05	1	0.00195695	14.953	0.0718772	16.6491	1
chr12:106323605:106323605:A:G	chr12:106323605:106323605:A:G	TCP11L2	GRCh38	chr12	106323605	106323605	Missense_Mutation	SNP	rs906583500	missense_variant	Y/C	deleterious(0.01)	probably_damaging(1)		1	0.00195695	1000	0	1000	1
chr12:106814775:106814775:G:A	chr12:106814775:106814775:G:A	RIC8B	GRCh38	chr12	106814775	106814775	Missense_Mutation	SNP		missense_variant	R/H	deleterious(0)	probably_damaging(0.941)		1	0.00195695	1000	0	1000	1
chr12:106967349:106967349:C:G	chr12:106967349:106967349:C:G	TMEM263	GRCh38	chr12	106967349	106967349	Missense_Mutation	SNP	rs188715432	missense_variant	S/C	deleterious(0)	probably_damaging(0.941)	0.00269646	1	0.00195695	0.362873	0.532315	0.362957	1
chr12:106967375:106967375:C:T	chr12:106967375:106967375:C:T	TMEM263	GRCh38	chr12	106967375	106967375	Nonsense_Mutation	SNP	rs1464554856	stop_gained	Q/*			2.41324e-05	1	0.00195695	40.5461	0.0293951	66.5994	1
chr12:106978405:106978405:C:G	chr12:106978405:106978405:C:G	MTERF2	GRCh38	chr12	106978405	106978405	Missense_Mutation	SNP	rs199833664	missense_variant	A/P	deleterious(0)	probably_damaging(1)	0.000102899	1	0.00195695	9.50907	0.0991614	11.0991	1
chr12:106978527:106978527:C:A	chr12:106978527:106978527:C:A	MTERF2	GRCh38	chr12	106978527	106978527	Missense_Mutation	SNP	rs770667691	missense_variant	R/L	deleterious(0)	possibly_damaging(0.908)		1	0.00195695	1000	0	1000	1
chr12:106999601:106999601:A:G	chr12:106999601:106999601:A:G	CRY1	GRCh38	chr12	106999601	106999601	Missense_Mutation	SNP	novel	missense_variant	C/R	deleterious(0)	probably_damaging(1)		1	0.00195695	1000	0	1000	1
chr12:107092828:107092828:G:A	chr12:107092828:107092828:G:A	CRY1	GRCh38	chr12	107092828	107092828	Missense_Mutation	SNP	rs1392158230	missense_variant	S/F	deleterious(0.04)	possibly_damaging(0.593)		1	0.00195695	1000	0	1000	1
chr12:10710018:10710018:G:A	chr12:10710018:10710018:G:A	YBX3	GRCh38	chr12	10710018	10710018	Missense_Mutation	SNP	rs139977998	missense_variant	R/C	deleterious(0.02)	possibly_damaging(0.548)	0.00294349	4	0.00782779	1.32968	0.550859	1.332	1
chr12:107696528:107696528:C:T	chr12:107696528:107696528:C:T	PWP1	GRCh38	chr12	107696528	107696528	Missense_Mutation	SNP	rs776701941	missense_variant	A/V	deleterious(0)	probably_damaging(0.954)	1.46998e-05	1	0.00195695	66.5637	0.0148071	inf	1
chr12:108195885:108195885:G:A	chr12:108195885:108195885:G:A	WSCD2	GRCh38	chr12	108195885	108195885	Missense_Mutation	SNP	rs199708893	missense_variant	R/H	deleterious(0.01)	probably_damaging(0.987)	0.00105826	1	0.00195695	0.924606	1	0.937054	1
chr12:108232808:108232808:G:A	chr12:108232808:108232808:G:A	WSCD2	GRCh38	chr12	108232808	108232808	Missense_Mutation	SNP		missense_variant	G/S	deleterious(0.02)	probably_damaging(0.998)		1	0.00195695	1000	0	1000	1
chr12:108292218:108292218:G:A	chr12:108292218:108292218:G:A	CMKLR1	GRCh38	chr12	108292218	108292218	Missense_Mutation	SNP	rs201809939	missense_variant	R/C	deleterious(0)	probably_damaging(0.994)	0.00023526	1	0.00195695	4.15912	0.212358	4.43905	1
chr12:108292386:108292386:A:C	chr12:108292386:108292386:A:C	CMKLR1	GRCh38	chr12	108292386	108292386	Missense_Mutation	SNP	rs199755416	missense_variant	F/V	deleterious(0)	possibly_damaging(0.854)	0.000161727	1	0.00195695	6.05016	0.15135	6.65906	1
chr12:108292772:108292772:A:G	chr12:108292772:108292772:A:G	CMKLR1	GRCh38	chr12	108292772	108292772	Missense_Mutation	SNP	rs192034694	missense_variant	I/T	deleterious(0)	possibly_damaging(0.872)	0.00867392	9	0.0176125	1.01526	0.864939	1.01682	1
chr12:108292778:108292778:A:C	chr12:108292778:108292778:A:C	CMKLR1	GRCh38	chr12	108292778	108292778	Missense_Mutation	SNP	rs141421422	missense_variant	I/S	deleterious(0)	probably_damaging(0.97)	0.00666	2	0.00391389	0.293836	0.0751709	0.29302	1
chr12:108518234:108518234:C:T	chr12:108518234:108518234:C:T	FICD	GRCh38	chr12	108518234	108518234	Missense_Mutation	SNP	rs777018004	missense_variant	P/L		unknown(0)	2.94014e-05	1	0.00195695	33.2798	0.0293951	66.5994	1
chr12:108518999:108518999:G:A	chr12:108518999:108518999:G:A	FICD	GRCh38	chr12	108518999	108518999	Missense_Mutation	SNP	rs141870191	missense_variant	V/M	deleterious(0)	possibly_damaging(0.733)	0.000411535	1	0.00195695	2.37762	0.341494	2.4657	1
chr12:108538158:108538158:G:A	chr12:108538158:108538158:G:A	SART3	GRCh38	chr12	108538158	108538158	Missense_Mutation	SNP	rs779663628	missense_variant	R/C	deleterious(0)	probably_damaging(1)	0.00019216	1	0.00195695	5.09197	0.188499	5.12213	1
chr12:108544453:108544453:C:T	chr12:108544453:108544453:C:T	SART3	GRCh38	chr12	108544453	108544453	Missense_Mutation	SNP	rs140553109	missense_variant	R/Q	deleterious(0.04)	probably_damaging(0.943)	0.000205779	1	0.00195695	4.75497	0.188499	5.12213	1
chr12:108545141:108545141:G:A	chr12:108545141:108545141:G:A	SART3	GRCh38	chr12	108545141	108545141	Missense_Mutation	SNP	rs771178583	missense_variant,splice_region_variant	R/W	deleterious(0)	possibly_damaging(0.714)	2.94109e-05	1	0.00195695	33.2691	0.0293951	66.5994	1
chr12:108565430:108565433:CGGT:-	chr12:108565430:108565433:CGGT:-	ISCU	GRCh38	chr12	108565430	108565433	Splice_Site	DEL	rs753519258	splice_donor_variant,coding_sequence_variant				0.000130839	1	0.00195695	7.47846	0.125644	8.32407
chr12:108591873:108591873:G:A	chr12:108591873:108591873:G:A	TMEM119	GRCh38	chr12	108591873	108591873	Nonsense_Mutation	SNP	rs144109867	stop_gained	Q/*			0.00133851	1	0.00195695	0.731017	1	0.730893	1
chr12:108591957:108591957:G:A	chr12:108591957:108591957:G:A	TMEM119	GRCh38	chr12	108591957	108591957	Missense_Mutation	SNP	rs374614992	missense_variant	R/W	deleterious(0)	probably_damaging(0.984)	6.54365e-05	1	0.00195695	14.953	0.0718772	16.6491	1
chr12:108592178:108592178:G:T	chr12:108592178:108592178:G:T	TMEM119	GRCh38	chr12	108592178	108592178	Missense_Mutation	SNP	rs775233583	missense_variant	P/H	deleterious(0)	possibly_damaging(0.847)	6.53937e-05	1	0.00195695	14.9628	0.0718772	16.6491	1
chr12:108623248:108623248:C:T	chr12:108623248:108623248:C:T	SELPLG	GRCh38	chr12	108623248	108623248	Missense_Mutation	SNP	rs145514203	missense_variant	V/M	deleterious(0)	possibly_damaging(0.811)	0.000858369	2	0.00391389	2.27984	0.222952	2.29686	1
chr12:108658827:108658827:T:G	chr12:108658827:108658827:T:G	CORO1C	GRCh38	chr12	108658827	108658827	Missense_Mutation	SNP	novel	missense_variant	S/R	deleterious(0.01)	possibly_damaging(0.752)		1	0.00195695	1000	0	1000	1
chr12:108788305:108788305:G:A	chr12:108788305:108788305:G:A	SSH1	GRCh38	chr12	108788305	108788305	Missense_Mutation	SNP	rs746131292	missense_variant	R/C	deleterious_low_confidence(0)	probably_damaging(0.953)	5.87959e-05	1	0.00195695	16.6419	0.057927	22.1992	1
chr12:108799051:108799051:T:C	chr12:108799051:108799051:T:C	SSH1	GRCh38	chr12	108799051	108799051	Missense_Mutation	SNP	rs975082851	missense_variant	N/S	deleterious(0.02)	probably_damaging(0.998)	2.93919e-05	1	0.00195695	33.2906	0.0293951	66.5994	1
chr12:108823295:108823295:T:A	chr12:108823295:108823295:T:A	SSH1	GRCh38	chr12	108823295	108823295	Missense_Mutation	SNP	rs140582047	missense_variant	Q/H	deleterious(0.02)	possibly_damaging(0.827)	0.000961538	1	0.00195695	1.01761	0.626577	1.02364	1
chr12:109088384:109088384:C:T	chr12:109088384:109088384:C:T	ALKBH2	GRCh38	chr12	109088384	109088384	Missense_Mutation	SNP	rs33962311	missense_variant	R/H	deleterious(0.03)	probably_damaging(0.972)	0.0211356	9	0.0176125	0.416655	0.00392824	0.411531	1
chr12:109088385:109088385:G:A	chr12:109088385:109088385:G:A	ALKBH2	GRCh38	chr12	109088385	109088385	Missense_Mutation	SNP	rs755086747	missense_variant	R/C	deleterious(0)	probably_damaging(0.987)	0.000207814	1	0.00195695	4.70841	0.200517	4.75619	1
chr12:109109832:109109832:C:T	chr12:109109832:109109832:C:T	UNG	GRCh38	chr12	109109832	109109832	Missense_Mutation	SNP	rs143034537	missense_variant	R/W	deleterious(0)	probably_damaging(0.978)	0.000279543	2	0.00391389	7.00052	0.0381909	7.01548	1
chr12:109185591:109185591:G:A	chr12:109185591:109185591:G:A	ACACB	GRCh38	chr12	109185591	109185591	Missense_Mutation	SNP	rs762951275	missense_variant	V/M	deleterious(0)	possibly_damaging(0.864)	4.40917e-05	1	0.00195695	22.1918	0.0437674	33.2992	1
chr12:109199550:109199550:G:A	chr12:109199550:109199550:G:A	ACACB	GRCh38	chr12	109199550	109199550	Missense_Mutation	SNP	rs373683126	missense_variant,splice_region_variant	E/K	deleterious(0)	probably_damaging(0.999)	7.34819e-05	1	0.00195695	13.3158	0.0718772	16.6491	1
chr12:109239924:109239924:G:A	chr12:109239924:109239924:G:A	ACACB	GRCh38	chr12	109239924	109239924	Missense_Mutation	SNP	rs142393083	missense_variant	R/H	deleterious(0.02)	probably_damaging(0.993)	0.00211783	1	0.00195695	0.462017	0.728604	0.461523	1
chr12:109241093:109241093:C:T	chr12:109241093:109241093:C:T	ACACB	GRCh38	chr12	109241093	109241093	Missense_Mutation	SNP	rs17848829	missense_variant	R/C	deleterious(0.01)	probably_damaging(0.993)	0.00269542	1	0.00195695	0.363013	0.532315	0.362957	1
chr12:109242587:109242587:A:G	chr12:109242587:109242587:A:G	ACACB	GRCh38	chr12	109242587	109242587	Missense_Mutation	SNP	rs762128526	missense_variant	R/G	deleterious(0.01)	probably_damaging(0.97)	1.46955e-05	1	0.00195695	66.5832	0.0148071	inf	1
chr12:109246234:109246234:G:A	chr12:109246234:109246234:G:A	ACACB	GRCh38	chr12	109246234	109246234	Missense_Mutation	SNP	rs144673785	missense_variant	R/Q	deleterious(0)	probably_damaging(0.997)	0.00710405	2	0.00391389	0.275469	0.0552698	0.274088	1
chr12:109246374:109246374:G:A	chr12:109246374:109246374:G:A	ACACB	GRCh38	chr12	109246374	109246374	Missense_Mutation	SNP	rs760833780	missense_variant	A/T	deleterious(0.01)	probably_damaging(1)	9.71628e-05	2	0.00391389	20.1409	0.00578041	22.2199	1
chr12:109253099:109253099:G:A	chr12:109253099:109253099:G:A	ACACB	GRCh38	chr12	109253099	109253099	Missense_Mutation	SNP	rs138582469	missense_variant	V/M	deleterious(0)	probably_damaging(1)	0.00769639	1	0.00195695	0.127134	0.00593452	0.126364	1
chr12:109259025:109259025:C:T	chr12:109259025:109259025:C:T	ACACB	GRCh38	chr12	109259025	109259025	Missense_Mutation	SNP	rs769331822	missense_variant	A/V	deleterious(0.01)	possibly_damaging(0.74)	8.81964e-05	1	0.00195695	11.0943	0.085621	13.3191	1
chr12:109483600:109483600:C:T	chr12:109483600:109483600:C:T	UBE3B	GRCh38	chr12	109483600	109483600	Missense_Mutation	SNP	rs556951575	missense_variant	R/C	deleterious(0)	possibly_damaging(0.871)	0.00189815	1	0.00195695	0.515488	1	0.515303	1
chr12:109483610:109483610:G:A	chr12:109483610:109483610:G:A	UBE3B	GRCh38	chr12	109483610	109483610	Missense_Mutation	SNP	rs147402736	missense_variant	R/Q	deleterious(0)	probably_damaging(0.988)	0.000385208	1	0.00195695	2.54012	0.331592	2.56057	1
chr12:109483673:109483673:G:A	chr12:109483673:109483673:G:A	UBE3B	GRCh38	chr12	109483673	109483673	Missense_Mutation	SNP	rs201620860	missense_variant	R/Q	deleterious(0.01)	probably_damaging(0.986)	0.000132283	1	0.00195695	7.39682	0.125644	8.32407	1
chr12:109503035:109503035:G:A	chr12:109503035:109503035:G:A	UBE3B	GRCh38	chr12	109503035	109503035	Missense_Mutation	SNP	rs141849006	missense_variant	R/H	deleterious(0.02)	probably_damaging(0.935)	4.41021e-05	1	0.00195695	22.1866	0.0437674	33.2992	1
chr12:109571660:109571660:G:A	chr12:109571660:109571660:G:A	MMAB	GRCh38	chr12	109571660	109571660	Missense_Mutation	SNP	rs115802744	missense_variant	T/M	deleterious(0)	probably_damaging(0.994)	0.0211431	2	0.00391389	0.0925572	2.03697e-07	0.0908237	1
chr12:109855720:109855720:G:A	chr12:109855720:109855720:G:A	GLTP	GRCh38	chr12	109855720	109855720	Missense_Mutation	SNP	rs199522267	missense_variant	R/W	deleterious(0)	possibly_damaging(0.85)	0.000339043	1	0.00195695	2.88599	0.300988	2.89469	1
chr12:109903090:109903090:C:T	chr12:109903090:109903090:C:T	TCHP	GRCh38	chr12	109903090	109903090	Nonsense_Mutation	SNP	rs199775799	stop_gained	R/*			0.000719801	1	0.00195695	1.35937	0.518683	1.38653	1
chr12:109908900:109908900:A:G	chr12:109908900:109908900:A:G	TCHP	GRCh38	chr12	109908900	109908900	Missense_Mutation	SNP	rs201307226	missense_variant	Q/R	deleterious(0)	possibly_damaging(0.744)	6.54279e-05	1	0.00195695	14.955	0.0718772	16.6491	1
chr12:109953100:109953100:G:A	chr12:109953100:109953100:G:A	GIT2	GRCh38	chr12	109953100	109953100	Missense_Mutation	SNP	rs143551429	missense_variant	R/W	deleterious(0)	possibly_damaging(0.776)	0.00129343	1	0.00195695	0.756495	1	0.764542	1
chr12:109953139:109953139:C:T	chr12:109953139:109953139:C:T	GIT2	GRCh38	chr12	109953139	109953139	Missense_Mutation	SNP	rs1308377200	missense_variant	E/K	deleterious(0)	possibly_damaging(0.877)	4.40982e-05	1	0.00195695	22.1885	0.0437674	33.2992	1
chr12:109996209:109996209:G:A	chr12:109996209:109996209:G:A	GIT2	GRCh38	chr12	109996209	109996209	Missense_Mutation	SNP	rs747587627	missense_variant	R/W	deleterious(0)	probably_damaging(0.967)	0.000279239	1	0.00195695	3.50407	0.246838	3.69904	1
chr12:110019169:110019169:A:G	chr12:110019169:110019169:A:G	ANKRD13A	GRCh38	chr12	110019169	110019169	Missense_Mutation	SNP	rs367745440	missense_variant	H/R	deleterious(0)	probably_damaging(0.998)	4.40982e-05	1	0.00195695	22.1885	0.0437674	33.2992	1
chr12:110129102:110129102:A:G	chr12:110129102:110129102:A:G	IFT81	GRCh38	chr12	110129102	110129102	Missense_Mutation	SNP	rs34684319	missense_variant	D/G	deleterious(0)	probably_damaging(0.997)	0.0469979	16	0.0313112	0.333112	1.18599e-07	0.322592	1
chr12:110218149:110218149:T:C	chr12:110218149:110218149:T:C	IFT81	GRCh38	chr12	110218149	110218149	Missense_Mutation	SNP	rs200265725	missense_variant	C/R	deleterious(0.01)	probably_damaging(0.966)	0.000130976	1	0.00195695	7.47063	0.125644	8.32407	1
chr12:110387810:110387810:C:G	chr12:110387810:110387810:C:G	ANAPC7	GRCh38	chr12	110387810	110387810	Missense_Mutation	SNP	rs199898262	missense_variant	W/C	deleterious(0)	probably_damaging(0.959)	2.93936e-05	1	0.00195695	33.2887	0.0293951	66.5994	1
chr12:110436571:110436571:T:A	chr12:110436571:110436571:T:A	ARPC3	GRCh38	chr12	110436571	110436571	Missense_Mutation	SNP	rs142263970	missense_variant	N/I	deleterious(0)	possibly_damaging(0.678)	0.00241106	1	0.00195695	0.405827	0.738317	0.407612	1
chr12:110468915:110468915:G:C	chr12:110468915:110468915:G:C	FAM216A	GRCh38	chr12	110468915	110468915	Missense_Mutation	SNP	rs368560327	missense_variant	G/R	deleterious_low_confidence(0)	probably_damaging(0.933)	0.0084851	2	0.00391389	0.230633	0.0147449	0.229517	1
chr12:110486695:110486695:C:T	chr12:110486695:110486695:C:T	FAM216A	GRCh38	chr12	110486695	110486695	Missense_Mutation	SNP	rs771076395	missense_variant	R/W	deleterious_low_confidence(0)	probably_damaging(0.966)	2.41534e-05	1	0.00195695	40.5108	0.0293951	66.5994	1
chr12:110487913:110487913:A:G	chr12:110487913:110487913:A:G	FAM216A	GRCh38	chr12	110487913	110487913	Missense_Mutation	SNP	rs17188964	missense_variant	R/G	deleterious_low_confidence(0.04)	possibly_damaging(0.638)	0.00920101	3	0.00587084	0.319032	0.0299494	0.317365	1
chr12:110537092:110537092:C:T	chr12:110537092:110537092:C:T	PPTC7	GRCh38	chr12	110537092	110537092	Missense_Mutation	SNP	novel	missense_variant	G/E	deleterious(0.01)	possibly_damaging(0.866)		1	0.00195695	1000	0	1000	1
chr12:110537093:110537093:C:T	chr12:110537093:110537093:C:T	PPTC7	GRCh38	chr12	110537093	110537093	Missense_Mutation	SNP	novel	missense_variant,splice_region_variant	G/R	deleterious(0)	probably_damaging(0.992)		1	0.00195695	1000	0	1000	1
chr12:110626478:110626478:T:C	chr12:110626478:110626478:T:C	TCTN1	GRCh38	chr12	110626478	110626478	Missense_Mutation	SNP	rs1312280576	missense_variant	I/T	deleterious(0)	possibly_damaging(0.804)	1.46977e-05	1	0.00195695	66.5732	0.0148071	inf	1
chr12:110642362:110642362:A:G	chr12:110642362:110642362:A:G	TCTN1	GRCh38	chr12	110642362	110642362	Missense_Mutation	SNP	rs201007321	missense_variant	Y/C	deleterious(0)	probably_damaging(0.971)	0.000352786	1	0.00195695	2.77356	0.300988	2.89469	1
chr12:110655257:110655257:C:T	chr12:110655257:110655257:C:T	HVCN1	GRCh38	chr12	110655257	110655257	Missense_Mutation	SNP	rs551332284	missense_variant	D/N	deleterious(0)	probably_damaging(0.997)	0.000208247	1	0.00195695	4.69862	0.200517	4.75619	1
chr12:110661407:110661407:C:T	chr12:110661407:110661407:C:T	HVCN1	GRCh38	chr12	110661407	110661407	Missense_Mutation	SNP	rs749821428	missense_variant	M/I	deleterious(0)	probably_damaging(0.914)		1	0.00195695	1000	0	1000	1
chr12:111453584:111453584:C:T	chr12:111453584:111453584:C:T	ATXN2	GRCh38	chr12	111453584	111453584	Missense_Mutation	SNP	rs149463988	missense_variant	A/T		unknown(0)	0.0165227	1	0.00195695	0.05922	1.33561e-06	0.0583263	1
chr12:111455999:111455999:T:C	chr12:111455999:111455999:T:C	ATXN2	GRCh38	chr12	111455999	111455999	Nonstop_Mutation	SNP	rs763849172	stop_lost	*/W			7.34883e-05	1	0.00195695	13.3147	0.0718772	16.6491	1
chr12:111470673:111470673:G:A	chr12:111470673:111470673:G:A	ATXN2	GRCh38	chr12	111470673	111470673	Missense_Mutation	SNP	rs201755263	missense_variant	A/V	deleterious(0.03)	possibly_damaging(0.833)	0.000458836	1	0.00195695	2.13251	0.379654	2.14742	1
chr12:111485309:111485309:G:A	chr12:111485309:111485309:G:A	ATXN2	GRCh38	chr12	111485309	111485309	Missense_Mutation	SNP	rs758873477	missense_variant	T/M	deleterious(0)	probably_damaging(0.996)	2.42236e-05	1	0.00195695	40.3934	0.0293951	66.5994	1
chr12:111644369:111644369:T:C	chr12:111644369:111644369:T:C	BRAP	GRCh38	chr12	111644369	111644369	Missense_Mutation	SNP	rs1467391636	missense_variant	M/V	deleterious(0)	probably_damaging(0.914)	6.58155e-05	1	0.00195695	14.8669	0.0718772	16.6491	1
chr12:111715850:111715850:G:A	chr12:111715850:111715850:G:A	ACAD10	GRCh38	chr12	111715850	111715850	Missense_Mutation	SNP	rs747866176	missense_variant	G/R	deleterious(0.02)	probably_damaging(0.933)	0.000161708	1	0.00195695	6.05087	0.15135	6.65906	1
chr12:111729949:111729949:G:A	chr12:111729949:111729949:G:A	ACAD10	GRCh38	chr12	111729949	111729949	Missense_Mutation	SNP	rs36046440	missense_variant	D/N	deleterious(0.01)	probably_damaging(0.933)	0.00477801	9	0.0176125	1.84308	0.068652	1.85574	1
chr12:111748470:111748470:C:T	chr12:111748470:111748470:C:T	ACAD10	GRCh38	chr12	111748470	111748470	Missense_Mutation	SNP	rs34245489	missense_variant	A/V	deleterious(0.04)	possibly_damaging(0.542)	0.0447035	29	0.0567515	0.634754	0.0113252	0.624258	0.96875
chr12:111789893:111789893:A:T	chr12:111789893:111789893:A:T	ALDH2	GRCh38	chr12	111789893	111789893	Missense_Mutation	SNP	rs375708006	missense_variant	T/S	deleterious(0.02)	probably_damaging(0.965)	0.000196567	1	0.00195695	4.97781	0.188499	5.12213	1
chr12:111868790:111868790:G:A	chr12:111868790:111868790:G:A	MAPKAPK5	GRCh38	chr12	111868790	111868790	Missense_Mutation	SNP	novel	missense_variant	G/R	deleterious(0.01)	probably_damaging(0.965)		1	0.00195695	1000	0	1000	1
chr12:111931736:111931736:C:T	chr12:111931736:111931736:C:T	TMEM116	GRCh38	chr12	111931736	111931736	Missense_Mutation	SNP	rs371845657	missense_variant	R/H	deleterious(0.03)	probably_damaging(0.942)	5.88045e-05	1	0.00195695	16.6394	0.057927	22.1992	1
chr12:112022176:112022176:C:A	chr12:112022176:112022176:C:A	ERP29	GRCh38	chr12	112022176	112022176	Missense_Mutation	SNP	rs201886997	missense_variant	L/M	deleterious(0.01)	probably_damaging(0.999)	0.000621118	1	0.00195695	1.57534	0.473583	1.58474	1
chr12:112145643:112145643:A:C	chr12:112145643:112145643:A:C	TRAFD1	GRCh38	chr12	112145643	112145643	Missense_Mutation	SNP	rs79680080	missense_variant	E/A	deleterious(0.01)	probably_damaging(0.993)	0.0233461	18	0.035225	0.75441	0.250819	0.750254	1
chr12:112170423:112170423:C:T	chr12:112170423:112170423:C:T	HECTD4	GRCh38	chr12	112170423	112170423	Missense_Mutation	SNP	rs186884971	missense_variant	V/M	deleterious(0.02)	possibly_damaging(0.541)	0.00283632	3	0.00587084	1.03494	0.766863	1.03973	1
chr12:112171000:112171000:G:A	chr12:112171000:112171000:G:A	HECTD4	GRCh38	chr12	112171000	112171000	Missense_Mutation	SNP	rs769116428	missense_variant	P/S		unknown(0)	0.00054391	1	0.00195695	1.79896	0.424263	1.84903	1
chr12:112171044:112171044:G:A	chr12:112171044:112171044:G:A	HECTD4	GRCh38	chr12	112171044	112171044	Missense_Mutation	SNP	rs759364610	missense_variant	T/M		unknown(0)	2.41185e-05	1	0.00195695	40.5694	0.0293951	66.5994	1
chr12:112184518:112184518:A:T	chr12:112184518:112184518:A:T	HECTD4	GRCh38	chr12	112184518	112184518	Missense_Mutation	SNP	novel	missense_variant	I/N	deleterious_low_confidence(0)	possibly_damaging(0.474)		1	0.00195695	1000	0	1000	1
chr12:112193488:112193488:T:C	chr12:112193488:112193488:T:C	HECTD4	GRCh38	chr12	112193488	112193488	Missense_Mutation	SNP	rs201483733	missense_variant	Q/R	deleterious_low_confidence(0)	probably_damaging(0.992)	0.00517384	3	0.00587084	0.567358	0.502641	0.567407	1
chr12:112212515:112212515:A:G	chr12:112212515:112212515:A:G	HECTD4	GRCh38	chr12	112212515	112212515	Missense_Mutation	SNP	rs1362004661	missense_variant	M/T	deleterious(0.02)	probably_damaging(0.98)	4.82393e-05	1	0.00195695	20.2837	0.057927	22.1992	1
chr12:112212552:112212552:G:A	chr12:112212552:112212552:G:A	HECTD4	GRCh38	chr12	112212552	112212552	Missense_Mutation	SNP	rs375653881	missense_variant	R/C	deleterious(0)	probably_damaging(0.944)	0.000261986	1	0.00195695	3.73483	0.235516	3.91669	1
[truncated: 15,106 more rows]
