# Supplementary material for: The genomic landscape of Ménière's disease: a path to endolymphatic hydrops
Source: BMC Genomics. 2024 Jun 28;25:646. doi: 10.1186/s12864-024-10552-3 (PMC11212243; doi:10.1186/s12864-024-10552-3)
Supplement: Supplementary file 2 — Supplementary Material 2. [file 12864_2024_10552_MOESM2_ESM.xlsx]

## Sheet: gprofiler_pathway_analysis
Table S2: Pathway analysis conducted on highly recurrent gene set (1,098 genes with 4 or more unusually frequent variants(UFVs)), network-prioritized gene set (1,073 genes with network z>3), or the intersection of highly recurrent + network prioritized (481 genes with network z > 3 and 4 or more UFVs. Name: Gene ontology term name, term_size: number of genes in the term, negLogP_network_recur: -l…
name	term_size	negLogP_network_recur	negLogP_network	negLogP_recur
ATP-dependent activity	569	16.4671	19.1746	16.7543
cytoskeleton organization	1461	16.416	13.7801	18.146
adenyl ribonucleotide binding	1556	15.8622	14.6659	21.4404
ATP binding	1495	15.784	14.7187	21.4404
adenyl nucleotide binding	1658	15.784	16.2536	21.4404
purine ribonucleotide binding	1916	14.4675	13.2458	18.8015
purine ribonucleoside triphosphate binding	1849	14.3249	13.3668	19.0342
ribonucleotide binding	1933	14.3249	13.2376	18.7562
cytoskeletal motor activity	120	10.4964	6.5725	6.86696
cytoskeletal protein binding	998	10.1417	7.36186	18.5694
myosin complex	57	10.0331	6.13714	6.57039
ATP hydrolysis activity	371	9.9479	10.2214	12.3122
plasma membrane bounded cell projection organization	1541	9.63649	13.0831	11.3106
cell projection organization	1581	9.55368	13.146	12.075
actin cytoskeleton	501	8.95812	6.74509	8.39981
microtubule cytoskeleton	1388	8.95812	11.4592	10.2049
guanyl-nucleotide exchange factor activity	233	8.72396	8.56034	8.66982
microtubule-based process	944	8.54165	11.1863	8.95873
supramolecular fiber organization	799	8.2255	8.27983	11.1071
actin filament binding	210	8.20475	4.51556	7.76503
actin filament-based process	765	7.87691	7.03042	8.20841
extracellular matrix structural constituent	167	7.83409	9.65433	6.82772
cell projection assembly	588	7.81751	8.72431	6.45353
actin binding	444	7.30094	4.66638	12.8664
GTPase regulator activity	495	7.22163	7.33449	9.63782
nucleoside-triphosphatase regulator activity	499	7.15569	7.21783	9.4988
plasma membrane bounded cell projection assembly	576	7.04298	7.90718	5.69101
anchoring junction	903	6.95765	7.54997	9.2434
cilium assembly	376	6.62681	8.1116	4.95218
microtubule cytoskeleton organization	655	6.55881	7.24741	6.87101
microfilament motor activity	28	6.50977	4.64464	3.57112
microtubule organizing center	855	6.36513	8.26591	6.46451
external encapsulating structure	554	6.34671	7.17557	5.46989
extracellular matrix	553	6.34671	7.18607	5.47617
supramolecular polymer	1042	6.34671	4.91145	6.38462
actin cytoskeleton organization	677	6.16158	6.71454	7.67507
hydrolase activity, acting on acid anhydrides	768	5.97469	6.5725	8.13072
hydrolase activity, acting on acid anhydrides, in phosphorus-containing anhydrides	768	5.97469	6.5725	8.13072
pyrophosphatase activity	767	5.97469	6.5725	8.13072
cilium organization	405	5.95737	8.3833	5.24627
collagen-containing extracellular matrix	419	5.9454	7.89576	5.41258
cell leading edge	424	5.85559	6.58106	10.193
supramolecular fiber	1034	5.73808	4.28406	5.96439
ribonucleoside triphosphate phosphatase activity	705	5.68469	6.7053	8.39085
organelle assembly	973	5.65458	9.63412	4.30559
microtubule-based movement	422	5.65285	6.94288	3.80907
protein-containing complex binding	1761	5.64347	9.12614	5.92194
actin filament-based movement	128	5.54159	2.84307	2.62195
cell junction organization	755	5.46011	4.70136	3.84783
cell adhesion	1504	5.09609	9.63412	8.36722
extracellular matrix structural constituent conferring tensile strength	41	5.01376	7.38354	3.70657
supramolecular complex	1404	4.91148	3.38239	5.46989
basement membrane	91	4.86007	6.16918	3.96848
regulation of cellular component biogenesis	960	4.69935	6.41804	5.24627
cell-cell junction	517	4.6949	3.69391	4.72019
motile cilium assembly	66	4.67775	3.82728	2.48505
small GTPase binding	283	4.64479	4.48267	7.23165
helicase activity	160	4.56194	7.0153	5.53632
cell cortex	314	4.539	4.65954	5.77957
heart development	594	4.47385	5.23756	3.79721
GTPase binding	315	4.4668	3.83824	6.82772
calmodulin binding	204	4.4668	2.53334	2.0134
catalytic activity, acting on DNA	247	4.4668	6.83352	6.40771
ruffle	181	4.37474	5.28277	4.93432
small GTPase mediated signal transduction	494	4.31726	4.89194	6.09023
adherens junction	188	4.17284	2.37182	4.14823
regulation of small GTPase mediated signal transduction	299	4.1309	4.22154	7.27609
endoplasmic reticulum lumen	313	4.04238	8.09177	5.80447
collagen trimer	93	4.01202	5.32998	2.76424
tight junction	134	3.91246	2.36058	2.58715
ATP-dependent activity, acting on DNA	122	3.89917	7.02051	4.87869
lamellipodium	201	3.86353	4.05214	5.96439
catalytic activity, acting on a nucleic acid	637	3.85138	7.02051	5.68584
myosin filament	24	3.77523	2.22605	2.14582
centrosome	647	3.75341	5.07649	3.33302
dendritic branch	3	3.75341	2.91515	2.85404
enzyme regulator activity	1319	3.74185	3.30378	5.48446
cell junction assembly	447	3.72616	3.66208	2.18032
sperm axoneme assembly	28	3.72616	2.82225	1.95277
sperm flagellum assembly	40	3.68963	3.15827	1.74726
cytoskeleton-dependent intracellular transport	209	3.48267	5.70346	2.40549
regulation of protein-containing complex assembly	410	3.45006	5.6637	3.76911
cell adhesion molecule binding	559	3.3653	6.32221	4.97575
circulatory system development	1119	3.34657	4.72381	4.47421
apical junction complex	154	3.32741	1.77847	1.99165
neurogenesis	1708	3.32679	3.93174	4.80486
cilium	747	3.30519	4.66869	3.75691
motile cilium	253	3.26228	2.8764
regulation of protein polymerization	197	3.23786	3.82359	3.94137
cilium movement	198	3.22387	2.9889	1.3835
axonemal central apparatus	4	3.21123	2.40925	2.37143
focal adhesion	421	3.20748	4.4349	5.36219
plasma membrane region	1304	3.20748	4.33186	5.08239
cellular component morphogenesis	783	3.19191	4.20148	6.12529
regulation of supramolecular fiber organization	374	3.19191	3.0618	5.80377
establishment of cell polarity	157	3.15794	2.29355	2.86616
axoneme assembly	98	3.13741	2.6588
cytoplasmic region	290	3.11197	2.6949	3.3716
cell-substrate junction	431	3.10442	4.20658	5.44881
Golgi apparatus	1613	3.10042	3.28351	9.22244
cluster of actin-based cell projections	167	3.07946		2.72526
cell morphogenesis	957	3.05523	4.22093	6.1507
establishment or maintenance of cell polarity	231	3.01415	2.46163	3.62977
cell projection membrane	354	2.99021	4.31402	5.72786
interstitial matrix	12	2.94904	3.99702	2.7392
regulation of cytoskeleton organization	502	2.94705	3.43604	7.43022
anatomical structure formation involved in morphogenesis	1172	2.93038	4.42578	4.39589
cell-cell junction organization	212	2.92126	2.26418
bicellular tight junction	129	2.90082	1.71171	1.95852
positive regulation of protein localization	479	2.88299	2.27657	2.66396
regulation of actin filament-based process	370	2.83621	3.14419	3.41407
microtubule bundle formation	127	2.83235	2.88679
DNA repair	602	2.83181	2.3514	4.49771
brush border	111	2.79604	1.48037	2.53413
centriole	156	2.79604	3.85682	4.00006
microtubule binding	274	2.79425	3.11889	2.54038
extracellular matrix organization	320	2.78521	6.51876	4.71784
extracellular structure organization	321	2.7719	6.50146	4.69804
external encapsulating structure organization	323	2.73939	6.43078	4.65732
epithelium development	1233	2.73854	4.27366	2.10805
microtubule associated complex	159	2.72507	2.81637	3.88645
myosin II complex	26	2.64017	1.41738	1.99091
actomyosin structure organization	202	2.63055	3.22941	3.36619
positive regulation of cellular component organization	1111	2.60934	5.09941	3.48534
regulation of actin filament polymerization	136	2.58839	2.9889	2.32248
regulation of GTPase activity	361	2.57473	3.03007	3.63125
protein polymerization	281	2.56929	2.93031	3.2959
protein complex involved in cell adhesion	59	2.54234	1.89903	1.37695
tight junction organization	79	2.49923	2.04025
ADP binding	37	2.41285	1.43723	1.9633
cytoskeletal anchor activity	24	2.4127		1.6928
ATP-dependent chromatin remodeler activity	38	2.36516	2.57822	1.38288
protein complex involved in cell-matrix adhesion	17	2.35401	1.3908	2.07688
cytoplasmic vesicle membrane	1213	2.35323	4.18434	6.38462
ABC-type xenobiotic transporter activity	14	2.34947
DNA insertion or deletion binding	6	2.34947	1.42615	2.59176
phosphatidylinositol binding	275	2.34623	5.19187	3.55772
Toll-like receptor 1-Toll-like receptor 2 protein complex	2	2.32546	1.75639	1.76695
polymeric cytoskeletal fiber	793	2.32546	2.4774	3.29664
primary dendrite	2	2.32546	1.75639	1.76695
leading edge membrane	179	2.32337	2.61053	3.57956
tubulin binding	385	2.31237	3.03587	2.7246
B-WICH complex	8	2.31183	1.49315	2.48607
Z disc	131	2.31183		1.535
neuron projection	1299	2.31183	1.77574	4.21742
vesicle membrane	1230	2.29517	4.18434	6.38398
positive regulation of transport	913	2.28449	1.69759	1.5981
regulation of protein localization	880	2.28449	2.22571	3.82021
structural constituent of cytoskeleton	113	2.27918		1.46831
microtubule motor activity	74	2.27153		2.02652
positive regulation of GTPase activity	272	2.26365	2.80372	2.50917
cadherin binding	335	2.25889	2.93334	2.36046
Golgi vesicle transport	301	2.23214		4.17374
generation of neurons	1485	2.21425	2.98675	3.91024
positive regulation of cellular component biogenesis	507	2.18826	3.08369	2.9607
unconventional myosin complex	9	2.17341	1.38764	1.35521
axoneme	163	2.16645	1.58637	2.10428
ciliary plasm	164	2.15276	1.56345	2.08496
intercalated disc	52	2.15276
actin filament organization	450	2.14948	2.25075	3.50602
regulation of actin polymerization or depolymerization	154	2.14632	2.389	2.53899
epithelial tube morphogenesis	337	2.11938	3.92168	2.29783
complex of collagen trimers	21	2.10083	3.42583	1.70604
regulation of actin filament length	157	2.08076	2.29355	2.44447
cell-cell contact zone	74	2.07357	2.27921
plasma membrane bounded cell projection cytoplasm	252	2.05416	1.63227	2.00584
regulation of cellular response to vascular endothelial growth factor stimulus	25	2.0517	1.67767	1.54399
tight junction assembly	73	2.04902	1.81612
lamellipodium membrane	22	2.04608
ABC-type vitamin B12 transporter activity	2	2.04136	1.40361	1.45097
organelle subcompartment	1505	2.03115	2.55637	5.87266
I band	146	2.03076
structural molecule activity	1102	2.02783
apical part of cell	470	2.01848		2.18495
glomerular capillary formation	6	2.0168	3.93174	1.31737
glomerulus vasculature morphogenesis	6	2.0168	3.93174	1.31737
kidney development	317	2.0168	1.63447	1.85134
regulation of cellular localization	984	2.0168	2.57495	3.67842
actomyosin	77	2.00523	1.3056	2.51323
appendage development	187	1.99697		1.93615
flagellated sperm motility	139	1.99697	1.69759
limb development	187	1.99697		1.93615
microtubule-based transport	212	1.99697	4.61547	1.68264
neuron projection development	990	1.99697	3.74476	4.28612
regulation of cell projection organization	655	1.99697	2.98281	3.252
sperm motility	139	1.99697	1.69759
M band	23	1.99413		1.5395
cell-substrate adhesion	349	1.99203	4.32397	2.06445
ruffle membrane	100	1.9899	2.67281	2.5055
myosin II filament	3	1.98962	1.40943	1.38961
lysosome	745	1.98947	5.28277	3.29664
lytic vacuole	745	1.98947	5.28277	3.29664
DNA damage response	890	1.98449	3.08886	3.2228
protein phosphorylation	1493	1.98449	1.68911	2.25469
transport vesicle membrane	232	1.96511	1.46587	1.5395
calcium ion binding	718	1.95493		2.86147
regulation of actin filament organization	269	1.93692	2.25094	3.26432
neuron development	1142	1.91841	3.28067	4.3713
renal system development	327	1.90997	1.48362	1.68446
tissue morphogenesis	633	1.90997	4.40782	1.9473
actin filament polymerization	168	1.8996	1.99117	2.48941
regulation of cell morphogenesis	245	1.8996	2.46014	3.58778
phosphorylation	1735	1.88619	1.56061	2.59531
cellular response to bacterial lipopeptide	7	1.8777	2.27493
cellular response to bacterial lipoprotein	7	1.8777	2.27493
epithelial cell-cell adhesion	16	1.8777	2.60451
negative regulation of protein polymerization	80	1.8777	1.56061	1.80519
neuron differentiation	1404	1.8777	2.7327	3.3269
response to bacterial lipopeptide	7	1.8777	2.27493
actin-mediated cell contraction	101	1.8724
regulation of plasma membrane bounded cell projection organization	640	1.8724	2.49088	2.99975
cell morphogenesis involved in neuron differentiation	576	1.87047	2.48745	3.58778
DNA recombination	333	1.86044	2.42026	1.82513
animal organ morphogenesis	1050	1.86044	2.9889	2.06757
lysosomal membrane	424	1.85582	4.05214	2.69059
lytic vacuole membrane	424	1.85582	4.05214	2.69059
actin polymerization or depolymerization	197	1.85562	1.94957	3.54624
cell part morphogenesis	678	1.83309	3.09359	4.43179
cell motility	1676	1.82953	4.92613	3.31871
cilium movement involved in cell motility	149	1.82733	1.46207
vesicle-mediated transport	1566	1.82075	4.58902	4.15681
ABC-type transporter activity	50	1.8104	2.35367
double-strand break repair	309	1.80948		1.74726
sarcomere	215	1.7957
Golgi organization	151	1.79395		2.23311
detection of triacyl bacterial lipopeptide	2	1.79395	1.39168
plasma membrane bounded cell projection morphogenesis	653	1.79395	3.22536	4.63114
positive regulation of cellular response to macrophage colony-stimulating factor stimulus	2	1.79395	1.39168
positive regulation of protein processing in phagocytic vesicle	2	1.79395	1.39168
positive regulation of response to macrophage colony-stimulating factor	2	1.79395	1.39168
protein processing in phagocytic vesicle	2	1.79395	1.39168
regulation of protein processing in phagocytic vesicle	2	1.79395	1.39168
regulation of transport	1762	1.79395	2.01636	2.50917
skeletal system development	524	1.79395	1.30118	2.66396
collagen binding	69	1.79019	2.95461
presynaptic cytosol	13	1.78691
contractile fiber	245	1.78595		1.34639
regulation of cardiac muscle cell action potential	31	1.77778
cell projection morphogenesis	658	1.77331	3.15827	4.52811
central nervous system development	1035	1.77331	1.56293	3.84783
eye development	403	1.77331		3.00307
kidney vasculature morphogenesis	8	1.77331	3.15827	1.92994
negative regulation of telomere capping	8	1.77331
renal system vasculature morphogenesis	8	1.77331	3.15827	1.92994
response to bacterial lipoprotein	8	1.77331	2.04025
vesicle transport along actin filament	18	1.77331
cell cycle	1811	1.7702	6.80589	2.86616
striated muscle contraction	180	1.75587
actin-based cell projection	219	1.75375		2.73929
synapse	1451	1.75375		1.97723
tenascin complex	4	1.75375
visual system development	407	1.74025		2.93717
cell-cell junction assembly	156	1.73716	1.33151
non-motile cilium assembly	67	1.73518	2.60043	1.44393
COPII-coated ER to Golgi transport vesicle	89	1.71903
cardiac muscle contraction	133	1.71315
detection of other organism	19	1.70595
positive regulation of transcription by RNA polymerase III	19	1.70595		1.36131
centrosome localization	33	1.70233	1.72778	2.95243
microtubule organizing center localization	33	1.70233	1.72778	2.95243
protein localization to microtubule organizing center	33	1.70233	1.72778	2.23311
embryo development	1120	1.70096	2.25256	3.16794
cilium or flagellum-dependent cell motility	159	1.6972	1.55278
cilium-dependent cell motility	159	1.6972	1.55278
regulation of hydrolase activity	944	1.6972	1.90261	2.94169
regulation of organelle organization	1157	1.6972	2.39928	4.15752
sensory system development	413	1.6972		2.82283
neuron projection morphogenesis	637	1.69638	2.99209	4.65732
sensory organ development	606	1.67847		1.88681
mammary gland development	136	1.67293	1.77114
DNA-templated DNA replication	161	1.67053
regulation of cardiac muscle cell contraction	34	1.67053
glomerulus morphogenesis	9	1.67011	2.9093	1.74975
actin filament-based transport	20	1.66089
regulation of actin cytoskeleton organization	328	1.65038	2.51973	2.82283
DNA-dependent protein kinase activity	3	1.6423
acetyl-CoA carboxylase activity	3	1.6423
microfibril binding	3	1.6423
single guanine insertion binding	3	1.6423		2.46998
vesicle cytoskeletal trafficking	71	1.64194
establishment or maintenance of epithelial cell apical/basal polarity	52	1.63705
9+2 motile cilium	170	1.63443	1.75639
filamentous actin	30	1.63427
establishment of epithelial cell polarity	35	1.63221
contractile actin filament bundle	70	1.62426
stress fiber	70	1.62426
cardiac muscle cell contraction	72	1.61464
protein localization to microtubule cytoskeleton	53	1.60399		3.31882
receptor clustering	53	1.60399	1.7249
vacuole	838	1.60273	5.28812	3.33302
endoplasmic reticulum exit site	31	1.59662
chondrocyte differentiation	117	1.59491		3.06482
dendrite morphogenesis	141	1.59491		3.00323
detection of biotic stimulus	36	1.59491
nitric oxide metabolic process	73	1.59491
positive regulation of cell morphogenesis	36	1.59491	1.56055	1.98993
3'-5' exonuclease activity	56	1.59126
action potential	142	1.57875
DNA metabolic process	1039	1.5757	1.68911	2.9607
Golgi ribbon formation	10	1.5757
cellular response to lipoteichoic acid	10	1.5757	1.69759
establishment of centrosome localization	10	1.5757		1.58471
reactive nitrogen species metabolic process	74	1.5757
response to lipoteichoic acid	10	1.5757	1.69759
head development	793	1.57334	1.38905	2.59531
COPII vesicle coat	16	1.56999		1.41598
collagen type XI trimer	5	1.56999	2.07012
non-membrane-bounded organelle assembly	398	1.56866	5.23042
cardiac conduction	96	1.56769
phosphatidylinositol-3,4,5-trisphosphate binding	39	1.56474	2.50064	1.3236
DNA-templated DNA replication maintenance of fidelity	55	1.55258	1.64376	1.4781
regulation of cardiac muscle contraction	75	1.55209
myofibril	236	1.53511
transport vesicle	427	1.53511	1.31405	1.4573
inclusion body	74	1.53051	2.81637
positive regulation of protein-containing complex assembly	199	1.49875	2.96734	1.66549
establishment of organelle localization	468	1.49617	3.82832
cellular response to triacyl bacterial lipopeptide	3	1.49473
detection of bacterial lipopeptide	3	1.49473
establishment or maintenance of apical/basal cell polarity	57	1.49473
establishment or maintenance of bipolar cell polarity	57	1.49473
positive regulation of matrix metallopeptidase secretion	3	1.49473	2.39928
protein localization to cytoskeleton	57	1.49473	1.55865	3.03351
response to triacyl bacterial lipopeptide	3	1.49473
tRNA nucleoside ribose methylation	3	1.49473
ATPase-coupled transmembrane transporter activity	101	1.49107	2.36619
protein-macromolecule adaptor activity	397	1.49107	1.49854
maintenance of location	345	1.49036		2.74963
astral microtubule organization	11	1.48823	1.56055
detection of molecule of bacterial origin	11	1.48823
establishment of endothelial intestinal barrier	11	1.48823	1.56055
pattern specification process	471	1.48823	1.5028
positive regulation of supramolecular fiber organization	174	1.48823	1.53264	2.29495
cellular component assembly involved in morphogenesis	124	1.48595		1.54399
organelle localization	603	1.48595	3.54282
regulation of protein-containing complex disassembly	124	1.48595		4.73003
sensory organ morphogenesis	287	1.48267
regulation of action potential	58	1.47604
sperm midpiece	54	1.47376
vacuolar membrane	468	1.47376	4.05333	2.98032
appendage morphogenesis	150	1.47029		1.54399
double-strand break repair via homologous recombination	176	1.47029
limb morphogenesis	150	1.47029		1.54399
detection of external biotic stimulus	24	1.46237
protein localization to plasma membrane	289	1.46237	1.83777
regulation of actin filament-based movement	40	1.46237
brain development	744	1.46123		2.39002
formation of primary germ layer	126	1.45949	1.69759
positive regulation of cell projection organization	350	1.45949	1.83762	2.94398
extrinsic component of membrane	213	1.45142	2.46014
apical plasma membrane	404	1.44921		2.00584
ATP-binding cassette (ABC) transporter complex	6	1.44739
FACIT collagen trimer	6	1.44739	1.81651	1.80888
actin filament bundle	78	1.44739
collagen type IV trimer	6	1.44739	1.81651
sperm flagellum	156	1.44739	1.74698
microtubule	474	1.44601	2.46903	4.37606
protein localization to cell periphery	353	1.4264	2.60242
regulation of catalytic activity	1788	1.4264	1.82387	1.85859
regulation of heart rate by cardiac conduction	41	1.4264
cytoplasmic microtubule organization	60	1.42457	1.90089
A band	36	1.41933		1.38131
recombinational repair	180	1.41472
exonuclease activity	82	1.41306
regulation of cardiac conduction	25	1.41175
regulation of ventricular cardiac muscle cell action potential	12	1.41009
embryonic morphogenesis	615	1.4082	1.40871	1.7796
Toll-like receptor binding	13	1.40755	1.34178
secretory granule membrane	312	1.40527	1.4784	3.88645
single base insertion or deletion binding	4	1.39175		1.9633
synapse organization	484	1.39158
dynein light intermediate chain binding	27	1.38917
molecular adaptor activity	597	1.38917
structural constituent of synapse	27	1.38917
phosphoprotein phosphatase activity	181	1.3852		3.07038
ribosome biogenesis	327	1.38023	8.12918
regulation of microtubule cytoskeleton organization	156	1.37741	1.61565	2.90428
positive regulation of cytoskeleton organization	183	1.37366	1.37002	2.04126
filopodium	107	1.36963		1.82482
nephron development	157	1.36208	1.31025	1.37251
kinase binding	766	1.35925	1.33399
DNA polymerase complex	20	1.35913
ER to Golgi transport vesicle membrane	59	1.35913
cytosolic region	20	1.35913
membrane raft	285	1.35913	1.61026	2.20889
cell cortex region	38	1.35785	1.35473	1.80888
epithelial cilium movement involved in extracellular fluid movement	43	1.35519
membrane microdomain	286	1.35503	1.59769	2.18987
circulatory system process	589	1.35274
import into cell	939	1.35274	2.13435	1.51476
positive regulation of establishment of protein localization	330	1.35274
sensory perception of mechanical stimulus	185	1.34675	1.58733
cellular response to vascular endothelial growth factor stimulus	63	1.34415	2.27657
cell cycle process	1273	1.34362	5.90072	2.22683
MOZ/MORF histone acetyltransferase complex	7	1.34214
sarcolemma	137	1.33531
negative regulation of amide metabolic process	214	1.33012
regionalization	427	1.32932	1.43158
negative regulation of cytoskeleton organization	160	1.31847		3.60502
collagen fibril organization	64	1.31732	2.23922	3.17587
2-oxoglutarate-dependent dioxygenase activity				1.743
4 iron, 4 sulfur cluster binding				2.63592
6-phosphofructokinase complex			1.40943
90S preribosome			2.81637
ATP-dependent DNA damage sensor activity			1.54358	1.54883
ATP-dependent activity, acting on RNA			1.99106
ATPase-coupled intramembrane lipid transporter activity				2.8347
B cell lineage commitment			1.43158
CoA carboxylase activity				1.45097
CoA-ligase activity				1.43398
DNA conformation change			1.54525
DNA damage sensor activity			1.98596	1.96284
DNA duplex unwinding				1.42179
DNA endonuclease activity				2.54038
DNA helicase activity			1.42431	1.8413
DNA integrity checkpoint signaling				1.54399
DNA nuclease activity				2.19155
DNA repair complex				2.33686
DNA strand elongation involved in DNA replication				1.76781
G1/S transition of mitotic cell cycle			1.34474
GTPase activator activity				2.29272
Golgi apparatus subcompartment				3.00074
Golgi membrane				2.42929
Golgi stack				2.09642
MutLalpha complex binding				1.45097
MutSalpha complex				1.38961
MutSbeta complex				1.76695
NADP binding			2.15375
RNA helicase activity			2.07252
Ras protein signal transduction			1.56061	2.0156
Roundabout signaling pathway				1.5406
SH3 domain binding			2.07252
U3 snoRNA binding			1.54358
acid-thiol ligase activity				2.36046
actin filament capping				1.74726
actin filament depolymerization				2.96614
actin filament severing				2.34915
activation of innate immune response			1.33771
ameboidal-type cell migration			3.13603
anchoring collagen complex				1.38961
apoptotic process			1.43072
artery development				1.45817
axon			2.22605	3.42812
axon development			2.54133
axon guidance				2.28921
axonogenesis			2.26418	1.45983
banded collagen fibril			1.83889
barbed-end actin filament capping				1.54399
basal part of cell			2.56712	1.49468
basal plasma membrane			2.02528	1.33886
base-excision repair				1.41386
basement membrane collagen trimer			1.49315
bone development				1.84482
camera-type eye development				2.9269
carboxylic acid metabolic process			2.9889
carboxypeptidase activity				1.90745
cartilage development				1.76778
cell body				1.40298
cell chemotaxis			1.32417
cell cycle phase transition			1.54135
cell death			1.42432
cell division			1.8171
cell migration			4.00351	3.10727
cell migration involved in heart development			1.42432
cell surface			1.31131
cell-cell adhesion			2.13435	2.19818
cell-matrix adhesion			2.0696
cellular catabolic process			2.13088	1.95277
cellular component disassembly				1.86984
cellular homeostasis				1.57688
cellular ketone metabolic process			1.79308
cellular response to abiotic stimulus				1.75226
cellular response to endogenous stimulus			1.32718
cellular response to environmental stimulus				1.75226
cellular response to oxidative stress			1.31477
cellular response to stress			4.06562	5.01277
centriolar satellite				1.44376
chemokine (C-X-C motif) ligand 2 production			1.67767
chemokine production			1.48362
chemotaxis			1.83042
chondrocyte differentiation involved in endochondral bone morphogenesis				1.66011
chondroitin sulfate proteoglycan binding				1.45097
chordate embryonic development				2.86616
chromosome organization			2.37514
chromosome segregation			2.08307
ciliary membrane			1.3056
ciliary tip			2.50339
cis-Golgi network				1.80329
clathrin coat			1.31131
clustering of voltage-gated sodium channels				1.31737
collagen network			1.49315
connective tissue development				1.65152
cortical actin cytoskeleton				1.70038
cortical cytoskeleton				1.43093
cortical microtubule			1.40943
cytokine production			1.39003
cytoplasmic side of membrane			1.49315
cytoplasmic side of plasma membrane			1.37961
cytosolic pattern recognition receptor signaling pathway			1.37521
cytosolic ribosome assembly			1.43158
cytosolic transport			1.73393
damaged DNA binding				2.60771
dendrite development				2.39142
dephosphorylation				2.05595
determination of adult lifespan				1.46895
determination of bilateral symmetry			1.65208
determination of heart left/right asymmetry			1.43158
determination of left/right symmetry			1.88881
developmental growth			2.08307	1.5035
developmental growth involved in morphogenesis			1.79308
dinucleotide repeat insertion binding				1.45097
distal axon				1.33886
distal dendrite				1.76695
dolichyl-phosphate-glucose-glycolipid alpha-glucosyltransferase activity			1.40361
early endosome			1.68755
early endosome membrane				1.79519
elastic fiber assembly				1.44639
embryo development ending in birth or egg hatching				2.51745
embryonic heart tube development			1.76167
embryonic heart tube morphogenesis			1.43158
endocytic vesicle			1.31131
endocytosis			2.45705	1.81287
endodeoxyribonuclease activity, producing 5'-phosphomonoesters				1.54991
endodermal cell differentiation			1.43158
endomembrane system organization			1.56613	1.78957
endonucleolytic cleavage in ITS1 to separate SSU-rRNA from 5.8S rRNA and LSU-rRNA from tricistronic rRNA transcript (SSU-rRNA, 5.8S rRNA, LSU-rRNA)			1.69759
endonucleolytic cleavage of tricistronic rRNA transcript (SSU-rRNA, 5.8S rRNA, LSU-rRNA)			2.47431
endoplasmic reticulum membrane			1.65395	2.75563
endoplasmic reticulum subcompartment			1.60921	2.70436
endoplasmic reticulum to Golgi vesicle-mediated transport				2.0156
endoplasmic reticulum-Golgi intermediate compartment				2.11774
endosome			2.58452	2.09238
endosome membrane			1.48037	2.16947
endothelial cell development			1.31264
endothelial cell differentiation			1.39168
endothelial cell migration			1.48289
endothelium development			1.88881
envelope			1.55775
enzyme activator activity				1.96284
enzyme-linked receptor protein signaling pathway			1.74661
epithelial cell development			1.36439
epithelial cell migration			2.71885
epithelium migration			2.65448
establishment of endothelial barrier			1.43158
establishment of protein localization			1.55865
establishment of protein localization to extracellular region				1.31604
establishment of vesicle localization			1.3848
exoribonuclease complex				1.41598
exosome (RNase complex)				1.46588
extrinsic component of plasma membrane			1.68755
fatty acid metabolic process			1.42432
fibrillar collagen trimer			1.83889
ficolin-1-rich granule			1.75913
flap-structured DNA binding				1.45097
flavin adenine dinucleotide binding			1.96702
flippase activity				1.743
four-way junction DNA binding			1.54358
gamma DNA polymerase complex				1.38961
gastrulation			1.71687
generation of precursor metabolites and energy				1.85134
glomerulus development			1.56277
glucosyltransferase activity			1.45443
glycerophospholipid flippase activity				1.3334
glycosaminoglycan binding			1.93551	1.75768
growth				1.44393
growth cone				1.33608
growth factor binding			2.0192	1.90745
heart morphogenesis			2.41377
heparan sulfate proteoglycan binding				1.54883
heparin binding			1.62397
hindgut development				1.92994
histone H3K4 demethylase activity			2.04258
histone methyltransferase complex				1.35525
homologous recombination			2.13088
hydrolase activity, acting on ester bonds				2.79836
hydrolase activity, acting on glycosyl bonds			1.33399
hydrolase activity, hydrolyzing O-glycosyl compounds			1.34242
immunological synapse			1.48444
immunological synapse formation			1.88595
integrin binding			2.95461
integrin-mediated signaling pathway			3.30413
intercellular bridge				1.44376
interleukin-12 production			1.38905
intracellular receptor signaling pathway			1.30934
intracellular transport			2.45186	1.78957
intraciliary anterograde transport			1.57055
intraciliary retrograde transport			2.01636
intraciliary transport			2.04445
intraciliary transport particle			4.75945
intraciliary transport particle A			3.83307
intraciliary transport particle B			1.31405
intramembrane lipid transporter activity				2.15307
iron-sulfur cluster binding				1.60535
isomerase activity			1.42312
ketone body biosynthetic process				1.31737
kinase activity				2.69382
kinesin binding				1.50157
kinesin complex				2.99572
late endosome				2.11774
late endosome membrane				1.79493
lateral cell cortex			1.75639
lateral plasma membrane				1.35525
left/right pattern formation			2.48956
ligase activity			1.54358	4.66374
ligase activity, forming carbon-carbon bonds				2.29272
ligase activity, forming carbon-sulfur bonds				1.66088
lipid binding			1.97764	2.73936
lipid localization			1.39574
lipid translocation				1.87588
lipid transporter activity			1.57525	1.49849
locomotion			3.30558
lysosomal lumen			2.20532
magnesium ion binding				3.15706
main axon			2.07012	1.97723
maintenance of location in cell				1.7796
maintenance of protein location				1.65708
mammary gland morphogenesis			1.56061
matrix metallopeptidase secretion			1.43158
maturation of 5.8S rRNA			1.56055
maturation of SSU-rRNA			2.27493
maturation of SSU-rRNA from tricistronic rRNA transcript (SSU-rRNA, 5.8S rRNA, LSU-rRNA)			2.08307
meiosis I			1.98055
meiosis I cell cycle process			2.19421
meiotic cell cycle			2.61617
meiotic cell cycle process			2.01636
meiotic nuclear division			1.53757
melanosome			1.48037	1.72198
membrane organization				3.19412
metal cluster binding				1.60535
methylated histone binding			1.50986
methylation-dependent protein binding			1.43933
microtubule cytoskeleton organization involved in mitosis			1.63568
microtubule depolymerization				1.41386
microtubule plus-end			1.41738
microtubule plus-end binding			1.33399
microtubule polymerization			1.69759
microtubule polymerization or depolymerization			1.33151	1.79136
mismatch repair				2.23311
mismatch repair complex			1.49315	3.70494
mismatch repair complex binding			1.54358
mismatched DNA binding				2.72959
mitochondrial matrix			3.23562
mitochondrion			3.80882
mitotic cell cycle			3.74476
mitotic cell cycle phase transition			1.40452
mitotic cell cycle process			4.67295	1.31594
mitotic nuclear division			1.5236
mitotic sister chromatid segregation			1.55537
mitotic spindle			1.48037
mitotic spindle organization			1.49356
modification of postsynaptic structure			1.36467
monoatomic ion homeostasis				1.37251
monocarboxylic acid metabolic process			2.04079
monosaccharide binding			1.54358
morphogenesis of an epithelial sheet			1.48095
morphogenesis of an epithelium			2.80351
multivesicular body, internal vesicle				3.00233
muscle cell migration			1.39168
muscle structure development				1.3527
ncRNA metabolic process			3.49381
ncRNA processing			2.76567
negative regulation of RNA export from nucleus			1.39168
negative regulation of actin filament depolymerization				2.06256
negative regulation of actin filament polymerization				1.4754
negative regulation of cell cycle phase transition				1.35765
negative regulation of cellular component organization			1.83554	1.45817
negative regulation of microtubule depolymerization				1.39689
negative regulation of microtubule polymerization or depolymerization				1.7933
negative regulation of organelle organization			1.5236	2.22046
negative regulation of protein depolymerization				3.91024
negative regulation of protein-containing complex assembly			1.51089
negative regulation of protein-containing complex disassembly				3.85636
negative regulation of supramolecular fiber organization				3.09563
network-forming collagen trimer			1.49315
neural tube development			2.41052	1.79979
neuron projection guidance				2.28921
neuronal ion channel clustering				1.31776
non-canonical Wnt signaling pathway			1.40561
nuclear chromosome segregation			1.69759
nuclear division			2.9889
nuclear envelope			1.44433
nuclear exosome (RNase complex)				1.41598
nuclear inclusion body			1.83889
nuclear membrane			1.40097	1.41598
nuclear outer membrane-endoplasmic reticulum membrane network			1.49315	3.06116
organelle envelope			1.55775
organelle fission			2.67765
organic acid metabolic process			2.66352
oxidoreductase activity			2.34437
oxidoreductase activity, acting on NAD(P)H			2.36619
oxidoreductase activity, acting on NAD(P)H, quinone or similar compound as acceptor			1.45463
oxidoreductase activity, acting on paired donors, with incorporation or reduction of molecular oxygen			1.54358
oxidoreductase activity, acting on paired donors, with incorporation or reduction of molecular oxygen, NAD(P)H as one donor, and incorporation of one atom of oxygen			1.40361
oxidoreductase activity, acting on the aldehyde or oxo group of donors			1.36779
oxidoreductase activity, acting on the aldehyde or oxo group of donors, NAD or NADP as acceptor			1.3535
oxoacid metabolic process			2.7327
peptide metabolic process				1.60862
peptidyl-amino acid modification				2.50917
perinuclear region of cytoplasm				4.54858
phagocytic vesicle			1.4514	1.98711
phosphatase activity				1.6364
phosphatidylcholine flippase activity			1.62397
phosphatidylcholine transporter activity				1.54883
phosphatidylinositol bisphosphate binding			1.37476
phosphatidylinositol phosphate binding			2.15375	1.6942
phosphatidylinositol-3,4-bisphosphate binding			1.37355
phosphatidylinositol-4,5-bisphosphate binding			1.77516
phosphoenolpyruvate carboxykinase (GTP) activity				1.45097
phosphoenolpyruvate carboxykinase activity				1.45097
phospholipid binding			2.59446	4.38268
phospholipid transport				1.45817
phospholipid-translocating ATPase complex				1.58905
phosphoric ester hydrolase activity				1.75768
phosphotransferase activity, alcohol group as acceptor			1.53689	2.36907
photoreceptor cell cilium				1.44376
pigment granule			1.48037	1.72198
platelet-derived growth factor beta-receptor activity			1.40361
platelet-derived growth factor binding			1.54358
platelet-derived growth factor receptor activity			2.43661
positive regulation of DNA metabolic process				1.31832
positive regulation of apoptotic process			2.76053
positive regulation of catalytic activity				1.5406
positive regulation of cell adhesion			2.37514	1.35434
positive regulation of cell communication			1.51481
positive regulation of cell migration			3.39987
positive regulation of cell motility			2.98675
positive regulation of cell-substrate adhesion			2.55235	1.54399
positive regulation of chemokine (C-X-C motif) ligand 2 production			1.69759
positive regulation of chemokine production			1.4629
positive regulation of cholesterol efflux				1.46545
positive regulation of dendrite morphogenesis				1.53807
positive regulation of developmental process				1.74726
positive regulation of hydrolase activity			1.46206	2.11299
positive regulation of integrin-mediated signaling pathway			1.44006
positive regulation of intracellular transport			1.85196
positive regulation of locomotion			2.9889
positive regulation of molecular function			1.40561	1.76361
positive regulation of nucleocytoplasmic transport			1.34993
positive regulation of programmed cell death			2.68619
positive regulation of protein localization to cell cortex			1.43158
positive regulation of signal transduction			1.8243
positive regulation of signaling			1.51481
positive regulation of smooth muscle cell migration			1.41112
preribosome			5.06574
preribosome, small subunit precursor			3.37114
primary active transmembrane transporter activity			2.05639
programmed cell death			1.3659
propionate metabolic process				2.85774
protein binding involved in heterotypic cell-cell adhesion				1.45097
protein dephosphorylation				2.84459
protein depolymerization				5.20662
protein destabilization			1.4003
protein kinase activity			1.34706	2.69091
protein localization to T-tubule			1.39168
protein localization to cell-cell junction			2.68619
protein localization to centrosome				1.66691
protein localization to cilium			1.89991
protein localization to extracellular region				1.6675
protein localization to nucleolus			2.24291
protein maturation			1.43701
protein secretion				1.32187
protein serine kinase activity				1.64679
protein serine/threonine kinase activity				1.85515
protein transport			1.68672
protein tyrosine phosphatase activity				2.89289
protein-containing complex disassembly			1.33151	2.50917
protein-containing complex localization			3.23889
proteoglycan binding			2.07252	2.02151
purine nucleobase metabolic process			1.42432
quinone metabolic process			1.88595
rRNA metabolic process			5.51038
rRNA processing			5.65098
receptor complex			1.31405
receptor-mediated endocytosis			1.92949
reciprocal homologous recombination			1.95103
reciprocal meiotic recombination			1.95103
recycling endosome				1.559
regulation of DNA metabolic process				1.6372
regulation of Ras protein signal transduction			1.33131	3.12702
regulation of Rho protein signal transduction				1.77396
regulation of actin filament depolymerization				2.09296
regulation of amide metabolic process				1.49442
regulation of anatomical structure morphogenesis			2.56654	3.3305
regulation of basement membrane organization				1.44639
regulation of cell adhesion			4.96011	3.10727
regulation of cell cycle phase transition			1.39875
regulation of cell cycle process			1.54589	1.33037
regulation of cell migration			4.69235	1.7796
regulation of cell motility			3.99748
regulation of cell shape				2.61331
regulation of cell-substrate adhesion			2.9093	1.3489
regulation of cellular component size			2.27493	1.46128
regulation of chemokine (C-X-C motif) ligand 2 production			1.67767
regulation of chemokine production			1.48362
regulation of early endosome to recycling endosome transport			1.39168
regulation of epithelial cell migration			1.62157
regulation of establishment of T cell polarity				1.31737
regulation of inositol 1,4,5-trisphosphate-sensitive calcium-release channel activity				1.5406
regulation of integrin-mediated signaling pathway			1.42432
regulation of interleukin-12 production			1.38905
regulation of intracellular signal transduction			2.13366	2.21509
regulation of intracellular transport			2.105	1.31737
regulation of locomotion			3.66208
regulation of matrix metallopeptidase secretion			1.43158
regulation of membrane lipid distribution				1.65472
regulation of microtubule depolymerization				1.74342
regulation of microtubule polymerization or depolymerization				1.97077
regulation of microtubule-based process			1.6349	2.23311
regulation of mitotic cell cycle phase transition			1.43158
regulation of multicellular organismal development			1.3672
regulation of neuron projection development			1.39168	1.89332
regulation of nucleocytoplasmic transport			1.39168
regulation of protein depolymerization				4.67273
regulation of protein import into nucleus			1.40871
regulation of substrate adhesion-dependent cell spreading			2.95276
regulation of translation				1.44469
reproduction			1.69759
reproductive process			1.7628
resolution of meiotic recombination intermediates			3.3525
response to abiotic stimulus				2.76119
response to endogenous stimulus			2.389
response to growth factor			1.49356
retinal metabolic process			1.67767
retrograde transport, vesicle recycling within Golgi				1.74975
ribosomal small subunit biogenesis			3.39987
ribosomal subunit export from nucleus			2.01636
ribosome localization			2.01636
secretory granule			1.99451	2.69059
secretory vesicle			2.11693	2.15929
semaphorin-plexin signaling pathway			2.17122
short-chain fatty acid metabolic process				1.66011
side of membrane			1.48444
single thymine insertion binding				1.45097
single-stranded DNA endodeoxyribonuclease activity				1.6928
sister chromatid segregation			1.57597
small molecule metabolic process			2.80345
small molecule sensor activity			1.40361	1.90659
small-subunit processome			2.32661
smooth muscle cell migration			1.40561
smoothened signaling pathway			1.72723	2.23311
somatic cell DNA recombination				1.7403
somatic diversification of immune receptors				1.92994
somatic diversification of immune receptors via germline recombination within a single locus				1.7403
somatic diversification of immunoglobulins				1.44393
somite development			1.3672
specific granule				2.62874
specific granule membrane				2.4384
specification of symmetry			1.65208
spindle			3.56708
spindle assembly			2.31441
spindle organization			2.48122
spindle pole				1.559
stereocilium membrane				1.80888
structural constituent of muscle				1.66088
substrate adhesion-dependent cell spreading			2.57495
sulfur compound binding				1.49849
sulfur compound transmembrane transporter activity				1.46831
sulfur oxidation			1.39168
taxis			1.80308
tendon development			1.43158
tertiary granule				1.44376
tissue migration			2.52811
trans-Golgi network				1.38961
transferase activity, transferring phosphorus-containing groups				1.99654
transforming growth factor beta binding				1.76563
transforming growth factor beta receptor activity				1.54991
transmembrane receptor protein phosphatase activity				4.50519
transmembrane receptor protein tyrosine kinase signaling pathway			2.4084
transmembrane receptor protein tyrosine phosphatase activity				4.50519
transmembrane receptor protein tyrosine phosphatase signaling pathway				2.45731
transport along microtubule			3.46895
tube development			3.1646	2.62195
tube morphogenesis			3.1646	2.25852
vacuolar lumen			1.31632
valine-tRNA ligase activity				1.45097
vascular endothelial growth factor binding			1.96702
vascular endothelial growth factor signaling pathway			1.70846
very-low-density lipoprotein particle receptor binding				1.9633
vesicle tethering complex				1.43545
viral process			1.43072
vocalization behavior				1.36131
