# Supplementary material for: The genomic landscape of Ménière's disease: a path to endolymphatic hydrops
Source: BMC Genomics. 2024 Jun 28;25:646. doi: 10.1186/s12864-024-10552-3 (PMC11212243; doi:10.1186/s12864-024-10552-3)
Supplement: Supplementary file 3 — Supplementary Material 3. [file 12864_2024_10552_MOESM3_ESM.xlsx]

## Sheet: MD_MGI_val_z3_recurrent_selecte
Table S3: Enrichment results for selected meniere's-relevant mammalian phenotype ontology terms, using the network+recurrent gene set (N=481 genes). p: hypergeometric p-value; log_OR: log odd's ratio; log_OR_CI_lower: lower 95% confidence interval; log_OR_CI_upper: upper 95% confidence interval; num_genes_in_term: number of genes in term; MP_description: description of the mammanlian phenotype on…
	p	log_OR	log_OR_CI_lower	log_OR_CI_upper	num_genes_in_term	MP_description
MP:0004748	7.3503e-06	2.27597	1.28098	3.27096	23	increased susceptibility to age-related hearing loss
MP:0011967	1.3349e-05	1.08775	0.598133	1.57738	234	increased or absent threshold for auditory brainstem response
MP:0001516	1.66707e-05	0.691502	0.376705	1.0063	866	abnormal motor coordination/balance
MP:0006325	1.81576e-05	1.10132	0.597742	1.6049	218	impaired hearing
MP:0005377	7.41901e-05	0.656092	0.331565	0.980619	832	hearing/vestibular/ear phenotype
MP:0004393	0.000152072	1.20801	0.582912	1.8331	127	abnormal cochlear inner hair cell morphology
MP:0004523	0.000298569	1.9966	0.914555	3.07865	23	decreased cochlear hair cell stereocilia number
MP:0006334	0.000434363	1.69977	0.75286	2.64668	37	abnormal susceptibility to hearing loss
MP:0002622	0.00065076	0.957668	0.407153	1.50818	204	abnormal cochlear hair cell morphology
MP:0004740	0.000803156	1.60998	0.668517	2.55144	40	sensorineural hearing loss
MP:0003308	0.000847537	0.936591	0.386455	1.48673	208	abnormal cochlear sensory epithelium morphology
MP:0006329	0.000971645	1.58175	0.641907	2.52159	41	sensorineural hearing impairment
MP:0004521	0.00107743	1.21993	0.488616	1.95124	91	abnormal cochlear hair cell stereociliary bundle morphology
MP:0001525	0.00142348	1.05978	0.40861	1.71095	132	impaired balance
MP:0004426	0.00145505	0.862121	0.331345	1.3929	239	abnormal cochlear labyrinth morphology
MP:0004738	0.00184948	0.656174	0.243095	1.06925	487	abnormal auditory brainstem response
MP:0001963	0.00258565	0.611727	0.213815	1.00964	549	abnormal hearing physiology
MP:0006335	0.00298008	0.625459	0.212676	1.03824	501	abnormal hearing electrophysiology
MP:0004396	0.00378607	1.81817	0.587433	3.04891	20	decreased cochlear inner hair cell number
MP:0004399	0.00877279	0.865019	0.218111	1.51193	158	abnormal cochlear outer hair cell morphology
MP:0004403	0.0123422	1.94167	0.42077	3.46256	12	absent cochlear outer hair cells
MP:0004746	0.0123422	1.94167	0.42077	3.46256	12	abnormal cochlear IHC afferent innervation pattern
MP:0011966	0.0135912	1.30232	0.268036	2.3366	42	abnormal auditory brainstem response waveform shape
MP:0004404	0.0171766	1.01655	0.180428	1.85268	82	cochlear outer hair cell degeneration
MP:0004524	0.0340756	1.60495	0.120579	3.08933	16	short cochlear hair cell stereocilia
MP:0002855	0.0356778	0.892339	0.0597349	1.72494	92	abnormal cochlear ganglion morphology
MP:0004394	0.0504216	1.18475	-0.00217671	2.37168	35	abnormal cochlear inner hair cell number
MP:0004398	0.0533295	1.0073	-0.0144513	2.02905	55	cochlear inner hair cell degeneration
MP:0004408	0.0579343	0.98782	-0.0332204	2.00886	56	decreased cochlear hair cell number
MP:0004362	0.0613825	0.792268	-0.0377913	1.62233	101	cochlear hair cell degeneration
MP:0004402	0.0695645	1.09496	-0.0876263	2.27755	38	decreased cochlear outer hair cell number
MP:0000032	0.0731895	0.93155	-0.0875149	1.95062	59	cochlear degeneration
MP:0004432	0.0767475	1.06673	-0.114567	2.24802	39	abnormal cochlear hair cell physiology
MP:0002857	0.0969245	0.861106	-0.155633	1.87784	63	cochlear ganglion degeneration
MP:0004415	0.105842	1.19907	-0.25417	2.65231	23	abnormal cochlear nerve compound action potential
MP:0002419	0.140203	0.32123	-0.105607	0.748067	610	abnormal innate immunity
MP:0004434	0.148549	1.06536	-0.379993	2.51071	26	abnormal cochlear outer hair cell physiology
MP:0004406	0.164213	0.718594	-0.293898	1.73109	72	abnormal cochlear hair cell number
MP:0004400	0.22855	0.717522	-0.450415	1.88546	54	abnormal cochlear outer hair cell number
MP:0004417	0.235121	1.24643	-0.811196	3.30406	11	decreased cochlear nerve compound action potential
MP:0004742	0.267178	0.660183	-0.505961	1.82633	57	abnormal vestibular system physiology
MP:0004716	0.30714	1.06399	-0.97802	3.106	13	abnormal cochlear nerve morphology
MP:0004328	0.343558	0.983889	-1.05208	3.01986	14	decreased vestibular hair cell number
MP:0004331	0.343558	0.983889	-1.05208	3.01986	14	vestibular saccular macula degeneration
MP:0004814	0.343558	0.983889	-1.05208	3.01986	14	reduced linear vestibular evoked potential
MP:0004844	0.343558	0.983889	-1.05208	3.01986	14	abnormal vestibuloocular reflex
MP:0004427	0.378816	-0.886241	-2.85992	1.08744	85	abnormal vestibular labyrinth morphology
MP:0004324	0.416128	0.840669	-1.18561	2.86694	16	vestibular hair cell degeneration
MP:0004433	0.416128	0.840669	-1.18561	2.86694	16	abnormal cochlear inner hair cell physiology
MP:0004522	0.445794	0.553573	-0.869458	1.9766	42	abnormal orientation of cochlear hair cell stereociliary bundles
MP:0000034	0.451441	-0.758888	-2.73414	1.21636	75	abnormal inner ear vestibule morphology
MP:0004515	0.451967	0.77607	-1.24625	2.79839	17	abnormal vestibular hair cell stereociliary bundle morphology
MP:0004326	0.487351	0.715386	-1.30344	2.73421	18	abnormal vestibular hair cell number
MP:0004739	0.487351	0.715386	-1.30344	2.73421	18	conductive hearing loss
MP:0010377	0.522196	0.658167	-1.35755	2.67388	19	abnormal gut flora balance
MP:0004813	0.556433	0.60404	-1.40889	2.61697	20	absent linear vestibular evoked potential
MP:0006326	0.590013	0.552687	-1.45773	2.5631	21	conductive hearing impairment
MP:0001072	0.622896	0.503837	-1.5043	2.51198	22	abnormal vestibulocochlear nerve morphology
MP:0004330	0.655057	0.457257	-1.54881	2.46332	23	abnormal vestibular saccular macula morphology
MP:0002856	0.74706	0.329244	-1.67159	2.33008	26	abnormal vestibular ganglion morphology
MP:0012490	0.752702	0.455835	-2.37972	3.29139	11	abnormal cochlear VIII nucleus morphology
MP:0002630	0.77664	-0.405265	-3.20507	2.39454	26	abnormal endocochlear potential
MP:0006390	0.77664	-0.405265	-3.20507	2.39454	26	abnormal cochlear endolymph physiology
MP:0006089	0.780647	-0.281782	-2.26501	1.70145	47	abnormal vestibular saccule morphology
MP:0004407	0.797869	-0.365985	-3.16684	2.43487	25	increased cochlear hair cell number
MP:0004812	0.859222	0.180584	-1.81495	2.17612	30	abnormal linear vestibular evoked potential
MP:0004405	0.881589	0.214493	-2.60783	3.03682	14	absent cochlear hair cells
MP:0004597	0.881589	0.214493	-2.60783	3.03682	14	increased susceptibility to noise-induced hearing loss
MP:0002623	0.888838	-0.14166	-2.12805	1.84473	41	abnormal vestibular hair cell morphology
MP:0004411	0.920739	-0.142541	-2.95025	2.66516	20	decreased endocochlear potential
MP:0004401	0.949277	-0.091188	-2.90069	2.71832	19	increased cochlear outer hair cell number
MP:0003986	0.955133	0.080842	-2.7354	2.89709	16	small cochlear ganglion
MP:0004412	0.955133	0.080842	-2.7354	2.89709	16	abnormal cochlear microphonics
MP:0006033	0.979388	-0.0370609	-2.84856	2.77444	18	abnormal external auditory canal morphology
MP:0003703	0.988797	0.0201575	-2.79358	2.83389	17	abnormal vestibulocochlear ganglion morphology
MP:0004395	0.988797	0.0201575	-2.79358	2.83389	17	increased cochlear inner hair cell number
MP:0006332	0.988797	0.0201575	-2.79358	2.83389	17	abnormal cochlear potential
