# Supplementary material for: The genomic landscape of Ménière's disease: a path to endolymphatic hydrops
Source: BMC Genomics. 2024 Jun 28;25:646. doi: 10.1186/s12864-024-10552-3 (PMC11212243; doi:10.1186/s12864-024-10552-3)
Supplement: Supplementary file 4 — Supplementary Material 4. [file 12864_2024_10552_MOESM4_ESM.xlsx]

## Sheet: vars_gene_gb_230906
Table S4: Summary of variants grouped by gene. Hugo_Symbol: gene symbol; num_UFVs: number of unusually frequent variants in the gene; noMIS_count: the number of UFVs per gene excluding missense variants; z: network propagation z-score; otoscope: 1 if the gene was in the otoscope panel, 0 otherwise; clingen: 1 if the gene was in the clingen set, 0 otherwise; UKBB_LOF: 1 if the gene was in the UKBB…
Hugo_Symbol	num_UFVs	noMIS_count	z	otoscope	clingen	UKBB_LOF_sig	UKBB_SV	GWAS_CAT_Hearing loss	GWAS_CAT_Age-related hearing impairment	string_gene	any_pathway	increased susceptibility to age-related hearing loss	impaired balance	impaired hearing	abnormal motor coordination/balance	hearing/vestibular/ear phenotype	increased or absent threshold for auditory brainstem response	abnormal cochlear inner hair cell morphology	ATP-dependent activity	anchoring junction	cytoskeleton organization	myosin complex
MYO6	4	0	5.73937	1	1	0	0	1	0	MYO6	10	1	1	1	1	1	1	1	1	0	1	1
MYH9	5	0	5.05981	1	1	0	0	0	0	MYH9	8	1	0	1	0	1	1	0	1	1	1	1
ERCC6	12	0	4.7308	0	0	0	0	0	0	ERCC6	7	0	1	1	1	1	1	1	1	0	0	0
TRIOBP	9	2	6.47252	1	1	0	0	1	1	TRIOBP	6	0	0	1	0	1	1	1	0	1	1	0
FSCN2	4	1	3.0298	0	0	0	0	1	1	FSCN2	6	1	0	1	0	1	1	1	0	0	1	0
SLC44A2	11	0	3.6247	0	0	0	0	0	0	SLC44A2	5	1	0	1	0	1	1	1	0	0	0	0
ANK2	16	0	11.3001	0	0	1	0	0	0	ANK2	4	0	1	0	1	0	0	0	0	1	1	0
ACAN	9	1	7.32609	0	0	0	0	1	1	ACAN	4	0	0	1	0	1	1	1	0	0	0	0
MAP1A	9	0	7.59977	0	0	0	0	0	0	MAP1A	4	0	0	0	1	1	1	0	0	0	1	0
SYNJ2	9	0	5.08862	0	0	0	0	1	1	SYNJ2	4	0	0	1	0	1	1	1	0	0	0	0
EPS8L2	8	1	3.65134	1	1	0	0	0	0	EPS8L2	4	0	0	1	0	1	1	1	0	0	0	0
MYO1C	7	1	5.43616	0	1	0	0	0	0	MYO1C	4	0	0	0	0	1	0	0	1	0	1	1
CACNA1D	6	1	3.12966	1	1	0	0	0	0	CACNA1D	4	0	0	1	0	1	1	1	0	0	0	0
NOTCH3	6	0	8.6087	0	0	0	0	0	0	NOTCH3	4	0	0	1	1	1	1	0	0	0	0	0
HTT	5	0	3.22915	0	0	0	0	0	0	HTT	4	0	1	0	1	1	0	0	0	0	1	0
TMEM43	4	0	4.07369	0	0	0	0	0	0	TMEM43	4	0	0	1	0	1	1	1	0	0	0	0
MYO18A	43	1	9.16398	0	0	0	0	0	0	MYO18A	3	0	0	0	0	0	0	0	1	0	1	1
CGN	15	0	4.68386	0	0	0	0	0	0	CGN	3	0	0	0	0	0	0	0	0	1	1	1
MYH11	13	0	6.45712	0	0	0	0	0	0	MYH11	3	0	0	0	0	0	0	0	1	0	1	1
CGNL1	13	0	4.0584	0	0	0	0	0	0	CGNL1	3	0	0	0	0	0	0	0	0	1	1	1
GLI2	9	0	6.65954	0	0	0	0	0	0	GLI2	3	0	1	0	1	1	0	0	0	0	0	0
LYST	9	0	4.1158	0	0	1	0	0	0	LYST	3	0	1	0	1	1	0	0	0	0	0	0
MYH3	9	0	5.08211	0	0	1	0	0	0	MYH3	3	0	0	0	0	0	0	0	1	0	1	1
MYO9A	8	0	8.25117	0	0	0	0	0	0	MYO9A	3	0	0	0	1	0	0	0	1	0	0	1
MYO5B	8	1	7.98896	0	0	0	0	0	0	MYO5B	3	0	0	0	0	0	0	0	1	0	1	1
MYO5C	8	3	6.40724	0	0	0	0	0	0	MYO5C	3	0	0	0	0	0	0	0	1	0	1	1
NXF1	8	1	3.34166	0	0	0	0	0	0	NXF1	3	0	0	0	1	1	1	0	0	0	0	0
COL11A2	7	0	3.54296	1	1	0	0	1	0	COL11A2	3	0	0	1	0	1	1	0	0	0	0	0
KIF1B	7	0	3.16358	0	0	1	0	0	0	KIF1B	3	0	0	0	1	1	0	0	1	0	0	0
ANK1	6	0	6.40299	0	0	0	0	0	0	ANK1	3	0	1	0	1	0	0	0	0	0	1	0
MYH14	6	0	5.96689	1	1	1	0	0	0	MYH14	3	0	0	0	0	0	0	0	1	0	1	1
POLG	6	0	4.23431	0	0	0	0	0	0	POLG	3	1	0	0	0	1	1	0	0	0	0	0
CLEC16A	4	0	3.09762	0	0	1	0	0	0	CLEC16A	3	0	0	1	0	1	1	0	0	0	0	0
COL4A4	4	0	7.64826	1	0	0	0	0	0	COL4A4	3	0	0	1	0	1	1	0	0	0	0	0
GNAS	4	1	6.19569	0	0	0	0	0	0	GNAS	3	0	1	0	1	1	0	0	0	0	0	0
ZFYVE26	4	1	3.91805	0	0	0	0	0	0	ZFYVE26	3	0	0	1	1	1	0	0	0	0	0	0
KATNAL2	26	24	6.00697	0	0	0	0	0	0	KATNAL2	2	0	0	0	0	0	0	0	1	0	1	0
FLNB	24	0	8.02185	0	0	0	0	0	0	FLNB	2	0	0	0	0	0	0	0	0	1	1	0
PKP2	21	0	6.49903	0	0	0	0	0	0	PKP2	2	0	0	0	0	0	0	0	0	1	1	0
AGRN	15	0	7.15859	0	0	0	0	0	0	AGRN	2	0	0	0	1	0	0	0	0	0	1	0
CCDC88C	13	0	4.62278	0	0	0	0	0	0	CCDC88C	2	0	0	0	0	0	0	0	0	1	1	0
PPL	12	0	5.04799	0	0	0	0	0	0	PPL	2	0	0	0	0	0	0	0	0	1	1	0
DCHS1	11	0	3.87467	0	0	0	0	0	0	DCHS1	2	0	0	0	0	1	0	0	0	1	0	0
PARD3B	10	0	3.77658	0	0	0	0	0	0	PARD3B	2	0	0	0	0	0	0	0	0	1	1	0
HYDIN	9	1	7.74906	0	0	0	0	0	0	HYDIN	2	0	0	0	1	0	0	0	0	0	1	0
APC	9	0	3.402	0	0	0	0	0	0	APC	2	0	0	0	0	0	0	0	0	1	1	0
ITGB4	9	0	5.27604	0	0	0	0	0	0	ITGB4	2	0	0	0	0	1	0	0	0	1	0	0
TNC	9	0	5.01075	1	1	0	0	0	0	TNC	2	0	0	0	1	0	0	0	0	1	0	0
MPDZ	9	0	6.85499	0	0	1	0	0	0	MPDZ	2	0	0	0	0	1	0	0	0	1	0	0
CC2D2A	8	1	5.21842	0	0	0	0	0	0	CC2D2A	2	0	0	0	0	1	0	0	0	0	1	0
COL11A1	8	0	6.28585	1	0	0	0	0	0	COL11A1	2	0	0	0	0	1	0	1	0	0	0	0
STARD9	8	0	6.1903	0	0	0	0	0	0	STARD9	2	0	0	0	0	0	0	0	1	0	1	0
ULK4	8	3	4.52386	0	0	0	0	0	0	ULK4	2	0	0	0	0	1	0	0	0	0	1	0
CHD6	7	0	6.13068	0	0	0	0	0	0	CHD6	2	0	0	0	1	0	0	0	1	0	0	0
DSP	7	0	9.7581	0	0	0	0	0	0	DSP	2	0	0	0	0	0	0	0	0	1	1	0
OBSL1	7	6	5.30199	0	0	0	0	0	0	OBSL1	2	0	0	0	0	0	0	0	0	1	1	0
GOLGA2	6	0	8.08599	0	0	1	0	0	0	GOLGA2	2	0	0	0	1	0	0	0	0	0	1	0
ITPR3	6	0	3.69581	0	0	0	0	0	0	ITPR3	2	0	0	1	0	1	0	0	0	0	0	0
MYO9B	6	0	3.93961	0	0	0	0	0	0	MYO9B	2	0	0	0	0	0	0	0	1	0	0	1
NBN	6	0	3.22553	0	0	0	0	0	0	NBN	2	0	1	0	1	0	0	0	0	0	0	0
DLG1	6	0	4.03251	0	0	0	0	0	0	DLG1	2	0	0	0	0	0	0	0	0	1	1	0
KIRREL1	6	0	4.20372	0	0	0	0	0	0	KIRREL1	2	0	0	0	0	0	0	0	0	1	1	0
TLN2	6	0	5.28948	0	0	0	0	0	0	TLN2	2	0	0	0	0	0	0	0	0	1	1	0
PXN	6	1	3.20617	0	0	0	0	0	0	PXN	2	0	0	0	0	0	0	0	0	1	1	0
SORBS2	6	0	3.57208	0	0	0	0	0	0	SORBS2	2	0	0	0	0	0	0	0	0	1	1	0
SETX	5	1	3.34362	0	0	0	0	0	0	SETX	2	0	0	0	1	0	0	0	1	0	0	0
SORBS1	5	0	3.11191	0	0	0	0	0	0	SORBS1	2	0	0	0	0	0	0	0	0	1	1	0
PDLIM7	5	0	4.19305	0	0	0	0	0	0	PDLIM7	2	0	0	0	0	0	0	0	0	1	1	0
RELN	4	0	4.89006	0	0	0	0	0	0	RELN	2	0	1	0	1	0	0	0	0	0	0	0
KIF27	4	0	3.37749	0	0	0	0	0	0	KIF27	2	0	0	0	0	1	0	0	1	0	0	0
MYO10	4	0	3.77339	0	0	0	0	0	0	MYO10	2	0	0	0	0	0	0	0	1	0	0	1
FMN1	4	1	9.23546	0	0	0	0	0	0	FMN1	2	0	0	0	0	0	0	0	0	1	1	0
PARD3	4	0	3.39829	0	0	0	0	0	0	PARD3	2	0	0	0	0	0	0	0	0	1	1	0
GSN	4	0	3.64169	0	0	0	0	0	0	GSN	2	0	0	0	0	0	0	0	0	1	1	0
PDGFRB	4	0	3.18544	0	0	0	0	0	0	PDGFRB	2	0	0	0	0	0	0	0	0	1	1	0
SCIN	4	2	3.01585	0	0	0	0	0	0	SCIN	2	0	0	0	0	0	0	0	0	1	1	0
SPECC1L	4	0	4.79641	0	0	0	0	0	0	SPECC1L	2	0	0	0	0	0	0	0	0	1	1	0
MPHOSPH8	52	0	13.224	0	0	0	0	0	0	MPHOSPH8	1	0	0	0	0	1	0	0	0	0	0	0
MAPK10	35	2	8.80632	0	0	0	0	0	0	DUSP16	1	0	0	0	1	0	0	0	0	0	0	0
TNS3	27	1	6.85907	0	0	0	0	0	0	TNS3	1	0	0	0	0	0	0	0	0	1	0	0
TNXB	23	1	7.72325	0	0	0	0	0	0	TNXB	1	0	0	0	0	0	0	0	0	0	1	0
HFM1	22	0	6.81102	0	0	0	0	0	0	HFM1	1	0	0	0	0	0	0	0	1	0	0	0
PLEKHG2	20	0	4.64376	0	0	0	0	0	0	PLEKHG2	1	0	0	0	0	0	0	0	0	0	1	0
MCM3	19	1	7.26634	0	0	0	0	0	0	MCM3	1	0	0	0	0	0	0	0	1	0	0	0
MYO15B	18	1	18	0	0	0	0	0	0	MYO15B	1	0	0	0	0	0	0	0	0	0	0	1
CFAP58	16	2	3.08773	0	0	0	0	0	0	CFAP58	1	0	0	0	0	0	0	0	0	0	1	0
ACSF3	15	0	4.82088	0	0	0	0	0	0	ACSF3	1	0	0	0	0	0	0	0	1	0	0	0
DNHD1	15	18	6.14455	0	0	0	0	0	0	DNHD1	1	0	0	0	0	0	0	0	1	0	0	0
SLC27A5	15	0	4.47216	0	0	0	0	0	0	SLC27A5	1	0	0	0	0	0	0	0	1	0	0	0
COQ8B	14	1	5.8135	0	0	0	0	0	0	COQ8B	1	0	0	0	0	0	0	0	1	0	0	0
TJP3	14	2	5.23417	0	0	0	0	0	0	TJP3	1	0	0	0	0	0	0	0	0	1	0	0
PRRC2C	13	0	4.16314	0	0	0	0	0	0	PRRC2C	1	0	0	0	0	1	0	0	0	0	0	0
SON	13	0	5.00104	0	0	0	0	0	0	SON	1	0	0	0	0	0	0	0	0	0	1	0
ATM	12	0	9.99403	0	0	0	0	0	0	ATM	1	0	0	0	1	0	0	0	0	0	0	0
DNAH14	12	13	6.69654	0	0	0	0	0	0	DNAH14	1	0	0	0	0	0	0	0	1	0	0	0
DNAH6	12	0	5.97741	0	0	0	0	0	0	DNAH6	1	0	0	0	0	0	0	0	1	0	0	0
PLD2	11	3	4.75037	0	0	0	0	0	0	PLD2	1	0	0	0	0	0	0	0	0	0	1	0
VWA8	11	0	5.71641	0	0	0	0	0	0	VWA8	1	0	0	0	0	0	0	0	1	0	0	0
PATJ	11	0	6.4108	0	0	0	0	0	0	PATJ	1	0	0	0	0	0	0	0	0	1	0	0
VPS13A	10	0	3.59678	0	0	0	0	0	0	VPS13A	1	0	0	0	1	0	0	0	0	0	0	0
WFS1	10	1	4.74105	1	1	0	0	0	0	WFS1	1	0	0	0	1	0	0	0	0	0	0	0
MPRIP	10	0	5.22556	0	0	0	0	0	0	MPRIP	1	0	0	0	0	0	0	0	0	1	0	0
CENPJ	9	1	3.59603	0	0	0	1	0	0	CENPJ	1	0	0	0	0	0	0	0	0	0	1	0
FSIP2	9	1	5.52469	0	0	0	0	0	0	FSIP2	1	0	0	0	0	0	0	0	0	0	1	0
IQCA1	9	3	4.30013	0	0	0	0	0	0	IQCA1	1	0	0	0	0	0	0	0	1	0	0	0
STARD13	9	1	3.25745	0	0	0	0	0	0	STARD13	1	0	0	0	0	0	0	0	0	0	1	0
ABCA3	8	0	4.63137	0	0	0	0	0	0	ABCA3	1	0	0	0	0	0	0	0	1	0	0	0
ABCC1	8	1	5.70292	0	0	0	0	0	0	ABCC1	1	0	0	0	0	0	0	0	1	0	0	0
ARAP3	8	2	5.11993	0	0	0	0	0	0	ARAP3	1	0	0	0	0	0	0	0	0	0	1	0
ATAD3C	8	0	3.27672	0	0	0	0	0	0	ATAD3C	1	0	0	0	0	0	0	0	1	0	0	0
FARP2	8	0	3.03111	0	0	0	0	0	0	FARP2	1	0	0	0	0	0	0	0	0	0	1	0
FGD5	8	0	4.26895	0	0	0	0	0	0	FGD5	1	0	0	0	0	0	0	0	0	0	1	0
KIF16B	8	1	5.25306	0	0	0	0	0	0	KIF16B	1	0	0	0	0	0	0	0	1	0	0	0
MICAL1	8	0	5.81079	0	0	0	0	0	0	MICAL1	1	0	0	0	0	0	0	0	0	0	1	0
PLXNA2	8	0	7.29042	0	0	0	0	0	0	PLXNA2	1	0	0	0	1	0	0	0	0	0	0	0
SPTAN1	8	0	3.43004	0	0	1	0	0	0	SPTAN1	1	0	0	0	0	0	0	0	0	0	1	0
TSC2	8	0	6.55111	0	0	0	0	0	0	TSC2	1	0	0	0	1	0	0	0	0	0	0	0
UNC5C	8	0	6.48166	0	0	0	0	0	0	UNC5C	1	0	0	0	1	0	0	0	0	0	0	0
AKAP6	8	0	4.55714	0	0	0	0	0	0	AKAP6	1	0	0	0	0	0	0	0	0	1	0	0
BCAR3	8	2	4.17877	0	0	0	0	0	0	BCAR3	1	0	0	0	0	0	0	0	0	1	0	0
LMO7	8	6	4.94981	0	0	0	0	1	1	LMO7	1	0	0	0	0	0	0	0	0	1	0	0
ABCA8	7	1	5.24257	0	0	0	0	0	0	ABCA8	1	0	0	0	0	0	0	0	1	0	0	0
ABCG2	7	2	3.31516	0	0	0	0	0	0	ABCG2	1	0	0	0	0	0	0	0	1	0	0	0
AKAP9	7	0	4.83472	0	0	0	0	0	0	AKAP9	1	0	0	0	0	0	0	0	0	0	1	0
ATP2B4	7	0	3.16645	0	0	0	0	0	0	ATP2B4	1	0	0	0	0	0	0	0	1	0	0	0
CDC42BPG	7	0	4.84869	0	0	1	0	0	0	CDC42BPG	1	0	0	0	0	0	0	0	0	0	1	0
COX10	7	0	3.05797	0	0	0	0	0	0	COX10	1	0	0	0	1	0	0	0	0	0	0	0
DDX51	7	1	3.70209	0	0	0	0	0	0	DDX51	1	0	0	0	0	0	0	0	1	0	0	0
EP400	7	0	9.83618	0	0	0	0	0	0	EP400	1	0	0	0	0	0	0	0	1	0	0	0
LAMB1	7	1	8.04363	0	0	0	0	0	0	LAMB1	1	0	0	0	1	0	0	0	0	0	0	0
MSH6	7	0	3.43813	0	0	0	0	0	0	MSH6	1	0	0	0	0	0	0	0	1	0	0	0
NUMA1	7	0	6.95052	0	0	0	0	0	0	NUMA1	1	0	0	0	0	0	0	0	0	0	1	0
PAM	7	2	3.18033	0	0	0	0	0	0	PAM	1	0	0	0	0	0	0	0	0	0	1	0
RAPGEF3	7	0	4.98406	0	0	0	1	0	0	RAPGEF3	1	0	0	0	0	0	0	0	0	0	1	0
SPAG1	7	0	3.17055	0	0	0	0	0	0	SPAG1	1	0	0	0	0	0	0	0	0	0	1	0
SPEF2	7	0	5.703	0	0	0	0	0	0	SPEF2	1	0	0	0	0	0	0	0	0	0	1	0
ITGB2	7	0	4.01809	0	0	0	0	0	0	ITGB2	1	0	0	0	0	0	0	0	0	1	0	0
MDC1	7	0	3.3973	0	0	0	0	0	0	MDC1	1	0	0	0	0	0	0	0	0	1	0	0
NEFH	6	4	3.53935	0	0	0	0	0	0	NEFH	1	0	0	0	0	0	0	0	0	0	1	0
SHANK2	6	0	6.74585	0	0	0	0	0	0	SHANK2	1	0	0	0	1	0	0	0	0	0	0	0
AKAP11	6	0	3.69544	0	0	0	0	0	0	AKAP11	1	0	0	0	0	0	0	0	0	0	1	0
ARHGEF10	6	2	3.34451	0	0	0	0	0	0	ARHGEF10	1	0	0	0	0	0	0	0	0	0	1	0
CEP350	6	0	4.33676	0	0	0	0	0	0	CEP350	1	0	0	0	0	0	0	0	0	0	1	0
CHD9	6	0	3.08533	0	0	0	0	0	0	CHD9	1	0	0	0	0	0	0	0	1	0	0	0
CLPX	6	0	3.77013	0	0	0	0	0	0	CLPX	1	0	0	0	0	0	0	0	1	0	0	0
DAAM2	6	0	4.28977	0	0	0	0	0	0	DAAM2	1	0	0	0	0	0	0	0	0	0	1	0
DDX54	6	0	5.07478	0	0	0	0	0	0	DDX54	1	0	0	0	0	0	0	0	1	0	0	0
FHOD3	6	1	4.79909	0	0	0	0	0	0	FHOD3	1	0	0	0	0	0	0	0	0	0	1	0
HSPA1L	6	0	5.38237	0	0	0	0	0	0	HSPA1L	1	0	0	0	0	0	0	0	1	0	0	0
IFIH1	6	2	3.98787	0	0	0	0	0	0	IFIH1	1	0	0	0	0	0	0	0	1	0	0	0
KAT6B	6	0	6.16334	0	0	0	0	0	0	KAT6B	1	0	0	0	0	1	0	0	0	0	0	0
LRBA	6	0	3.08841	0	0	1	0	0	0	LRBA	1	0	0	0	0	1	0	0	0	0	0	0
MSH3	6	0	3.62598	0	0	0	0	0	0	MSH3	1	0	0	0	0	0	0	0	1	0	0	0
NOTCH2	6	3	4.62174	0	0	0	0	0	0	NOTCH2	1	0	0	0	0	0	0	0	0	0	1	0
OTOGL	6	3	3.07045	1	1	0	0	0	0	OTOGL	1	0	0	0	0	1	0	0	0	0	0	0
PREX2	6	0	4.05795	0	0	0	0	0	0	PREX2	1	0	0	0	1	0	0	0	0	0	0	0
TTF2	6	0	5.40205	0	0	0	0	0	0	TTF2	1	0	0	0	0	0	0	0	1	0	0	0
XPC	6	0	3.26449	0	0	0	0	0	0	XPC	1	0	0	0	1	0	0	0	0	0	0	0
ZGRF1	6	1	3.00684	0	0	0	0	0	0	ZGRF1	1	0	0	0	0	0	0	0	1	0	0	0
AFDN	6	0	6.86138	0	0	0	0	0	0	AFDN	1	0	0	0	0	0	0	0	0	1	0	0
AKAP12	6	0	5.8193	0	0	0	0	0	0	AKAP12	1	0	0	0	0	0	0	0	0	1	0	0
GAK	6	0	8.11262	0	0	0	0	0	0	GAK	1	0	0	0	0	0	0	0	0	1	0	0
TNS1	6	1	11.1218	0	0	0	0	0	0	TNS1	1	0	0	0	0	0	0	0	0	1	0	0
FARP1	5	0	5.02094	0	0	0	0	0	0	FARP1	1	0	0	0	0	0	0	0	0	0	1	0
KALRN	5	0	3.66063	0	0	0	0	0	0	KALRN	1	0	0	0	1	0	0	0	0	0	0	0
ABCB6	5	0	5.37731	0	0	0	0	0	0	ABCB6	1	0	0	0	0	0	0	0	1	0	0	0
ABCD4	5	0	3.54058	0	0	0	0	0	0	ABCD4	1	0	0	0	0	0	0	0	1	0	0	0
AGL	5	0	3.70696	0	0	1	0	0	0	AGL	1	0	0	0	1	0	0	0	0	0	0	0
ARL6IP5	5	6	3.3095	0	0	0	0	0	0	ARL6IP5	1	0	0	0	1	0	0	0	0	0	0	0
ATP10B	5	1	6.51644	0	0	0	0	0	0	ATP10B	1	0	0	0	0	0	0	0	1	0	0	0
COL9A2	5	0	3.74173	1	0	0	0	0	0	COL9A2	1	0	0	0	0	1	0	0	0	0	0	0
DDX60L	5	1	3.28315	0	0	0	0	0	0	DDX60L	1	0	0	0	0	0	0	0	1	0	0	0
EHBP1L1	5	1	3.23759	0	0	0	0	0	0	EHBP1L1	1	0	0	0	0	0	0	0	0	0	1	0
EML2	5	0	3.79931	0	0	0	0	0	0	EML2	1	0	0	0	0	0	0	0	0	0	1	0
FMNL2	5	3	3.72454	0	0	0	0	0	0	FMNL2	1	0	0	0	0	0	0	0	0	0	1	0
GPSM1	5	0	3.12284	0	0	0	0	0	0	GPSM1	1	0	0	0	0	0	0	0	0	0	1	0
KIF13B	5	0	5.33855	0	0	0	0	0	0	KIF13B	1	0	0	0	0	0	0	0	1	0	0	0
KRT19	5	0	3.67937	0	0	0	0	0	0	KRT19	1	0	0	0	0	0	0	0	0	0	1	0
MAP2	5	0	9.61875	0	0	0	0	0	0	MAP2	1	0	0	0	0	0	0	0	0	0	1	0
MAST4	5	0	6.23923	0	0	0	0	0	0	MAST4	1	0	0	0	0	0	0	0	0	0	1	0
MNS1	5	1	5.81642	0	0	0	0	0	0	MNS1	1	0	0	0	0	0	0	0	0	0	1	0
PIEZO2	5	2	3.58276	0	0	0	0	0	0	PIEZO2	1	0	0	0	1	0	0	0	0	0	0	0
SPAG17	5	2	3.78279	0	0	0	0	0	1	SPAG17	1	0	0	0	0	0	0	0	0	0	1	0
TLR4	5	1	3.24633	0	0	0	0	0	0	TLR4	1	0	0	0	1	0	0	0	0	0	0	0
TRIO	5	0	3.28352	0	0	0	0	0	0	TRIO	1	0	0	0	1	0	0	0	0	0	0	0
WRN	5	1	4.61862	0	0	0	0	0	0	WRN	1	0	0	0	0	0	0	0	1	0	0	0
PTPRJ	5	1	3.0796	0	0	0	0	0	0	PTPRJ	1	0	0	0	0	0	0	0	0	1	0	0
CAPN1	5	0	3.56426	0	0	0	0	0	0	CAPN1	1	0	0	0	0	0	0	0	0	1	0	0
ANKRD11	4	0	3.51058	0	0	0	0	0	0	ANKRD11	1	0	0	0	0	1	0	0	0	0	0	0
ATP13A5	4	26	5.72806	0	0	0	0	0	0	ATP13A5	1	0	0	0	0	0	0	0	1	0	0	0
ATP9B	4	0	3.20976	0	0	0	0	0	0	ATP9B	1	0	0	0	0	0	0	0	1	0	0	0
CEP97	4	0	3.25025	0	0	0	0	0	0	CEP97	1	0	0	0	0	0	0	0	0	0	1	0
CFAP43	4	0	3.64724	0	0	0	0	0	0	CFAP43	1	0	0	0	0	0	0	0	0	0	1	0
CFAP44	4	0	4	0	0	0	0	0	0	CFAP44	1	0	0	0	0	0	0	0	0	0	1	0
CHD8	4	0	3.27686	0	0	0	0	0	0	CHD8	1	0	0	0	0	0	0	0	1	0	0	0
COL4A2	4	1	3.03089	0	0	0	0	0	0	COL4A2	1	0	0	0	0	1	0	0	0	0	0	0
DDX20	4	1	4.39161	0	0	0	0	0	0	DDX20	1	0	0	0	0	0	0	0	1	0	0	0
GAA	4	0	5.1454	0	0	0	0	0	0	GAA	1	0	0	0	1	0	0	0	0	0	0	0
IFT172	4	0	4.24969	0	0	0	0	0	0	IFT172	1	0	0	0	0	0	0	0	0	0	1	0
LATS1	4	0	3.07716	0	0	0	0	0	0	LATS1	1	0	0	0	0	0	0	0	0	0	1	0
NRG1	4	2	7.77471	0	0	0	0	0	0	NRG1	1	0	0	0	1	0	0	0	0	0	0	0
PIBF1	4	1	3.01386	0	0	0	0	0	0	PIBF1	1	0	0	0	0	0	0	0	0	0	1	0
PITRM1	4	1	5.30274	0	0	0	0	0	0	PITRM1	1	0	0	0	1	0	0	0	0	0	0	0
PLCE1	4	0	3.4775	0	0	0	0	0	0	PLCE1	1	0	0	0	0	0	0	0	0	0	1	0
SCTR	4	0	3.14281	0	0	0	0	0	0	SCTR	1	0	0	0	1	0	0	0	0	0	0	0
SPAG16	4	3	5.55647	0	0	0	0	0	0	SPAG16	1	0	0	0	0	0	0	0	0	0	1	0
TRAP1	4	2	6.46268	0	0	0	0	0	0	TRAP1	1	0	0	0	0	0	0	0	1	0	0	0
TRIM2	4	2	3.80943	0	0	0	0	0	0	TRIM2	1	0	0	0	1	0	0	0	0	0	0	0
WDR19	4	1	3.17504	0	0	0	0	0	0	WDR19	1	0	0	0	0	1	0	0	0	0	0	0
EPHA2	4	0	8.55465	0	0	1	0	0	0	EPHA2	1	0	0	0	0	0	0	0	0	1	0	0
PLEKHA7	4	0	5.13855	0	0	0	0	0	0	PLEKHA7	1	0	0	0	0	0	0	0	0	1	0	0
FRMD4A	4	9	4.13865	0	0	0	0	0	0	FRMD4A	1	0	0	0	0	0	0	0	0	1	0	0
FRMD4B	4	0	3.2003	0	0	0	0	0	0	FRMD4B	1	0	0	0	0	0	0	0	0	1	0	0
TNKS1BP1	4	0	4.17692	0	0	0	0	0	0	TNKS1BP1	1	0	0	0	0	0	0	0	0	1	0	0
TLDC2	38	0	4.74815	0	0	0	0	0	0	TLDC2	0	0	0	0	0	0	0	0	0	0	0	0
UNC13B	32	4	10.0523	0	0	0	0	0	0	UNC13B	0	0	0	0	0	0	0	0	0	0	0	0
PIEZO1	28	0	6.22431	0	0	0	0	0	0	PIEZO1	0	0	0	0	0	0	0	0	0	0	0	0
ERCC4	26	0	7.55152	0	0	0	0	0	0	ERCC4	0	0	0	0	0	0	0	0	0	0	0	0
MORN1	23	0	3.88698	0	0	0	0	0	0	MORN1	0	0	0	0	0	0	0	0	0	0	0	0
NUDT22	23	0	4.0757	0	0	0	0	0	0	NUDT22	0	0	0	0	0	0	0	0	0	0	0	0
P2RX4	23	0	5.27233	0	0	0	0	0	0	P2RX4	0	0	0	0	0	0	0	0	0	0	0	0
AARS1	21	0	6.62868	0	0	0	0	0	0	AARS1	0	0	0	0	0	0	0	0	0	0	0	0
NCOR2	19	0	8.35468	0	0	0	0	0	0	NCOR2	0	0	0	0	0	0	0	0	0	0	0	0
RABL6	19	2	5.02708	0	0	1	0	0	0	RABL6	0	0	0	0	0	0	0	0	0	0	0	0
PRUNE2	18	4	5.87606	0	0	0	1	0	0	PRUNE2	0	0	0	0	0	0	0	0	0	0	0	0
DHCR7	17	5	5.07862	0	0	0	0	0	0	DHCR7	0	0	0	0	0	0	0	0	0	0	0	0
BMP2K	16	11	8.27751	0	0	0	0	0	0	BMP2K	0	0	0	0	0	0	0	0	0	0	0	0
DAGLB	16	0	4.12409	0	0	0	0	0	0	DAGLB	0	0	0	0	0	0	0	0	0	0	0	0
ZFHX4	16	0	6.96426	0	0	0	0	0	0	ZFHX4	0	0	0	0	0	0	0	0	0	0	0	0
BTN3A3	15	11	3.36556	0	0	0	0	0	0	BTN3A3	0	0	0	0	0	0	0	0	0	0	0	0
MVB12A	15	0	5.48288	0	0	0	0	0	0	MVB12A	0	0	0	0	0	0	0	0	0	0	0	0
PTOV1	15	0	3.13646	0	0	0	0	0	0	PTOV1	0	0	0	0	0	0	0	0	0	0	0	0
HIVEP3	14	1	3.83928	0	0	0	0	0	0	HIVEP3	0	0	0	0	0	0	0	0	0	0	0	0
KANK2	14	1	4.65436	0	0	0	0	0	0	KANK2	0	0	0	0	0	0	0	0	0	0	0	0
MIS18BP1	14	0	5.25892	0	0	0	0	0	0	MIS18BP1	0	0	0	0	0	0	0	0	0	0	0	0
ALPK1	13	0	3.60375	0	0	0	0	0	0	ALPK1	0	0	0	0	0	0	0	0	0	0	0	0
CEP104	13	1	3.75511	0	0	0	0	0	0	CEP104	0	0	0	0	0	0	0	0	0	0	0	0
FN3KRP	13	1	3.34591	0	0	0	0	0	0	FN3KRP	0	0	0	0	0	0	0	0	0	0	0	0
PPP2R3A	13	0	4.20701	0	0	0	0	0	0	PPP2R3A	0	0	0	0	0	0	0	0	0	0	0	0
RBM28	13	0	5.76199	0	0	0	0	0	0	RBM28	0	0	0	0	0	0	0	0	0	0	0	0
SP2	13	0	5.08549	0	0	0	0	0	0	SP2	0	0	0	0	0	0	0	0	0	0	0	0
XAB2	13	1	5.21453	0	0	0	0	0	0	XAB2	0	0	0	0	0	0	0	0	0	0	0	0
CEP290	12	2	10.404	0	0	0	0	0	0	CEP290	0	0	0	0	0	0	0	0	0	0	0	0
MEAK7	12	1	3.23251	0	0	0	0	0	0	MEAK7	0	0	0	0	0	0	0	0	0	0	0	0
MEGF8	12	0	5.17473	0	0	0	0	0	0	MEGF8	0	0	0	0	0	0	0	0	0	0	0	0
TNRC18	12	0	4.58903	0	0	0	0	0	0	TNRC18	0	0	0	0	0	0	0	0	0	0	0	0
SDK2	11	0	4.67799	0	0	0	0	0	0	SDK2	0	0	0	0	0	0	0	0	0	0	0	0
AK9	11	2	3.88848	0	0	0	0	0	0	AK9	0	0	0	0	0	0	0	0	0	0	0	0
B4GALNT3	11	1	5.40984	0	0	0	0	0	0	B4GALNT3	0	0	0	0	0	0	0	0	0	0	0	0
CHPF2	11	1	3.7739	0	0	0	0	0	0	CHPF2	0	0	0	0	0	0	0	0	0	0	0	0
DIS3L2	11	0	5.22788	0	0	0	0	0	0	DIS3L2	0	0	0	0	0	0	0	0	0	0	0	0
DOCK8	11	0	4.79717	0	0	0	0	0	0	DOCK8	0	0	0	0	0	0	0	0	0	0	0	0
ERAP2	11	1	7.17606	0	0	0	0	0	0	ERAP2	0	0	0	0	0	0	0	0	0	0	0	0
ESYT1	11	0	3.51047	0	0	0	0	0	0	ESYT1	0	0	0	0	0	0	0	0	0	0	0	0
GART	11	0	3.28149	0	0	0	0	0	0	GART	0	0	0	0	0	0	0	0	0	0	0	0
ITGA10	11	2	4.71631	0	0	0	0	0	0	ITGA10	0	0	0	0	0	0	0	0	0	0	0	0
NKTR	11	2	4.49394	0	0	0	0	0	0	NKTR	0	0	0	0	0	0	0	0	0	0	0	0
NUP133	11	0	5.17364	0	0	0	0	0	0	NUP133	0	0	0	0	0	0	0	0	0	0	0	0
PSD4	11	0	3.48458	0	0	0	0	0	0	PSD4	0	0	0	0	0	0	0	0	0	0	0	0
RRP36	11	0	3.68073	0	0	0	0	0	0	RRP36	0	0	0	0	0	0	0	0	0	0	0	0
ZSWIM5	11	0	3.41247	0	0	0	0	0	0	ZSWIM5	0	0	0	0	0	0	0	0	0	0	0	0
PTPN13	10	0	6.55567	0	0	1	1	0	0	PTPN13	0	0	0	0	0	0	0	0	0	0	0	0
ACAD10	10	0	9.6511	0	0	0	0	0	0	ACAD10	0	0	0	0	0	0	0	0	0	0	0	0
ARHGEF28	10	2	5.47043	0	0	0	0	1	1	ARHGEF28	0	0	0	0	0	0	0	0	0	0	0	0
CASZ1	10	0	5.99951	0	0	0	0	0	0	CASZ1	0	0	0	0	0	0	0	0	0	0	0	0
CPAMD8	10	1	5.68575	0	0	0	0	0	0	CPAMD8	0	0	0	0	0	0	0	0	0	0	0	0
CYB5D1	10	0	3.16114	0	0	0	0	0	0	CYB5D1	0	0	0	0	0	0	0	0	0	0	0	0
DENND4C	10	3	5.20296	0	0	0	0	0	0	DENND4C	0	0	0	0	0	0	0	0	0	0	0	0
EVI5	10	0	3.72171	0	0	0	0	0	0	EVI5	0	0	0	0	0	0	0	0	0	0	0	0
FLYWCH1	10	8	2.85186	0	0	0	0	0	0	FLYWCH1	0	0	0	0	0	0	0	0	0	0	0	0
GOLGA5	10	1	4.0829	0	0	0	0	0	0	GOLGA5	0	0	0	0	0	0	0	0	0	0	0	0
MGME1	10	0	4.44343	0	0	0	0	0	0	MGME1	0	0	0	0	0	0	0	0	0	0	0	0
NBAS	10	0	3.30441	0	0	0	0	0	0	NBAS	0	0	0	0	0	0	0	0	0	0	0	0
NID1	10	1	5.10571	0	0	0	0	0	0	NID1	0	0	0	0	0	0	0	0	0	0	0	0
PER1	10	1	3.13573	0	0	0	0	0	0	PER1	0	0	0	0	0	0	0	0	0	0	0	0
STYXL1	10	1	3.53514	0	0	0	0	0	0	STYXL1	0	0	0	0	0	0	0	0	0	0	0	0
TAPBPL	10	0	2.89303	0	0	1	0	0	0	TAPBPL	0	0	0	0	0	0	0	0	0	0	0	0
ZNF124	10	9	2.47342	0	0	0	0	0	0	ZNF124	0	0	0	0	0	0	0	0	0	0	0	0
LRP4	9	0	5.55843	0	0	1	0	0	0	LRP4	0	0	0	0	0	0	0	0	0	0	0	0
SVEP1	9	0	6.08844	0	0	0	0	0	0	SVEP1	0	0	0	0	0	0	0	0	0	0	0	0
ADAMTS12	9	0	3.45656	0	0	0	0	0	0	ADAMTS12	0	0	0	0	0	0	0	0	0	0	0	0
ADGRE5	9	1	2.98393	0	0	0	0	0	0	ADGRE5	0	0	0	0	0	0	0	0	0	0	0	0
ARHGAP22	9	0	2.86675	0	0	0	0	0	0	ARHGAP22	0	0	0	0	0	0	0	0	0	0	0	0
CD36	9	2	3.96893	0	0	0	0	0	0	CD36	0	0	0	0	0	0	0	0	0	0	0	0
CEP164	9	3	7.68125	0	0	0	0	0	0	CEP164	0	0	0	0	0	0	0	0	0	0	0	0
CITED4	9	0	2.7103	0	0	0	0	0	0	CITED4	0	0	0	0	0	0	0	0	0	0	0	0
CNMD	9	3	3.02829	0	0	0	0	0	0	CNMD	0	0	0	0	0	0	0	0	0	0	0	0
COL14A1	9	1	5.22681	0	0	0	0	0	0	COL14A1	0	0	0	0	0	0	0	0	0	0	0	0
CYB5RL	9	1	2.43195	0	0	1	0	0	0	CYB5RL	0	0	0	0	0	0	0	0	0	0	0	0
GSE1	9	0	4.31809	0	0	0	0	0	0	GSE1	0	0	0	0	0	0	0	0	0	0	0	0
INTS7	9	0	2.83103	0	0	0	0	0	0	INTS7	0	0	0	0	0	0	0	0	0	0	0	0
MISP3	9	1	2.60222	0	0	0	0	0	0	MISP3	0	0	0	0	0	0	0	0	0	0	0	0
MRPL21	9	0	3.59019	0	0	0	0	0	0	MRPL21	0	0	0	0	0	0	0	0	0	0	0	0
NCAPD3	9	0	4.98387	0	0	0	0	0	0	NCAPD3	0	0	0	0	0	0	0	0	0	0	0	0
OLFML2A	9	1	2.7173	0	0	0	0	0	0	OLFML2A	0	0	0	0	0	0	0	0	0	0	0	0
PFKL	9	0	3.45998	0	0	0	0	0	0	PFKL	0	0	0	0	0	0	0	0	0	0	0	0
PHKB	9	2	5.06198	0	0	0	0	0	0	PHKB	0	0	0	0	0	0	0	0	0	0	0	0
PLEKHG3	9	0	4.49191	0	0	0	1	0	0	PLEKHG3	0	0	0	0	0	0	0	0	0	0	0	0
PTER	9	0	2.67325	0	0	0	0	0	0	PTER	0	0	0	0	0	0	0	0	0	0	0	0
RBM6	9	0	3.07326	0	0	0	0	0	0	RBM6	0	0	0	0	0	0	0	0	0	0	0	0
SEC24A	9	0	3.42219	0	0	0	0	0	0	SEC24A	0	0	0	0	0	0	0	0	0	0	0	0
SERPINA1	9	0	4.85345	0	0	0	0	0	0	SERPINA1	0	0	0	0	0	0	0	0	0	0	0	0
SPEN	9	0	3.66854	0	0	0	0	0	0	SPEN	0	0	0	0	0	0	0	0	0	0	0	0
TTC28	9	0	3.46908	0	0	0	0	0	0	TTC28	0	0	0	0	0	0	0	0	0	0	0	0
VSIR	9	0	2.36474	0	0	0	0	0	0	VSIR	0	0	0	0	0	0	0	0	0	0	0	0
XXYLT1	9	0	2.49563	0	0	0	0	0	0	XXYLT1	0	0	0	0	0	0	0	0	0	0	0	0
CTBP2	8	1	3.59154	0	0	0	0	1	1	CTBP2	0	0	0	0	0	0	0	0	0	0	0	0
PLXND1	8	3	3.60342	0	0	0	0	0	0	PLXND1	0	0	0	0	0	0	0	0	0	0	0	0
ADAMTS17	8	9	4.3239	0	0	0	0	0	0	ADAMTS17	0	0	0	0	0	0	0	0	0	0	0	0
ARSD	8	1	2.40074	0	0	0	0	0	0	ARSD	0	0	0	0	0	0	0	0	0	0	0	0
ATG2B	8	0	2.88985	0	0	0	0	0	0	ATG2B	0	0	0	0	0	0	0	0	0	0	0	0
BBS7	8	0	3.37811	0	0	0	0	0	0	BBS7	0	0	0	0	0	0	0	0	0	0	0	0
C1S	8	0	2.96978	0	0	0	0	0	0	C1S	0	0	0	0	0	0	0	0	0	0	0	0
CCDC59	8	0	2.48734	0	0	0	0	0	0	CCDC59	0	0	0	0	0	0	0	0	0	0	0	0
CFAP97	8	0	2.36091	0	0	0	0	0	0	CFAP97	0	0	0	0	0	0	0	0	0	0	0	0
CKAP2	8	0	2.79119	0	0	0	0	0	0	CKAP2	0	0	0	0	0	0	0	0	0	0	0	0
COL24A1	8	1	4.5291	0	0	0	0	0	0	COL24A1	0	0	0	0	0	0	0	0	0	0	0	0
DNAJC4	8	3	3.51326	0	0	0	0	0	0	DNAJC4	0	0	0	0	0	0	0	0	0	0	0	0
DOCK1	8	0	3.55527	0	0	0	0	0	0	DOCK1	0	0	0	0	0	0	0	0	0	0	0	0
FANCL	8	1	2.88817	0	0	0	0	0	0	FANCL	0	0	0	0	0	0	0	0	0	0	0	0
FBXO4	8	0	2.41608	0	0	0	0	0	0	FBXO4	0	0	0	0	0	0	0	0	0	0	0	0
FREM1	8	0	5.58652	0	0	0	0	0	0	FREM1	0	0	0	0	0	0	0	0	0	0	0	0
GOLGB1	8	0	4.56425	0	0	1	0	0	0	GOLGB1	0	0	0	0	0	0	0	0	0	0	0	0
H6PD	8	2	5.34788	0	0	0	0	0	0	H6PD	0	0	0	0	0	0	0	0	0	0	0	0
HEATR5A	8	2	3.84145	0	0	0	0	0	0	HEATR5A	0	0	0	0	0	0	0	0	0	0	0	0
HECTD4	8	0	4.29565	0	0	0	0	0	0	HECTD4	0	0	0	0	0	0	0	0	0	0	0	0
HIVEP1	8	0	3.56438	0	0	0	0	0	0	HIVEP1	0	0	0	0	0	0	0	0	0	0	0	0
MCU	8	7	2.81822	0	0	0	0	0	0	MCU	0	0	0	0	0	0	0	0	0	0	0	0
MEGF10	8	1	2.95641	0	0	0	0	0	0	MEGF10	0	0	0	0	0	0	0	0	0	0	0	0
MYOF	8	0	6.41873	0	0	0	0	0	0	MYOF	0	0	0	0	0	0	0	0	0	0	0	0
NAALAD2	8	3	2.58274	0	0	0	0	0	0	NAALAD2	0	0	0	0	0	0	0	0	0	0	0	0
NAALADL1	8	0	2.75985	0	0	0	0	0	0	NAALADL1	0	0	0	0	0	0	0	0	0	0	0	0
NWD1	8	0	3.26227	0	0	0	0	0	0	NWD1	0	0	0	0	0	0	0	0	0	0	0	0
PAX8	8	0	2.73983	0	0	0	0	0	0	PAX8	0	0	0	0	0	0	0	0	0	0	0	0
PCDHGB2	8	2	2.86672	0	0	0	0	0	0	PCDHGB2	0	0	0	0	0	0	0	0	0	0	0	0
PCDHGB3	8	2	2.4963	0	0	0	0	0	0	PCDHGB3	0	0	0	0	0	0	0	0	0	0	0	0
PCNX2	8	0	2.74596	0	0	0	0	0	0	PCNX2	0	0	0	0	0	0	0	0	0	0	0	0
PCSK5	8	3	3.75292	0	0	0	0	0	0	PCSK5	0	0	0	0	0	0	0	0	0	0	0	0
PLA2R1	8	2	3.3967	0	0	0	0	0	0	PLA2R1	0	0	0	0	0	0	0	0	0	0	0	0
PLEKHA6	8	0	3.45205	0	0	0	0	0	0	PLEKHA6	0	0	0	0	0	0	0	0	0	0	0	0
SERPINB8	8	1	3.17473	0	0	0	0	0	0	SERPINB8	0	0	0	0	0	0	0	0	0	0	0	0
SFI1	8	4	3.76114	0	0	0	0	0	1	SFI1	0	0	0	0	0	0	0	0	0	0	0	0
SLC22A16	8	2	5.17085	0	0	0	0	0	0	SLC22A16	0	0	0	0	0	0	0	0	0	0	0	0
STK10	8	0	2.81504	0	0	0	0	0	0	STK10	0	0	0	0	0	0	0	0	0	0	0	0
TBC1D9B	8	0	4.54985	0	0	0	0	0	0	TBC1D9B	0	0	0	0	0	0	0	0	0	0	0	0
THBS4	8	1	3.05767	0	0	0	0	0	0	THBS4	0	0	0	0	0	0	0	0	0	0	0	0
TMEM231	8	0	2.91416	0	0	0	0	0	0	TMEM231	0	0	0	0	0	0	0	0	0	0	0	0
USP19	8	1	3.70867	0	0	0	0	0	0	USP19	0	0	0	0	0	0	0	0	0	0	0	0
ZNF684	8	1	2.07673	0	0	0	0	0	0	ZNF684	0	0	0	0	0	0	0	0	0	0	0	0
DOCK10	7	1	3.25756	0	0	0	0	0	0	DOCK10	0	0	0	0	0	0	0	0	0	0	0	0
ANXA3	7	0	2.47678	0	0	0	0	0	0	ANXA3	0	0	0	0	0	0	0	0	0	0	0	0
ARAP2	7	1	3.40858	0	0	0	0	0	0	ARAP2	0	0	0	0	0	0	0	0	0	0	0	0
ATP10D	7	1	2.51186	0	0	0	0	0	0	ATP10D	0	0	0	0	0	0	0	0	0	0	0	0
CDK11B	7	4	2.58265	0	0	0	0	0	0	CDK11B	0	0	0	0	0	0	0	0	0	0	0	0
CDKN1A	7	0	2.88664	0	0	0	0	0	0	CDKN1A	0	0	0	0	0	0	0	0	0	0	0	0
CLGN	7	1	2.72666	0	0	0	0	0	0	CLGN	0	0	0	0	0	0	0	0	0	0	0	0
CLPTM1L	7	0	2.48334	0	0	0	0	0	0	CLPTM1L	0	0	0	0	0	0	0	0	0	0	0	0
CLTCL1	7	1	10.1368	0	0	0	0	0	0	CLTCL1	0	0	0	0	0	0	0	0	0	0	0	0
CPD	7	0	2.33087	0	0	0	0	0	0	CPD	0	0	0	0	0	0	0	0	0	0	0	0
CRYBG3	7	0	2.86619	0	0	0	0	0	0	CRYBG3	0	0	0	0	0	0	0	0	0	0	0	0
CTU2	7	0	2.72959	0	0	0	0	0	0	CTU2	0	0	0	0	0	0	0	0	0	0	0	0
CYB5R3	7	2	3.11115	0	0	0	0	0	0	CYB5R3	0	0	0	0	0	0	0	0	0	0	0	0
DHRS3	7	0	2.6587	0	0	0	0	0	0	DHRS3	0	0	0	0	0	0	0	0	0	0	0	0
DHX57	7	1	2.88839	0	0	0	0	0	0	DHX57	0	0	0	0	0	0	0	0	0	0	0	0
DLC1	7	0	2.5204	0	0	0	0	0	0	DLC1	0	0	0	0	0	0	0	0	0	0	0	0
EFHD2	7	7	2.32137	0	0	0	0	0	0	EFHD2	0	0	0	0	0	0	0	0	0	0	0	0
EIF3B	7	0	3.0192	0	0	0	0	0	0	EIF3B	0	0	0	0	0	0	0	0	0	0	0	0
EML6	7	0	3.31836	0	0	0	0	0	0	EML6	0	0	0	0	0	0	0	0	0	0	0	0
ENOSF1	7	0	3.19497	0	0	1	0	0	0	ENOSF1	0	0	0	0	0	0	0	0	0	0	0	0
EXOSC6	7	0	2.7362	0	0	0	0	0	0	EXOSC6	0	0	0	0	0	0	0	0	0	0	0	0
FHAD1	7	0	2.06092	0	0	0	0	0	0	FHAD1	0	0	0	0	0	0	0	0	0	0	0	0
FSCN3	7	1	2.08547	0	0	0	0	0	0	FSCN3	0	0	0	0	0	0	0	0	0	0	0	0
GLUL	7	0	2.96555	0	0	0	0	0	0	GLUL	0	0	0	0	0	0	0	0	0	0	0	0
GPALPP1	7	0	3.37457	0	0	0	0	0	0	GPALPP1	0	0	0	0	0	0	0	0	0	0	0	0
GPD2	7	0	3.21876	0	0	0	0	0	0	GPD2	0	0	0	0	0	0	0	0	0	0	0	0
HID1	7	0	2.57373	0	0	0	0	0	0	HID1	0	0	0	0	0	0	0	0	0	0	0	0
IL11RA	7	0	2.5261	0	0	0	0	0	0	IL11RA	0	0	0	0	0	0	0	0	0	0	0	0
IL6ST	7	0	2.47484	0	0	0	0	0	0	IL6ST	0	0	0	0	0	0	0	0	0	0	0	0
INCA1	7	6	1.88696	0	0	0	0	0	0	INCA1	0	0	0	0	0	0	0	0	0	0	0	0
KDM4A	7	0	2.65511	0	0	0	0	0	0	KDM4A	0	0	0	0	0	0	0	0	0	0	0	0
KIAA1549L	7	0	2.67511	0	0	0	0	0	0	KIAA1549L	0	0	0	0	0	0	0	0	0	0	0	0
KLHDC4	7	1	5.04936	0	0	0	0	0	0	KLHDC4	0	0	0	0	0	0	0	0	0	0	0	0
LAMB2	7	0	2.74418	0	0	0	0	0	0	LAMB2	0	0	0	0	0	0	0	0	0	0	0	0
LTBP4	7	0	2.89117	0	0	0	0	0	0	LTBP4	0	0	0	0	0	0	0	0	0	0	0	0
MAP7	7	0	2.52274	0	0	0	0	0	0	MAP7	0	0	0	0	0	0	0	0	0	0	0	0
MTCL1	7	0	2.89306	0	0	0	0	0	0	MTCL1	0	0	0	0	0	0	0	0	0	0	0	0
MTFMT	7	1	2.8734	0	0	0	0	0	0	MTFMT	0	0	0	0	0	0	0	0	0	0	0	0
MTG1	7	0	2.79096	0	0	0	0	0	0	MTG1	0	0	0	0	0	0	0	0	0	0	0	0
MYRIP	7	0	2.85992	0	0	0	0	0	0	MYRIP	0	0	0	0	0	0	0	0	0	0	0	0
PALD1	7	0	2.66858	0	0	0	0	0	0	PALD1	0	0	0	0	0	0	0	0	0	0	0	0
PDIA4	7	0	3.96593	0	0	0	0	0	0	PDIA4	0	0	0	0	0	0	0	0	0	0	0	0
PLEKHH1	7	9	3.41746	0	0	0	0	0	0	PLEKHH1	0	0	0	0	0	0	0	0	0	0	0	0
PLEKHH2	7	0	2.03981	0	0	0	0	0	0	PLEKHH2	0	0	0	0	0	0	0	0	0	0	0	0
PLTP	7	0	2.60405	0	0	0	0	0	0	PLTP	0	0	0	0	0	0	0	0	0	0	0	0
POLRMT	7	0	4.82406	0	0	0	0	0	0	POLRMT	0	0	0	0	0	0	0	0	0	0	0	0
PREPL	7	1	2.44372	0	0	0	0	0	0	PREPL	0	0	0	0	0	0	0	0	0	0	0	0
PTPRU	7	0	2.8473	0	0	0	0	0	0	PTPRU	0	0	0	0	0	0	0	0	0	0	0	0
RGL3	7	1	2.10287	0	0	0	0	0	0	RGL3	0	0	0	0	0	0	0	0	0	0	0	0
RGS3	7	0	2.7888	0	0	0	0	0	0	RGS3	0	0	0	0	0	0	0	0	0	0	0	0
RGS9	7	0	2.35258	0	0	0	0	0	0	RGS9	0	0	0	0	0	0	0	0	0	0	0	0
RNF215	7	2	2.60127	0	0	1	0	0	0	RNF215	0	0	0	0	0	0	0	0	0	0	0	0
SARM1	7	2	2.37535	0	0	0	0	0	0	SARM1	0	0	0	0	0	0	0	0	0	0	0	0
SEC31B	7	2	4.43438	0	0	0	0	0	0	SEC31B	0	0	0	0	0	0	0	0	0	0	0	0
SETD1B	7	0	4.16097	0	0	0	0	0	0	SETD1B	0	0	0	0	0	0	0	0	0	0	0	0
SH3TC2	7	4	3.07581	0	0	0	0	0	0	SH3TC2	0	0	0	0	0	0	0	0	0	0	0	0
SHC2	7	0	2.33902	0	0	0	0	0	0	SHC2	0	0	0	0	0	0	0	0	0	0	0	0
SLC26A11	7	0	3.04029	0	0	0	0	0	0	SLC26A11	0	0	0	0	0	0	0	0	0	0	0	0
SLC4A2	7	0	2.38114	0	0	0	0	0	0	SLC4A2	0	0	0	0	0	0	0	0	0	0	0	0
SORL1	7	1	7.30621	0	0	0	0	0	0	SORL1	0	0	0	0	0	0	0	0	0	0	0	0
STAMBPL1	7	0	2.66705	0	0	0	0	0	0	STAMBPL1	0	0	0	0	0	0	0	0	0	0	0	0
TENM3	7	0	3.86339	0	0	1	1	0	0	TENM3	0	0	0	0	0	0	0	0	0	0	0	0
TMEM245	7	1	2.1865	0	0	0	0	0	0	TMEM245	0	0	0	0	0	0	0	0	0	0	0	0
TRANK1	7	2	2.31165	0	0	0	0	0	0	TRANK1	0	0	0	0	0	0	0	0	0	0	0	0
TRAPPC12	7	0	2.90671	0	0	0	0	0	0	TRAPPC12	0	0	0	0	0	0	0	0	0	0	0	0
TSTD2	7	1	1.9166	0	0	0	0	0	0	TSTD2	0	0	0	0	0	0	0	0	0	0	0	0
TTC3	7	15	5.77036	0	0	1	0	0	0	TTC3	0	0	0	0	0	0	0	0	0	0	0	0
TTLL7	7	0	2.48918	0	0	0	0	0	0	TTLL7	0	0	0	0	0	0	0	0	0	0	0	0
UPP1	7	0	2.59576	0	0	0	0	0	0	UPP1	0	0	0	0	0	0	0	0	0	0	0	0
URB1	7	2	3.21905	0	0	0	0	0	0	URB1	0	0	0	0	0	0	0	0	0	0	0	0
UXS1	7	0	2.56715	0	0	0	0	0	0	UXS1	0	0	0	0	0	0	0	0	0	0	0	0
VPS33B	7	0	2.96598	0	0	0	0	0	0	VPS33B	0	0	0	0	0	0	0	0	0	0	0	0
WASHC5	7	0	2.67691	0	0	0	0	0	0	WASHC5	0	0	0	0	0	0	0	0	0	0	0	0
WDR27	7	2	3.56445	0	0	0	0	0	0	WDR27	0	0	0	0	0	0	0	0	0	0	0	0
ZCWPW1	7	0	3.75416	0	0	0	0	0	0	ZCWPW1	0	0	0	0	0	0	0	0	0	0	0	0
ZNF260	7	0	2.0495	0	0	0	0	0	0	ZNF260	0	0	0	0	0	0	0	0	0	0	0	0
ZNF318	7	0	4.68984	0	0	0	0	1	0	ZNF318	0	0	0	0	0	0	0	0	0	0	0	0
CAPRIN2	6	0	3.47123	0	0	0	0	0	0	CAPRIN2	0	0	0	0	0	0	0	0	0	0	0	0
CTTNBP2	6	0	6.7353	0	0	0	0	0	0	CTTNBP2	0	0	0	0	0	0	0	0	0	0	0	0
PTPRS	6	0	6	0	0	0	0	0	0	PTPRS	0	0	0	0	0	0	0	0	0	0	0	0
TNNI3K	6	2	3.19557	0	0	0	1	0	0	TNNI3K	0	0	0	0	0	0	0	0	0	0	0	0
AASDH	6	0	3.02323	0	0	0	0	0	0	AASDH	0	0	0	0	0	0	0	0	0	0	0	0
ABLIM2	6	0	2.49892	0	0	0	0	0	0	ABLIM2	0	0	0	0	0	0	0	0	0	0	0	0
ACACB	6	0	4.05883	0	0	0	0	0	0	ACACB	0	0	0	0	0	0	0	0	0	0	0	0
ACAD11	6	0	2.37642	0	0	0	0	0	0	ACAD11	0	0	0	0	0	0	0	0	0	0	0	0
ACO1	6	0	2.60877	0	0	0	0	0	0	ACO1	0	0	0	0	0	0	0	0	0	0	0	0
ACSS2	6	0	2.70709	0	0	0	0	0	0	ACSS2	0	0	0	0	0	0	0	0	0	0	0	0
ACVRL1	6	0	2.38365	0	0	0	0	0	0	ACVRL1	0	0	0	0	0	0	0	0	0	0	0	0
ADARB2	6	0	2.13225	0	0	0	0	0	0	ADARB2	0	0	0	0	0	0	0	0	0	0	0	0
AHCTF1	6	0	2.54109	0	0	0	0	0	0	AHCTF1	0	0	0	0	0	0	0	0	0	0	0	0
ALPK3	6	1	2.35703	0	0	1	0	0	0	ALPK3	0	0	0	0	0	0	0	0	0	0	0	0
APIP	6	5	2.14274	0	0	0	0	0	0	APIP	0	0	0	0	0	0	0	0	0	0	0	0
APOE	6	0	2.89729	0	0	0	0	0	0	APOE	0	0	0	0	0	0	0	0	0	0	0	0
ARHGEF10L	6	0	2.34717	0	0	0	0	0	0	ARHGEF10L	0	0	0	0	0	0	0	0	0	0	0	0
ARL6IP4	6	5	2.37617	0	0	0	0	0	0	ARL6IP4	0	0	0	0	0	0	0	0	0	0	0	0
ASAP3	6	0	2.54683	0	0	0	0	0	0	ASAP3	0	0	0	0	0	0	0	0	0	0	0	0
ASIC3	6	7	2.76086	0	0	0	0	0	0	ASIC3	0	0	0	0	0	0	0	0	0	0	0	0
C1GALT1C1L	6	2	6	0	0	0	1	0	0	C1GALT1C1L	0	0	0	0	0	0	0	0	0	0	0	0
CBR3	6	2	2.23365	0	0	0	0	0	0	CBR3	0	0	0	0	0	0	0	0	0	0	0	0
CCDC30	6	0	1.47394	0	0	0	0	0	0	CCDC30	0	0	0	0	0	0	0	0	0	0	0	0
CIC	6	1	1.95286	0	0	0	0	0	0	CIC	0	0	0	0	0	0	0	0	0	0	0	0
CNTN4	6	0	2.4218	0	0	0	0	0	0	CNTN4	0	0	0	0	0	0	0	0	0	0	0	0
CNTRL	6	0	2.52027	0	0	0	0	0	0	CNTRL	0	0	0	0	0	0	0	0	0	0	0	0
COG8	6	0	6	0	0	0	0	0	0	COG8	0	0	0	0	0	0	0	0	0	0	0	0
COL22A1	6	2	3.65423	0	0	0	0	0	0	COL22A1	0	0	0	0	0	0	0	0	0	0	0	0
COL6A1	6	0	3.53415	0	0	0	0	0	0	COL6A1	0	0	0	0	0	0	0	0	0	0	0	0
CORIN	6	2	3.07011	0	0	0	0	0	0	CORIN	0	0	0	0	0	0	0	0	0	0	0	0
CPEB2	6	0	2.07062	0	0	1	0	0	0	CPEB2	0	0	0	0	0	0	0	0	0	0	0	0
CSPP1	6	1	2.81815	0	0	0	0	0	0	CSPP1	0	0	0	0	0	0	0	0	0	0	0	0
DELE1	6	3	2.03083	0	0	0	0	0	0	DELE1	0	0	0	0	0	0	0	0	0	0	0	0
DMD	6	0	2.82556	0	0	0	0	0	0	DMD	0	0	0	0	0	0	0	0	0	0	0	0
DOCK6	6	0	4.39225	0	0	0	0	0	0	DOCK6	0	0	0	0	0	0	0	0	0	0	0	0
ECD	6	0	1.81192	0	0	0	0	0	0	ECD	0	0	0	0	0	0	0	0	0	0	0	0
ECI2	6	0	3.08718	0	0	0	0	0	0	ECI2	0	0	0	0	0	0	0	0	0	0	0	0
ECM2	6	1	2.26074	0	0	0	0	0	0	ECM2	0	0	0	0	0	0	0	0	0	0	0	0
EIF2AK1	6	1	2.31343	0	0	1	0	0	0	EIF2AK1	0	0	0	0	0	0	0	0	0	0	0	0
ELP1	6	0	5.31623	0	0	0	0	0	0	ELP1	0	0	0	0	0	0	0	0	0	0	0	0
EPHX1	6	0	2.35236	0	0	0	0	0	0	EPHX1	0	0	0	0	0	0	0	0	0	0	0	0
FAM174B	6	0	2.50276	0	0	0	0	0	0	FAM174B	0	0	0	0	0	0	0	0	0	0	0	0
FBRSL1	6	0	2.71757	0	0	0	0	0	0	FBRSL1	0	0	0	0	0	0	0	0	0	0	0	0
FLII	6	0	2.74482	0	0	0	0	0	0	FLII	0	0	0	0	0	0	0	0	0	0	0	0
GBF1	6	0	2.90272	0	0	0	0	0	0	GBF1	0	0	0	0	0	0	0	0	0	0	0	0
GCC1	6	0	2.252	0	0	0	0	0	0	GCC1	0	0	0	0	0	0	0	0	0	0	0	0
GGA3	6	7	5.71357	0	0	0	0	0	0	GGA3	0	0	0	0	0	0	0	0	0	0	0	0
HKDC1	6	0	3.54047	0	0	0	0	0	0	HKDC1	0	0	0	0	0	0	0	0	0	0	0	0
HSF4	6	0	6	0	0	0	0	0	0	HSF4	0	0	0	0	0	0	0	0	0	0	0	0
IMPACT	6	0	1.92567	0	0	0	0	0	0	IMPACT	0	0	0	0	0	0	0	0	0	0	0	0
JARID2	6	0	2.38483	0	0	0	0	0	0	JARID2	0	0	0	0	0	0	0	0	0	0	0	0
KIAA0586	6	6	3.8574	0	0	0	0	0	0	KIAA0586	0	0	0	0	0	0	0	0	0	0	0	0
LARP1B	6	0	2.15969	0	0	0	0	0	0	LARP1B	0	0	0	0	0	0	0	0	0	0	0	0
LYRM1	6	0	1.93303	0	0	0	0	0	0	LYRM1	0	0	0	0	0	0	0	0	0	0	0	0
MADD	6	1	2.38099	0	0	0	0	0	0	MADD	0	0	0	0	0	0	0	0	0	0	0	0
MAN2B2	6	1	3.35593	0	0	0	0	0	0	MAN2B2	0	0	0	0	0	0	0	0	0	0	0	0
MAP3K9	6	0	2.32251	0	0	0	0	0	0	MAP3K9	0	0	0	0	0	0	0	0	0	0	0	0
MCCC2	6	1	2.36843	0	0	0	0	0	0	MCCC2	0	0	0	0	0	0	0	0	0	0	0	0
MED15	6	0	2.32193	0	0	0	0	0	0	MED15	0	0	0	0	0	0	0	0	0	0	0	0
METTL3	6	0	2.17806	0	0	0	0	0	0	METTL3	0	0	0	0	0	0	0	0	0	0	0	0
MICALL1	6	0	2.33514	0	0	0	0	0	0	MICALL1	0	0	0	0	0	0	0	0	0	0	0	0
MMUT	6	0	2.4482	0	0	0	0	0	0	MMUT	0	0	0	0	0	0	0	0	0	0	0	0
MRPL57	6	0	3.41656	0	0	0	0	0	0	MRPL57	0	0	0	0	0	0	0	0	0	0	0	0
MYOM1	6	1	4.54992	0	0	0	0	0	0	MYOM1	0	0	0	0	0	0	0	0	0	0	0	0
NINL	6	2	2.51902	0	0	0	0	0	0	NINL	0	0	0	0	0	0	0	0	0	0	0	0
NOA1	6	0	3.70204	0	0	0	0	0	0	NOA1	0	0	0	0	0	0	0	0	0	0	0	0
NRBP2	6	0	3.25178	0	0	0	0	0	0	NRBP2	0	0	0	0	0	0	0	0	0	0	0	0
PCCB	6	0	3.59481	0	0	0	0	0	0	PCCB	0	0	0	0	0	0	0	0	0	0	0	0
PCDHB7	6	5	4.02332	0	0	0	0	0	0	PCDHB7	0	0	0	0	0	0	0	0	0	0	0	0
PEAK1	6	0	2.14224	0	0	0	0	0	0	PEAK1	0	0	0	0	0	0	0	0	0	0	0	0
PELP1	6	0	2.43925	0	0	0	0	0	0	PELP1	0	0	0	0	0	0	0	0	0	0	0	0
PEX1	6	1	2.16172	1	0	0	0	0	0	PEX1	0	0	0	0	0	0	0	0	0	0	0	0
PLCD4	6	0	4.36688	0	0	0	0	0	0	PLCD4	0	0	0	0	0	0	0	0	0	0	0	0
PLOD1	6	0	2.55373	0	0	0	0	0	0	PLOD1	0	0	0	0	0	0	0	0	0	0	0	0
PLXNB2	6	0	2.34668	0	0	0	0	0	0	PLXNB2	0	0	0	0	0	0	0	0	0	0	0	0
PRDM2	6	1	2.48001	0	0	0	0	0	0	PRDM2	0	0	0	0	0	0	0	0	0	0	0	0
PTGIS	6	2	2.8562	0	0	0	0	0	0	PTGIS	0	0	0	0	0	0	0	0	0	0	0	0
PTPN18	6	0	2.19461	0	0	0	0	0	0	PTPN18	0	0	0	0	0	0	0	0	0	0	0	0
PTPRM	6	0	2.5165	0	0	0	0	0	0	PTPRM	0	0	0	0	0	0	0	0	0	0	0	0
PTPRN2	6	0	3.43957	0	0	0	0	0	0	PTPRN2	0	0	0	0	0	0	0	0	0	0	0	0
QSOX1	6	2	2.52574	0	0	0	0	0	0	QSOX1	0	0	0	0	0	0	0	0	0	0	0	0
RALGAPA2	6	1	2.74358	0	0	0	0	0	0	RALGAPA2	0	0	0	0	0	0	0	0	0	0	0	0
RCSD1	6	0	2.19728	0	0	0	0	0	0	RCSD1	0	0	0	0	0	0	0	0	0	0	0	0
SASH1	6	0	2.34226	0	0	0	0	0	0	SASH1	0	0	0	0	0	0	0	0	0	0	0	0
SEC31A	6	0	2.57375	0	0	0	0	0	0	SEC31A	0	0	0	0	0	0	0	0	0	0	0	0
SEL1L3	6	0	4.30332	0	0	0	0	0	0	SEL1L3	0	0	0	0	0	0	0	0	0	0	0	0
SETMAR	6	1	2.35904	0	0	0	0	0	0	SETMAR	0	0	0	0	0	0	0	0	0	0	0	0
SLC26A2	6	1	6.11678	0	0	0	0	0	0	SLC26A2	0	0	0	0	0	0	0	0	0	0	0	0
SLC4A11	6	0	2.08271	1	0	0	0	0	1	SLC4A11	0	0	0	0	0	0	0	0	0	0	0	0
SMPD1	6	0	2.73763	0	0	0	0	0	0	SMPD1	0	0	0	0	0	0	0	0	0	0	0	0
SNTB1	6	1	2.42762	0	0	0	0	0	0	SNTB1	0	0	0	0	0	0	0	0	0	0	0	0
SRPK2	6	0	3.25621	0	0	0	0	0	0	SRPK2	0	0	0	0	0	0	0	0	0	0	0	0
STEAP3	6	0	2.90705	0	0	0	0	0	0	STEAP3	0	0	0	0	0	0	0	0	0	0	0	0
STK11IP	6	1	1.9127	0	0	0	0	0	0	STK11IP	0	0	0	0	0	0	0	0	0	0	0	0
SYCP2	6	0	2.67433	0	0	0	0	0	0	SYCP2	0	0	0	0	0	0	0	0	0	0	0	0
TCOF1	6	0	2.81303	1	0	0	0	0	0	TCOF1	0	0	0	0	0	0	0	0	0	0	0	0
TIMELESS	6	1	3.56176	0	0	0	0	0	0	TIMELESS	0	0	0	0	0	0	0	0	0	0	0	0
TLE3	6	0	2.12878	0	0	0	0	0	0	TLE3	0	0	0	0	0	0	0	0	0	0	0	0
TMEM175	6	0	2.28226	0	0	0	0	0	0	TMEM175	0	0	0	0	0	0	0	0	0	0	0	0
TMEM63A	6	2	2.43538	0	0	0	0	0	0	TMEM63A	0	0	0	0	0	0	0	0	0	0	0	0
TRPM3	6	1	2.06984	0	0	0	0	0	0	TRPM3	0	0	0	0	0	0	0	0	0	0	0	0
TULP4	6	0	2.50524	0	0	0	0	0	0	TULP4	0	0	0	0	0	0	0	0	0	0	0	0
TYW1	6	0	2.09243	0	0	0	0	0	0	TYW1	0	0	0	0	0	0	0	0	0	0	0	0
UNC45B	6	0	2.91602	0	0	0	0	0	0	UNC45B	0	0	0	0	0	0	0	0	0	0	0	0
USP45	6	5	2.71551	0	0	0	0	0	0	USP45	0	0	0	0	0	0	0	0	0	0	0	0
WDR6	6	0	3.16971	0	0	0	0	0	0	WDR6	0	0	0	0	0	0	0	0	0	0	0	0
WDR90	6	2	7.38726	0	0	0	1	0	0	WDR90	0	0	0	0	0	0	0	0	0	0	0	0
WNK1	6	0	2.88652	0	0	0	0	0	0	WNK1	0	0	0	0	0	0	0	0	0	0	0	0
WRNIP1	6	0	2.34954	0	0	0	0	0	0	WRNIP1	0	0	0	0	0	0	0	0	0	0	0	0
YIF1A	6	1	2.43894	0	0	0	0	0	0	YIF1A	0	0	0	0	0	0	0	0	0	0	0	0
ZNF254	6	0	2.402	0	0	0	0	0	0	ZNF254	0	0	0	0	0	0	0	0	0	0	0	0
ZNF292	6	0	2.20972	0	0	0	0	0	0	ZNF292	0	0	0	0	0	0	0	0	0	0	0	0
ZNF30	6	2	3.86251	0	0	0	0	0	0	ZNF30	0	0	0	0	0	0	0	0	0	0	0	0
ZNF599	6	8	3.05459	0	0	0	0	0	0	ZNF599	0	0	0	0	0	0	0	0	0	0	0	0
ZNF862	6	0	2.50537	0	0	1	0	0	0	ZNF862	0	0	0	0	0	0	0	0	0	0	0	0
ZSCAN29	6	0	2.04278	0	0	0	0	0	0	ZSCAN29	0	0	0	0	0	0	0	0	0	0	0	0
ZZEF1	6	0	3.39491	0	0	0	0	0	0	ZZEF1	0	0	0	0	0	0	0	0	0	0	0	0
TLR2	5	1	12.9507	0	0	0	0	0	0	TLR2	0	0	0	0	0	0	0	0	0	0	0	0
AACS	5	0	1.93815	0	0	0	1	0	0	AACS	0	0	0	0	0	0	0	0	0	0	0	0
ABI3BP	5	1	3.57014	0	0	0	0	0	0	ABI3BP	0	0	0	0	0	0	0	0	0	0	0	0
ACSF2	5	0	1.95923	0	0	0	0	0	0	ACSF2	0	0	0	0	0	0	0	0	0	0	0	0
ADAM23	5	0	2.3272	0	0	0	0	0	0	ADAM23	0	0	0	0	0	0	0	0	0	0	0	0
ADGRA2	5	4	3.54677	0	0	0	0	0	0	ADGRA2	0	0	0	0	0	0	0	0	0	0	0	0
AFAP1	5	0	2.02101	0	0	0	0	0	0	AFAP1	0	0	0	0	0	0	0	0	0	0	0	0
AOX1	5	2	2.43753	0	0	0	1	0	0	AOX1	0	0	0	0	0	0	0	0	0	0	0	0
AP1G2	5	0	2.41748	0	0	0	0	0	0	AP1G2	0	0	0	0	0	0	0	0	0	0	0	0
ARHGEF6	5	2	1.19035	0	0	0	0	0	0	ARHGEF6	0	0	0	0	0	0	0	0	0	0	0	0
ARID1B	5	0	2.39821	0	0	0	0	0	0	ARID1B	0	0	0	0	0	0	0	0	0	0	0	0
ASB13	5	0	1.82594	0	0	0	0	0	0	ASB13	0	0	0	0	0	0	0	0	0	0	0	0
ASCC3	5	1	2.59804	0	0	0	0	0	0	ASCC3	0	0	0	0	0	0	0	0	0	0	0	0
ASPH	5	1	2.55854	0	0	0	0	0	0	ASPH	0	0	0	0	0	0	0	0	0	0	0	0
ATP11A	5	0	1.89156	0	0	0	1	0	0	ATP11A	0	0	0	0	0	0	0	0	0	0	0	0
ATP11B	5	0	1.76477	0	0	0	0	0	0	ATP11B	0	0	0	0	0	0	0	0	0	0	0	0
ATP7A	5	2	2.56428	0	0	0	0	0	0	ATP7A	0	0	0	0	0	0	0	0	0	0	0	0
BAZ1A	5	0	2.02436	0	0	0	0	0	0	BAZ1A	0	0	0	0	0	0	0	0	0	0	0	0
BICRAL	5	0	1.41619	0	0	0	0	0	0	BICRAL	0	0	0	0	0	0	0	0	0	0	0	0
BOD1L1	5	0	3.04529	0	0	0	0	0	0	BOD1L1	0	0	0	0	0	0	0	0	0	0	0	0
BRINP1	5	0	2.07976	0	0	0	0	0	0	BRINP1	0	0	0	0	0	0	0	0	0	0	0	0
C9	5	3	4.12096	0	0	0	0	0	0	C9	0	0	0	0	0	0	0	0	0	0	0	0
CABIN1	5	0	5.05575	0	0	0	0	0	0	CABIN1	0	0	0	0	0	0	0	0	0	0	0	0
CACHD1	5	0	2.05951	0	0	0	0	0	0	CACHD1	0	0	0	0	0	0	0	0	0	0	0	0
CACNA2D4	5	3	6.02537	0	0	0	0	0	0	CACNA2D4	0	0	0	0	0	0	0	0	0	0	0	0
CALD1	5	0	2.06495	0	0	0	0	0	0	CALD1	0	0	0	0	0	0	0	0	0	0	0	0
CAMK1	5	2	1.80716	0	0	0	0	0	0	CAMK1	0	0	0	0	0	0	0	0	0	0	0	0
CEACAM1	5	1	1.60278	0	0	0	0	0	0	CEACAM1	0	0	0	0	0	0	0	0	0	0	0	0
CELSR2	5	0	5.1971	0	0	0	0	0	0	CELSR2	0	0	0	0	0	0	0	0	0	0	0	0
CEP128	5	2	3.39192	0	0	0	0	0	0	CEP128	0	0	0	0	0	0	0	0	0	0	0	0
CEP250	5	1	1.9536	0	0	0	0	0	0	CEP250	0	0	0	0	0	0	0	0	0	0	0	0
CERCAM	5	0	3.75722	0	0	0	0	0	0	CERCAM	0	0	0	0	0	0	0	0	0	0	0	0
CFAP53	5	0	1.76044	0	0	0	0	0	0	CFAP53	0	0	0	0	0	0	0	0	0	0	0	0
CFAP70	5	1	1.89717	0	0	0	0	0	0	CFAP70	0	0	0	0	0	0	0	0	0	0	0	0
CHRNA6	5	3	2.07664	0	0	0	0	0	0	CHRNA6	0	0	0	0	0	0	0	0	0	0	0	0
CLMN	5	0	2.8906	0	0	0	0	0	0	CLMN	0	0	0	0	0	0	0	0	0	0	0	0
CLPB	5	0	2.30913	0	0	0	0	0	0	CLPB	0	0	0	0	0	0	0	0	0	0	0	0
CLSTN3	5	0	1.80488	0	0	0	0	0	0	CLSTN3	0	0	0	0	0	0	0	0	0	0	0	0
CNDP1	5	0	3.39905	0	0	0	0	0	0	CNDP1	0	0	0	0	0	0	0	0	0	0	0	0
CNTN3	5	0	1.50778	0	0	0	0	0	0	CNTN3	0	0	0	0	0	0	0	0	0	0	0	0
CNTNAP2	5	0	1.80739	0	0	0	0	0	1	CNTNAP2	0	0	0	0	0	0	0	0	0	0	0	0
COG7	5	0	2.04931	0	0	0	0	0	0	COG7	0	0	0	0	0	0	0	0	0	0	0	0
COL21A1	5	1	3.39466	0	0	0	0	0	0	COL21A1	0	0	0	0	0	0	0	0	0	0	0	0
COPE	5	0	2.03477	0	0	0	0	0	0	COPE	0	0	0	0	0	0	0	0	0	0	0	0
CPZ	5	3	3.01775	0	0	0	0	0	0	CPZ	0	0	0	0	0	0	0	0	0	0	0	0
CREB3	5	0	1.74425	0	0	0	0	0	0	CREB3	0	0	0	0	0	0	0	0	0	0	0	0
CREBBP	5	0	2.04036	0	0	0	0	0	0	CREBBP	0	0	0	0	0	0	0	0	0	0	0	0
CUL9	5	0	2.1061	0	0	0	1	0	0	CUL9	0	0	0	0	0	0	0	0	0	0	0	0
CUX1	5	0	2.42555	0	0	0	0	0	0	CUX1	0	0	0	0	0	0	0	0	0	0	0	0
DDHD2	5	0	1.86905	0	0	0	0	0	0	DDHD2	0	0	0	0	0	0	0	0	0	0	0	0
DENND2B	5	1	2.0957	0	0	0	0	0	0	DENND2B	0	0	0	0	0	0	0	0	0	0	0	0
DHRS4L2	5	0	1.88148	0	0	0	0	0	0	DHRS4L2	0	0	0	0	0	0	0	0	0	0	0	0
DIS3	5	2	6.98344	0	0	0	1	0	0	DIS3	0	0	0	0	0	0	0	0	0	0	0	0
DNA2	5	0	2.33422	0	0	0	0	0	0	DNA2	0	0	0	0	0	0	0	0	0	0	0	0
DOK3	5	0	1.74105	0	0	0	0	0	0	DOK3	0	0	0	0	0	0	0	0	0	0	0	0
DUSP23	5	0	2.44372	0	0	0	0	0	0	DUSP23	0	0	0	0	0	0	0	0	0	0	0	0
DYNC1H1	5	0	2.54443	0	0	0	0	0	0	DYNC1H1	0	0	0	0	0	0	0	0	0	0	0	0
EIPR1	5	1	4.90822	0	0	0	0	0	0	EIPR1	0	0	0	0	0	0	0	0	0	0	0	0
ENAH	5	0	2.23142	0	0	0	0	0	0	ENAH	0	0	0	0	0	0	0	0	0	0	0	0
EPHB4	5	0	2.09546	0	0	1	0	0	0	EPHB4	0	0	0	0	0	0	0	0	0	0	0	0
ERBB3	5	0	2.59367	0	0	0	0	0	0	ERBB3	0	0	0	0	0	0	0	0	0	0	0	0
EXT2	5	0	1.72792	0	0	0	0	0	0	EXT2	0	0	0	0	0	0	0	0	0	0	0	0
FAAH2	5	5	1.80402	0	0	0	0	0	0	FAAH2	0	0	0	0	0	0	0	0	0	0	0	0
FAM234A	5	2	3.16965	0	0	0	0	0	0	FAM234A	0	0	0	0	0	0	0	0	0	0	0	0
FBN1	5	0	2.96433	0	0	0	0	0	0	FBN1	0	0	0	0	0	0	0	0	0	0	0	0
FILIP1	5	1	5.63835	0	0	0	0	0	0	FILIP1	0	0	0	0	0	0	0	0	0	0	0	0
FLAD1	5	0	1.80308	0	0	0	0	0	0	FLAD1	0	0	0	0	0	0	0	0	0	0	0	0
FNBP4	5	2	1.80617	0	0	0	0	0	0	FNBP4	0	0	0	0	0	0	0	0	0	0	0	0
FRK	5	0	2.06046	0	0	0	0	0	0	FRK	0	0	0	0	0	0	0	0	0	0	0	0
GALNT14	5	0	2.16679	0	0	0	0	0	0	GALNT14	0	0	0	0	0	0	0	0	0	0	0	0
GBE1	5	0	4.83121	0	0	0	0	0	0	GBE1	0	0	0	0	0	0	0	0	0	0	0	0
GIT1	5	1	2.51745	0	0	0	0	0	0	GIT1	0	0	0	0	0	0	0	0	0	0	0	0
GLDN	5	0	2.10185	0	0	0	0	0	0	GLDN	0	0	0	0	0	0	0	0	0	0	0	0
GLI3	5	0	2.32398	0	0	0	0	0	0	GLI3	0	0	0	0	0	0	0	0	0	0	0	0
GLIS3	5	0	1.83026	0	0	0	0	0	0	GLIS3	0	0	0	0	0	0	0	0	0	0	0	0
GOLIM4	5	0	1.79446	0	0	0	0	0	0	GOLIM4	0	0	0	0	0	0	0	0	0	0	0	0
GREB1L	5	0	1.63922	1	0	1	0	0	0	GREB1L	0	0	0	0	0	0	0	0	0	0	0	0
GSTK1	5	3	1.79587	0	0	0	0	0	0	GSTK1	0	0	0	0	0	0	0	0	0	0	0	0
HCN3	5	0	2.10707	0	0	0	0	0	0	HCN3	0	0	0	0	0	0	0	0	0	0	0	0
HHAT	5	0	1.73214	0	0	0	0	0	0	HHAT	0	0	0	0	0	0	0	0	0	0	0	0
HIP1	5	0	2.23476	0	0	0	0	0	0	HIP1	0	0	0	0	0	0	0	0	0	0	0	0
HMOX2	5	3	1.79491	0	0	0	0	0	0	HMOX2	0	0	0	0	0	0	0	0	0	0	0	0
INPP5B	5	2	2.04444	0	0	0	0	0	0	INPP5B	0	0	0	0	0	0	0	0	0	0	0	0
ITPRID2	5	0	2.00008	0	0	0	0	0	0	ITPRID2	0	0	0	0	0	0	0	0	0	0	0	0
KDM6B	5	1	7.6057	0	0	0	0	0	0	KDM6B	0	0	0	0	0	0	0	0	0	0	0	0
KIF20B	5	1	2.23219	0	0	0	0	0	0	KIF20B	0	0	0	0	0	0	0	0	0	0	0	0
KLC4	5	0	2.00448	0	0	0	0	0	0	KLC4	0	0	0	0	0	0	0	0	0	0	0	0
KLHDC7A	5	0	1.65698	0	0	0	0	0	0	KLHDC7A	0	0	0	0	0	0	0	0	0	0	0	0
KMT2A	5	0	2.06559	0	0	0	0	0	0	KMT2A	0	0	0	0	0	0	0	0	0	0	0	0
L3HYPDH	5	0	3.86172	0	0	0	0	0	0	L3HYPDH	0	0	0	0	0	0	0	0	0	0	0	0
LENG8	5	1	4.38407	0	0	0	0	0	0	LENG8	0	0	0	0	0	0	0	0	0	0	0	0
LIG1	5	0	4.91865	0	0	0	0	0	0	LIG1	0	0	0	0	0	0	0	0	0	0	0	0
LOXL1	5	0	2.03501	0	0	1	0	0	0	LOXL1	0	0	0	0	0	0	0	0	0	0	0	0
LPCAT2	5	1	2.13779	0	0	0	0	0	0	LPCAT2	0	0	0	0	0	0	0	0	0	0	0	0
LSG1	5	0	4.20901	0	0	1	1	0	0	LSG1	0	0	0	0	0	0	0	0	0	0	0	0
LTBP1	5	0	5.36126	0	0	0	0	0	0	LTBP1	0	0	0	0	0	0	0	0	0	0	0	0
LTBP2	5	0	3.07249	0	0	0	0	0	0	LTBP2	0	0	0	0	0	0	0	0	0	0	0	0
LXN	5	1	3.04437	0	0	0	0	0	0	LXN	0	0	0	0	0	0	0	0	0	0	0	0
LYPLAL1	5	0	1.90429	0	0	0	0	0	0	LYPLAL1	0	0	0	0	0	0	0	0	0	0	0	0
MANEA	5	0	2.10743	0	0	0	0	0	0	MANEA	0	0	0	0	0	0	0	0	0	0	0	0
MAPK4	5	0	2.98722	0	0	0	0	0	0	MAPK4	0	0	0	0	0	0	0	0	0	0	0	0
MAPKBP1	5	0	2.94738	0	0	0	0	0	0	MAPKBP1	0	0	0	0	0	0	0	0	0	0	0	0
MARF1	5	0	3.57789	0	0	0	0	0	0	MARF1	0	0	0	0	0	0	0	0	0	0	0	0
MASP2	5	0	5.70989	0	0	0	0	0	0	MASP2	0	0	0	0	0	0	0	0	0	0	0	0
MCM4	5	0	2.96318	0	0	0	0	0	0	MCM4	0	0	0	0	0	0	0	0	0	0	0	0
MDM1	5	0	2.06397	0	0	0	0	0	0	MDM1	0	0	0	0	0	0	0	0	0	0	0	0
MED13	5	0	0.90601	0	0	0	1	0	0	MED13	0	0	0	0	0	0	0	0	0	0	0	0
METTL25	5	0	1.81211	0	0	0	0	0	0	METTL25	0	0	0	0	0	0	0	0	0	0	0	0
MFSD12	5	1	4.82334	0	0	0	0	0	0	MFSD12	0	0	0	0	0	0	0	0	0	0	0	0
MIDEAS	5	0	2.26327	0	0	0	0	0	0	MIDEAS	0	0	0	0	0	0	0	0	0	0	0	0
MINK1	5	0	1.95594	0	0	0	1	0	0	MINK1	0	0	0	0	0	0	0	0	0	0	0	0
MPEG1	5	0	3.29586	0	0	0	0	0	0	MPEG1	0	0	0	0	0	0	0	0	0	0	0	0
MSH2	5	1	2.23641	0	0	1	0	0	0	MSH2	0	0	0	0	0	0	0	0	0	0	0	0
MTMR11	5	0	1.56185	0	0	0	0	0	0	MTMR11	0	0	0	0	0	0	0	0	0	0	0	0
MYBBP1A	5	2	7.71176	0	0	1	0	0	0	MYBBP1A	0	0	0	0	0	0	0	0	0	0	0	0
NAA35	5	0	1.7236	0	0	0	0	0	0	NAA35	0	0	0	0	0	0	0	0	0	0	0	0
NAV3	5	0	1.89667	0	0	0	0	0	0	NAV3	0	0	0	0	0	0	0	0	0	0	0	0
NDRG2	5	4	1.846	0	0	0	0	0	0	NDRG2	0	0	0	0	0	0	0	0	0	0	0	0
NGLY1	5	3	1.46823	0	0	0	0	0	0	NGLY1	0	0	0	0	0	0	0	0	0	0	0	0
NHS	5	0	1.57175	0	0	0	0	0	0	NHS	0	0	0	0	0	0	0	0	0	0	0	0
NHSL1	5	0	2.92338	0	0	0	0	0	0	NHSL1	0	0	0	0	0	0	0	0	0	0	0	0
NOP14	5	0	3.82955	0	0	0	0	0	0	NOP14	0	0	0	0	0	0	0	0	0	0	0	0
NRCAM	5	0	2.07505	0	0	0	0	0	0	NRCAM	0	0	0	0	0	0	0	0	0	0	0	0
NUP214	5	0	2.1227	0	0	0	0	0	0	NUP214	0	0	0	0	0	0	0	0	0	0	0	0
OLFML2B	5	0	2.67392	0	0	0	0	0	0	OLFML2B	0	0	0	0	0	0	0	0	0	0	0	0
OR10AD1	5	4	1.35031	0	0	0	0	0	0	OR10AD1	0	0	0	0	0	0	0	0	0	0	0	0
PACRGL	5	0	1.55302	0	0	0	0	0	0	PACRGL	0	0	0	0	0	0	0	0	0	0	0	0
PALB2	5	0	6.13529	0	0	0	0	0	0	PALB2	0	0	0	0	0	0	0	0	0	0	0	0
PARP3	5	0	1.8604	0	0	0	0	0	0	PARP3	0	0	0	0	0	0	0	0	0	0	0	0
PCK1	5	0	2.4575	0	0	0	0	0	0	PCK1	0	0	0	0	0	0	0	0	0	0	0	0
PCOLCE	5	0	2.19531	0	0	0	0	0	0	PCOLCE	0	0	0	0	0	0	0	0	0	0	0	0
PHLDB1	5	0	1.87445	0	0	0	0	1	1	PHLDB1	0	0	0	0	0	0	0	0	0	0	0	0
PIGG	5	3	2.42144	0	0	0	0	0	0	PIGG	0	0	0	0	0	0	0	0	0	0	0	0
PINK1	5	1	2.05449	0	0	0	0	0	0	PINK1	0	0	0	0	0	0	0	0	0	0	0	0
PLCD1	5	0	2.26999	0	0	0	0	0	0	PLCD1	0	0	0	0	0	0	0	0	0	0	0	0
PLEKHM1	5	0	1.7793	0	0	1	0	0	0	PLEKHM1	0	0	0	0	0	0	0	0	0	0	0	0
POLE	5	0	4.75022	0	0	0	0	0	0	POLE	0	0	0	0	0	0	0	0	0	0	0	0
PRG4	5	0	2.7488	0	0	0	0	0	0	PRG4	0	0	0	0	0	0	0	0	0	0	0	0
PROM2	5	0	1.70781	0	0	0	0	0	0	PROM2	0	0	0	0	0	0	0	0	0	0	0	0
PTPRD	5	1	2.19508	0	0	0	0	0	0	PTPRD	0	0	0	0	0	0	0	0	0	0	0	0
QARS1	5	0	2.05935	0	0	0	0	0	0	QARS1	0	0	0	0	0	0	0	0	0	0	0	0
QPCT	5	0	1.77249	0	0	0	0	0	0	QPCT	0	0	0	0	0	0	0	0	0	0	0	0
RASGRP1	5	0	1.96478	0	0	0	0	0	0	RASGRP1	0	0	0	0	0	0	0	0	0	0	0	0
RBBP8	5	0	2.04735	0	0	0	0	0	0	RBBP8	0	0	0	0	0	0	0	0	0	0	0	0
RGS12	5	0	2.42529	0	0	0	0	0	0	RGS12	0	0	0	0	0	0	0	0	0	0	0	0
RIMS2	5	0	2.70938	0	0	0	0	0	0	RIMS2	0	0	0	0	0	0	0	0	0	0	0	0
RNASET2	5	0	1.72217	0	0	0	0	0	0	RNASET2	0	0	0	0	0	0	0	0	0	0	0	0
RRBP1	5	0	1.73407	0	0	0	0	0	0	RRBP1	0	0	0	0	0	0	0	0	0	0	0	0
RSL1D1	5	1	4.04447	0	0	0	0	0	0	RSL1D1	0	0	0	0	0	0	0	0	0	0	0	0
SCUBE2	5	0	2.9265	0	0	0	0	0	0	SCUBE2	0	0	0	0	0	0	0	0	0	0	0	0
SEC16A	5	0	3.20682	0	0	0	0	0	0	SEC16A	0	0	0	0	0	0	0	0	0	0	0	0
SERINC2	5	0	3.2144	0	0	0	0	0	0	SERINC2	0	0	0	0	0	0	0	0	0	0	0	0
SIAE	5	0	2.50718	0	0	0	0	0	0	SIAE	0	0	0	0	0	0	0	0	0	0	0	0
SLC12A4	5	0	2.19567	0	0	0	0	0	0	SLC12A4	0	0	0	0	0	0	0	0	0	0	0	0
SLC6A16	5	1	1.52889	0	0	0	0	0	0	SLC6A16	0	0	0	0	0	0	0	0	0	0	0	0
SLFN12L	5	0	1.56567	0	0	0	0	0	0	SLFN12L	0	0	0	0	0	0	0	0	0	0	0	0
SLIT3	5	0	2.62772	0	0	0	0	0	0	SLIT3	0	0	0	0	0	0	0	0	0	0	0	0
SLX4	5	0	2.52698	0	0	0	0	0	0	SLX4	0	0	0	0	0	0	0	0	0	0	0	0
SRRM1	5	0	2.01029	0	0	0	0	0	0	SRRM1	0	0	0	0	0	0	0	0	0	0	0	0
ST3GAL3	5	1	2.27673	0	0	0	0	0	0	ST3GAL3	0	0	0	0	0	0	0	0	0	0	0	0
STIM1	5	0	2.94265	0	0	0	0	0	0	STIM1	0	0	0	0	0	0	0	0	0	0	0	0
STON1-GTF2A1L	5	0	3.29314	0	0	0	0	0	0	STON1-GTF2A1L	0	0	0	0	0	0	0	0	0	0	0	0
SUN2	5	0	1.91273	0	0	0	0	0	0	SUN2	0	0	0	0	0	0	0	0	0	0	0	0
SYNM	5	4	2.06312	0	0	0	1	0	0	SYNM	0	0	0	0	0	0	0	0	0	0	0	0
TBC1D14	5	1	1.87693	0	0	0	0	0	0	TBC1D14	0	0	0	0	0	0	0	0	0	0	0	0
TGFBR2	5	0	2.26119	0	0	0	0	0	0	TGFBR2	0	0	0	0	0	0	0	0	0	0	0	0
THADA	5	1	3.82798	0	0	0	1	0	0	THADA	0	0	0	0	0	0	0	0	0	0	0	0
TIAM2	5	1	2.42584	0	0	0	0	0	0	TIAM2	0	0	0	0	0	0	0	0	0	0	0	0
TLR1	5	1	6.03504	0	0	0	0	0	0	TLR1	0	0	0	0	0	0	0	0	0	0	0	0
TMEM120A	5	2	1.60589	0	0	0	0	0	0	TMEM120A	0	0	0	0	0	0	0	0	0	0	0	0
TMPRSS3	5	0	2.12471	1	1	0	0	1	1	TMPRSS3	0	0	0	0	0	0	0	0	0	0	0	0
TNRC6C	5	0	3.24112	0	0	0	0	0	0	TNRC6C	0	0	0	0	0	0	0	0	0	0	0	0
TP53BP2	5	1	1.77414	0	0	0	1	0	0	TP53BP2	0	0	0	0	0	0	0	0	0	0	0	0
TRIM63	5	1	2.63786	0	0	0	0	0	0	TRIM63	0	0	0	0	0	0	0	0	0	0	0	0
TRIP10	5	0	2.12171	0	0	0	0	0	0	TRIP10	0	0	0	0	0	0	0	0	0	0	0	0
TRIP11	5	0	3.98453	0	0	0	0	0	0	TRIP11	0	0	0	0	0	0	0	0	0	0	0	0
TRPM1	5	0	4.72184	0	0	0	0	0	0	TRPM1	0	0	0	0	0	0	0	0	0	0	0	0
TTBK2	5	1	2.30382	0	0	0	0	0	0	TTBK2	0	0	0	0	0	0	0	0	0	0	0	0
TTI1	5	0	3.00506	0	0	0	0	0	0	TTI1	0	0	0	0	0	0	0	0	0	0	0	0
TTLL5	5	0	2.04481	0	0	0	0	0	0	TTLL5	0	0	0	0	0	0	0	0	0	0	0	0
TYK2	5	0	8.35313	0	0	0	0	0	0	TYK2	0	0	0	0	0	0	0	0	0	0	0	0
UBAP2	5	0	2.44973	0	0	0	0	0	0	UBAP2	0	0	0	0	0	0	0	0	0	0	0	0
UBXN10	5	5	1.60682	0	0	0	0	0	0	UBXN10	0	0	0	0	0	0	0	0	0	0	0	0
UNC45A	5	0	1.87269	0	0	0	0	0	0	UNC45A	0	0	0	0	0	0	0	0	0	0	0	0
UPF3A	5	1	1.81114	0	0	0	0	0	0	UPF3A	0	0	0	0	0	0	0	0	0	0	0	0
USP25	5	0	2.03881	0	0	0	0	0	0	USP25	0	0	0	0	0	0	0	0	0	0	0	0
WASHC3	5	0	1.88404	0	0	0	0	0	0	WASHC3	0	0	0	0	0	0	0	0	0	0	0	0
WDR20	5	3	3.50425	0	0	0	0	0	0	WDR20	0	0	0	0	0	0	0	0	0	0	0	0
WDR70	5	0	2.03067	0	0	0	0	0	0	WDR70	0	0	0	0	0	0	0	0	0	0	0	0
YLPM1	5	0	1.75886	0	0	0	1	0	0	YLPM1	0	0	0	0	0	0	0	0	0	0	0	0
ZNF28	5	2	2.36085	0	0	0	0	0	0	ZNF28	0	0	0	0	0	0	0	0	0	0	0	0
ZNF493	5	3	1.88406	0	0	0	0	0	0	ZNF493	0	0	0	0	0	0	0	0	0	0	0	0
ZNF525	5	5	1.38849	0	0	0	0	0	0	ZNF525	0	0	0	0	0	0	0	0	0	0	0	0
ZNF551	5	1	1.70536	0	0	0	0	0	0	ZNF551	0	0	0	0	0	0	0	0	0	0	0	0
ZNF615	5	1	1.44142	0	0	0	0	0	0	ZNF615	0	0	0	0	0	0	0	0	0	0	0	0
ZNF662	5	5	1.42932	0	0	0	0	0	0	ZNF662	0	0	0	0	0	0	0	0	0	0	0	0
ZNF778	5	1	2.45689	0	0	0	0	0	0	ZNF778	0	0	0	0	0	0	0	0	0	0	0	0
ZNF875	5	2	2.83938	0	0	0	0	0	0	ZNF875	0	0	0	0	0	0	0	0	0	0	0	0
ZSCAN21	5	0	1.74145	0	0	0	1	0	0	ZSCAN21	0	0	0	0	0	0	0	0	0	0	0	0
PCDHB5	4	0	3.65521	0	0	0	0	0	0	PCDHB5	0	0	0	0	0	0	0	0	0	0	0	0
ABCA1	4	0	2.22509	0	0	0	0	0	0	ABCA1	0	0	0	0	0	0	0	0	0	0	0	0
ABCG1	4	0	2.05998	0	0	0	1	0	0	ABCG1	0	0	0	0	0	0	0	0	0	0	0	0
ADAMTSL3	4	0	3.13066	0	0	0	0	0	0	ADAMTSL3	0	0	0	0	0	0	0	0	0	0	0	0
ADCY9	4	2	1.28101	0	0	1	0	0	0	ADCY9	0	0	0	0	0	0	0	0	0	0	0	0
ADGRA3	4	1	1.88062	0	0	0	0	0	0	ADGRA3	0	0	0	0	0	0	0	0	0	0	0	0
ADGRD1	4	0	1.2349	0	0	0	0	0	0	ADGRD1	0	0	0	0	0	0	0	0	0	0	0	0
ADGRF5	4	0	1.28036	0	0	0	0	0	0	ADGRF5	0	0	0	0	0	0	0	0	0	0	0	0
ADSS1	4	0	2.35875	0	0	0	0	0	0	ADSS1	0	0	0	0	0	0	0	0	0	0	0	0
AGTPBP1	4	1	1.38959	0	0	0	0	0	0	AGTPBP1	0	0	0	0	0	0	0	0	0	0	0	0
AK7	4	0	2.10705	0	0	0	0	0	0	AK7	0	0	0	0	0	0	0	0	0	0	0	0
AKNA	4	0	1.29122	0	0	0	0	0	0	AKNA	0	0	0	0	0	0	0	0	0	0	0	0
ALOX15	4	0	2.384	0	0	1	0	0	0	ALOX15	0	0	0	0	0	0	0	0	0	0	0	0
ANGPTL4	4	1	7.17898	0	0	0	0	0	0	ANGPTL4	0	0	0	0	0	0	0	0	0	0	0	0
ANKMY1	4	1	3.09141	0	0	0	0	0	0	ANKMY1	0	0	0	0	0	0	0	0	0	0	0	0
ANKRD35	4	2	2.01311	0	0	0	0	0	0	ANKRD35	0	0	0	0	0	0	0	0	0	0	0	0
ANXA6	4	0	1.88882	0	0	0	0	0	0	ANXA6	0	0	0	0	0	0	0	0	0	0	0	0
ANXA9	4	0	1.38648	0	0	1	0	0	0	ANXA9	0	0	0	0	0	0	0	0	0	0	0	0
APOBEC3G	4	2	1.34598	0	0	0	0	0	0	APOBEC3G	0	0	0	0	0	0	0	0	0	0	0	0
APOL1	4	3	5.17699	0	0	0	0	0	0	APOL1	0	0	0	0	0	0	0	0	0	0	0	0
ARFGAP3	4	0	1.66283	0	0	0	0	0	0	ARFGAP3	0	0	0	0	0	0	0	0	0	0	0	0
ARHGAP5	4	0	3.72735	0	0	0	0	0	0	ARHGAP5	0	0	0	0	0	0	0	0	0	0	0	0
ARHGEF40	4	1	1.55706	0	0	0	0	0	0	ARHGEF40	0	0	0	0	0	0	0	0	0	0	0	0
ARMC5	4	0	1.31149	0	0	0	0	0	0	ARMC5	0	0	0	0	0	0	0	0	0	0	0	0
ARSK	4	0	2.45583	0	0	1	0	0	0	ARSK	0	0	0	0	0	0	0	0	0	0	0	0
ATP6V1E1	4	0	1.60027	0	0	0	0	0	0	ATP6V1E1	0	0	0	0	0	0	0	0	0	0	0	0
ATXN7	4	1	1.89523	0	0	0	0	0	0	ATXN7	0	0	0	0	0	0	0	0	0	0	0	0
BACH1	4	0	2.1336	0	0	0	0	0	0	BACH1	0	0	0	0	0	0	0	0	0	0	0	0
BCL2L13	4	0	1.67357	0	0	1	0	0	0	BCL2L13	0	0	0	0	0	0	0	0	0	0	0	0
BDP1	4	2	2.72687	1	1	0	0	0	0	BDP1	0	0	0	0	0	0	0	0	0	0	0	0
BEND6	4	0	1.14889	0	0	0	0	0	0	BEND6	0	0	0	0	0	0	0	0	0	0	0	0
BHMT2	4	2	2.11024	0	0	0	0	0	0	BHMT2	0	0	0	0	0	0	0	0	0	0	0	0
BRPF3	4	0	3.10643	0	0	0	0	0	0	BRPF3	0	0	0	0	0	0	0	0	0	0	0	0
BTBD7	4	0	1.69038	0	0	0	0	0	0	BTBD7	0	0	0	0	0	0	0	0	0	0	0	0
C1D	4	0	1.64525	0	0	0	0	0	0	C1D	0	0	0	0	0	0	0	0	0	0	0	0
C8orf33	4	4	1.30488	0	0	0	0	0	0	C8orf33	0	0	0	0	0	0	0	0	0	0	0	0
CAD	4	0	3.42764	0	0	1	1	0	0	CAD	0	0	0	0	0	0	0	0	0	0	0	0
CAMKMT	4	2	1.04904	0	0	0	0	0	0	CAMKMT	0	0	0	0	0	0	0	0	0	0	0	0
CAMSAP1	4	0	2.54935	0	0	0	0	0	0	CAMSAP1	0	0	0	0	0	0	0	0	0	0	0	0
CAPG	4	0	1.384	0	0	0	0	0	0	CAPG	0	0	0	0	0	0	0	0	0	0	0	0
CAPN10	4	0	2.54103	0	0	0	0	0	0	CAPN10	0	0	0	0	0	0	0	0	0	0	0	0
CAPN3	4	0	1.94333	0	0	0	0	0	0	CAPN3	0	0	0	0	0	0	0	0	0	0	0	0
CASP12	4	0	4	0	0	0	0	0	0	CASP12	0	0	0	0	0	0	0	0	0	0	0	0
CAST	4	0	1.39719	0	0	0	0	0	0	CAST	0	0	0	0	0	0	0	0	0	0	0	0
CAT	4	0	1.65844	0	0	0	0	0	0	CAT	0	0	0	0	0	0	0	0	0	0	0	0
CC2D1B	4	1	1.36318	0	0	0	1	0	0	CC2D1B	0	0	0	0	0	0	0	0	0	0	0	0
CCDC150	4	0	2.12886	0	0	0	0	0	0	CCDC150	0	0	0	0	0	0	0	0	0	0	0	0
CCDC180	4	2	2.3446	0	0	0	0	0	0	CCDC180	0	0	0	0	0	0	0	0	0	0	0	0
CDC42BPA	4	0	1.98261	0	0	0	0	0	0	CDC42BPA	0	0	0	0	0	0	0	0	0	0	0	0
CDC42BPB	4	0	1.79961	0	0	0	0	0	0	CDC42BPB	0	0	0	0	0	0	0	0	0	0	0	0
CEMIP2	4	0	1.2334	0	0	0	0	0	0	CEMIP2	0	0	0	0	0	0	0	0	0	0	0	0
CENPO	4	3	1.39844	0	0	1	0	0	0	CENPO	0	0	0	0	0	0	0	0	0	0	0	0
CEP83	4	0	1.85243	0	0	0	0	0	0	CEP83	0	0	0	0	0	0	0	0	0	0	0	0
CEP95	4	0	1.77658	0	0	0	0	0	0	CEP95	0	0	0	0	0	0	0	0	0	0	0	0
CERS4	4	0	2.10913	0	0	0	0	0	0	CERS4	0	0	0	0	0	0	0	0	0	0	0	0
CFDP1	4	0	1.47993	0	0	0	0	0	0	CFDP1	0	0	0	0	0	0	0	0	0	0	0	0
CHD2	4	0	1.16451	0	0	0	0	0	0	CHD2	0	0	0	0	0	0	0	0	0	0	0	0
CHRNB1	4	0	1.69333	0	0	0	0	0	0	CHRNB1	0	0	0	0	0	0	0	0	0	0	0	0
CIAPIN1	4	0	1.40701	0	0	0	0	0	0	CIAPIN1	0	0	0	0	0	0	0	0	0	0	0	0
CIITA	4	0	1.542	0	0	0	1	0	0	CIITA	0	0	0	0	0	0	0	0	0	0	0	0
CNDP2	4	0	6.78206	0	0	0	0	0	0	CNDP2	0	0	0	0	0	0	0	0	0	0	0	0
CNTNAP4	4	0	1.34152	0	0	0	0	0	0	CNTNAP4	0	0	0	0	0	0	0	0	0	0	0	0
CNTROB	4	1	2.35382	0	0	0	0	0	0	CNTROB	0	0	0	0	0	0	0	0	0	0	0	0
COG4	4	0	1.71946	0	0	0	0	0	0	COG4	0	0	0	0	0	0	0	0	0	0	0	0
COL12A1	4	0	2.52813	0	0	0	0	0	0	COL12A1	0	0	0	0	0	0	0	0	0	0	0	0
COL27A1	4	0	1.64245	0	0	0	0	0	0	COL27A1	0	0	0	0	0	0	0	0	0	0	0	0
COLGALT2	4	2	1.6849	0	0	0	0	0	0	COLGALT2	0	0	0	0	0	0	0	0	0	0	0	0
COX7A2L	4	0	1.31388	0	0	0	0	0	0	COX7A2L	0	0	0	0	0	0	0	0	0	0	0	0
CPNE1	4	2	1.65017	0	0	0	0	0	0	CPNE1	0	0	0	0	0	0	0	0	0	0	0	0
CPXM1	4	0	3.71467	0	0	0	0	0	0	CPXM1	0	0	0	0	0	0	0	0	0	0	0	0
CREB3L2	4	0	2.15305	0	0	0	0	0	0	CREB3L2	0	0	0	0	0	0	0	0	0	0	0	0
CROT	4	4	3.61289	0	0	0	0	0	0	CROT	0	0	0	0	0	0	0	0	0	0	0	0
CYB5R4	4	2	1.651	0	0	0	0	0	0	CYB5R4	0	0	0	0	0	0	0	0	0	0	0	0
CYP39A1	4	0	3.20755	0	0	0	0	0	0	CYP39A1	0	0	0	0	0	0	0	0	0	0	0	0
CYTH1	4	0	1.72508	0	0	0	0	0	0	CYTH1	0	0	0	0	0	0	0	0	0	0	0	0
D2HGDH	4	0	1.52899	0	0	0	0	0	0	D2HGDH	0	0	0	0	0	0	0	0	0	0	0	0
DACT1	4	1	2.45178	0	0	0	0	0	0	DACT1	0	0	0	0	0	0	0	0	0	0	0	0
DCAF6	4	0	1.56636	0	0	0	0	0	0	DCAF6	0	0	0	0	0	0	0	0	0	0	0	0
DCLRE1C	4	1	2.34121	0	0	0	0	0	0	DCLRE1C	0	0	0	0	0	0	0	0	0	0	0	0
DCP1B	4	2	6.76286	0	0	0	0	0	0	DCP1B	0	0	0	0	0	0	0	0	0	0	0	0
DDX21	4	0	1.88565	0	0	0	0	0	0	DDX21	0	0	0	0	0	0	0	0	0	0	0	0
DENND1C	4	0	4.71187	0	0	0	0	0	0	DENND1C	0	0	0	0	0	0	0	0	0	0	0	0
DEPDC5	4	1	1.48143	0	0	0	0	0	0	DEPDC5	0	0	0	0	0	0	0	0	0	0	0	0
DHTKD1	4	2	2.68653	0	0	0	0	0	0	DHTKD1	0	0	0	0	0	0	0	0	0	0	0	0
DHX29	4	0	1.73464	0	0	1	0	0	0	DHX29	0	0	0	0	0	0	0	0	0	0	0	0
DHX58	4	1	2.43198	0	0	0	0	0	0	DHX58	0	0	0	0	0	0	0	0	0	0	0	0
DIAPH1	4	0	1.69401	1	1	1	0	0	0	DIAPH1	0	0	0	0	0	0	0	0	0	0	0	0
DIP2A	4	0	2.85715	0	0	0	0	0	0	DIP2A	0	0	0	0	0	0	0	0	0	0	0	0
DISC1	4	0	1.68056	0	0	1	0	0	0	DISC1	0	0	0	0	0	0	0	0	0	0	0	0
DISP1	4	0	1.38466	0	0	0	0	0	0	DISP1	0	0	0	0	0	0	0	0	0	0	0	0
DMKN	4	1	1.79639	0	0	0	0	0	0	DMKN	0	0	0	0	0	0	0	0	0	0	0	0
DMXL2	4	0	2.78923	1	1	0	0	0	0	DMXL2	0	0	0	0	0	0	0	0	0	0	0	0
DNAJB12	4	0	2.24345	0	0	0	0	0	0	DNAJB12	0	0	0	0	0	0	0	0	0	0	0	0
DNAJC21	4	0	2.73946	0	0	0	0	0	0	DNAJC21	0	0	0	0	0	0	0	0	0	0	0	0
DNASE1	4	0	2.55673	0	0	0	0	0	0	DNASE1	0	0	0	0	0	0	0	0	0	0	0	0
DNMBP	4	2	1.74633	0	0	0	0	0	0	DNMBP	0	0	0	0	0	0	0	0	0	0	0	0
DPH1	4	0	3.58811	0	0	0	0	0	0	DPH1	0	0	0	0	0	0	0	0	0	0	0	0
DPH6	4	0	1.33091	0	0	0	0	0	0	DPH6	0	0	0	0	0	0	0	0	0	0	0	0
DPY19L4	4	0	1.31067	0	0	0	0	0	0	DPY19L4	0	0	0	0	0	0	0	0	0	0	0	0
DYM	4	0	1.97015	0	0	0	0	0	0	DYM	0	0	0	0	0	0	0	0	0	0	0	0
DZIP3	4	0	1.32603	0	0	0	0	0	0	DZIP3	0	0	0	0	0	0	0	0	0	0	0	0
EEF1AKMT1	4	0	1.29156	0	0	0	0	0	0	EEF1AKMT1	0	0	0	0	0	0	0	0	0	0	0	0
EFHB	4	2	2.448	0	0	0	0	0	0	EFHB	0	0	0	0	0	0	0	0	0	0	0	0
EFS	4	0	1.24404	0	0	0	0	0	0	EFS	0	0	0	0	0	0	0	0	0	0	0	0
EGFR	4	0	2.10223	0	0	0	0	0	0	EGFR	0	0	0	0	0	0	0	0	0	0	0	0
ELP3	4	0	1.78078	0	0	0	0	0	0	ELP3	0	0	0	0	0	0	0	0	0	0	0	0
ENDOV	4	1	2.9671	0	0	0	0	0	0	ENDOV	0	0	0	0	0	0	0	0	0	0	0	0
ENTPD3	4	1	2.11027	0	0	0	0	0	0	ENTPD3	0	0	0	0	0	0	0	0	0	0	0	0
ENTPD4	4	1	1.33408	0	0	0	0	0	0	ENTPD4	0	0	0	0	0	0	0	0	0	0	0	0
ENTPD6	4	1	1.41949	0	0	0	0	0	0	ENTPD6	0	0	0	0	0	0	0	0	0	0	0	0
EPB41L3	4	0	2.44731	0	0	0	0	0	0	EPB41L3	0	0	0	0	0	0	0	0	0	0	0	0
EPRS1	4	0	7.0245	0	0	0	0	0	0	EPRS1	0	0	0	0	0	0	0	0	0	0	0	0
EPS8	4	1	1.57629	1	1	0	0	0	0	EPS8	0	0	0	0	0	0	0	0	0	0	0	0
ERCC2	4	0	1.73963	0	0	0	0	0	0	ERCC2	0	0	0	0	0	0	0	0	0	0	0	0
ETFDH	4	0	1.64574	0	0	0	0	0	0	ETFDH	0	0	0	0	0	0	0	0	0	0	0	0
ETNK2	4	0	1.44855	0	0	0	0	0	0	ETNK2	0	0	0	0	0	0	0	0	0	0	0	0
EVC	4	1	1.4954	0	0	0	0	0	0	EVC	0	0	0	0	0	0	0	0	0	0	0	0
EXOSC10	4	0	2.00978	0	0	0	0	0	0	EXOSC10	0	0	0	0	0	0	0	0	0	0	0	0
EYA2	4	0	1.78452	0	0	0	0	0	0	EYA2	0	0	0	0	0	0	0	0	0	0	0	0
FAM126A	4	1	1.67261	0	0	0	0	0	0	FAM126A	0	0	0	0	0	0	0	0	0	0	0	0
FAM193A	4	0	1.59741	0	0	0	0	0	0	FAM193A	0	0	0	0	0	0	0	0	0	0	0	0
FAM20A	4	0	1.62561	0	0	0	0	0	0	FAM20A	0	0	0	0	0	0	0	0	0	0	0	0
FAN1	4	0	1.85222	0	0	0	0	0	0	FAN1	0	0	0	0	0	0	0	0	0	0	0	0
FANCA	4	1	2.74351	0	0	0	0	0	0	FANCA	0	0	0	0	0	0	0	0	0	0	0	0
FARSB	4	0	2.48813	0	0	0	0	0	0	FARSB	0	0	0	0	0	0	0	0	0	0	0	0
FBLIM1	4	2	1.5796	0	0	0	0	0	0	FBLIM1	0	0	0	0	0	0	0	0	0	0	0	0
FBLN2	4	0	2.90267	0	0	0	0	0	0	FBLN2	0	0	0	0	0	0	0	0	0	0	0	0
FBXW8	4	2	2.08197	0	0	0	0	0	0	FBXW8	0	0	0	0	0	0	0	0	0	0	0	0
FCHSD1	4	0	1.88811	0	0	0	0	0	0	FCHSD1	0	0	0	0	0	0	0	0	0	0	0	0
FGGY	4	0	2.3386	0	0	0	0	0	0	FGGY	0	0	0	0	0	0	0	0	0	0	0	0
FMNL1	4	0	2.77738	0	0	0	0	0	0	FMNL1	0	0	0	0	0	0	0	0	0	0	0	0
FOLH1	4	0	1.56697	0	0	1	0	0	0	FOLH1	0	0	0	0	0	0	0	0	0	0	0	0
FTO	4	1	3.9548	0	0	0	0	1	0	FTO	0	0	0	0	0	0	0	0	0	0	0	0
FURIN	4	0	2.67226	0	0	1	0	0	0	FURIN	0	0	0	0	0	0	0	0	0	0	0	0
FYCO1	4	1	4.09173	0	0	0	0	0	0	FYCO1	0	0	0	0	0	0	0	0	0	0	0	0
GALNT3	4	1	1.41476	0	0	0	0	0	0	GALNT3	0	0	0	0	0	0	0	0	0	0	0	0
GFPT2	4	0	1.63321	0	0	0	0	0	0	GFPT2	0	0	0	0	0	0	0	0	0	0	0	0
GNL2	4	0	2.50737	0	0	1	0	0	0	GNL2	0	0	0	0	0	0	0	0	0	0	0	0
GPBP1L1	4	0	1.70771	0	0	0	0	1	0	GPBP1L1	0	0	0	0	0	0	0	0	0	0	0	0
GPN1	4	0	1.45	0	0	0	0	0	0	GPN1	0	0	0	0	0	0	0	0	0	0	0	0
GPR180	4	1	1.26713	0	0	0	0	0	0	GPR180	0	0	0	0	0	0	0	0	0	0	0	0
GRIN2C	4	0	1.195	0	0	0	0	0	0	GRIN2C	0	0	0	0	0	0	0	0	0	0	0	0
GSTZ1	4	2	2.03271	0	0	0	0	0	0	GSTZ1	0	0	0	0	0	0	0	0	0	0	0	0
HBS1L	4	1	2.46739	0	0	0	0	0	0	HBS1L	0	0	0	0	0	0	0	0	0	0	0	0
HDAC4	4	0	2.96721	0	0	0	0	0	0	HDAC4	0	0	0	0	0	0	0	0	0	0	0	0
HEATR6	4	0	1.4758	0	0	0	0	0	0	HEATR6	0	0	0	0	0	0	0	0	0	0	0	0
HECW1	4	0	1.41908	0	0	0	0	0	0	HECW1	0	0	0	0	0	0	0	0	0	0	0	0
HERC3	4	1	1.14863	0	0	0	0	0	0	HERC3	0	0	0	0	0	0	0	0	0	0	0	0
HGSNAT	4	0	1.80377	0	0	0	0	0	0	HGSNAT	0	0	0	0	0	0	0	0	0	0	0	0
HHATL	4	1	1.71582	0	0	0	0	0	0	HHATL	0	0	0	0	0	0	0	0	0	0	0	0
HLA-B	4	1	3.41536	0	0	0	0	0	0	HLA-B	0	0	0	0	0	0	0	0	0	0	0	0
HLA-DOA	4	0	3.21036	0	0	0	0	0	0	HLA-DOA	0	0	0	0	0	0	0	0	0	0	0	0
HMGCLL1	4	1	1.9738	0	0	0	0	0	0	HMGCLL1	0	0	0	0	0	0	0	0	0	0	0	0
HYOU1	4	0	2.101	0	0	0	0	0	0	HYOU1	0	0	0	0	0	0	0	0	0	0	0	0
ICA1	4	0	1.49905	0	0	1	0	0	0	ICA1	0	0	0	0	0	0	0	0	0	0	0	0
IFT122	4	0	4.80369	0	0	0	0	0	0	IFT122	0	0	0	0	0	0	0	0	0	0	0	0
IGFBP1	4	0	1.17606	0	0	0	0	0	0	IGFBP1	0	0	0	0	0	0	0	0	0	0	0	0
IGSF10	4	7	6.0757	0	0	0	0	0	0	IGSF10	0	0	0	0	0	0	0	0	0	0	0	0
IGSF9B	4	1	3.10095	0	0	0	0	0	0	IGSF9B	0	0	0	0	0	0	0	0	0	0	0	0
IL17RC	4	0	4.72686	0	0	0	0	0	0	IL17RC	0	0	0	0	0	0	0	0	0	0	0	0
IPPK	4	0	1.34547	0	0	0	0	0	0	IPPK	0	0	0	0	0	0	0	0	0	0	0	0
IQCE	4	0	2.83783	0	0	0	0	0	0	IQCE	0	0	0	0	0	0	0	0	0	0	0	0
IQCK	4	0	2.2332	0	0	0	0	0	0	IQCK	0	0	0	0	0	0	0	0	0	0	0	0
IQSEC3	4	0	1.86312	0	0	0	0	0	0	IQSEC3	0	0	0	0	0	0	0	0	0	0	0	0
KCNAB2	4	0	1.26128	0	0	0	0	0	0	KCNAB2	0	0	0	0	0	0	0	0	0	0	0	0
KDM5B	4	0	6.8488	0	0	1	0	0	0	KDM5B	0	0	0	0	0	0	0	0	0	0	0	0
KIAA1549	4	0	1.4108	0	0	0	0	0	0	KIAA1549	0	0	0	0	0	0	0	0	0	0	0	0
KIF19	4	1	2.7625	0	0	0	0	0	0	KIF19	0	0	0	0	0	0	0	0	0	0	0	0
KIF1A	4	0	1.72445	0	0	0	0	0	0	KIF1A	0	0	0	0	0	0	0	0	0	0	0	0
KIFAP3	4	0	1.8532	0	0	0	0	0	0	KIFAP3	0	0	0	0	0	0	0	0	0	0	0	0
KNTC1	4	2	1.48684	0	0	0	0	0	0	KNTC1	0	0	0	0	0	0	0	0	0	0	0	0
LAPTM4B	4	0	1.42283	0	0	0	0	0	0	LAPTM4B	0	0	0	0	0	0	0	0	0	0	0	0
LCMT2	4	0	1.34843	0	0	0	0	0	0	LCMT2	0	0	0	0	0	0	0	0	0	0	0	0
LGALS3	4	0	2.29409	0	0	0	0	0	0	LGALS3	0	0	0	0	0	0	0	0	0	0	0	0
LIMCH1	4	0	2.07173	0	0	0	0	0	0	LIMCH1	0	0	0	0	0	0	0	0	0	0	0	0
LIMD1	4	0	1.55139	0	0	0	0	0	0	LIMD1	0	0	0	0	0	0	0	0	0	0	0	0
LNX1	4	0	2.6076	0	0	0	0	0	0	LNX1	0	0	0	0	0	0	0	0	0	0	0	0
LOXL4	4	0	1.77486	0	0	0	0	0	0	LOXL4	0	0	0	0	0	0	0	0	0	0	0	0
LRIG3	4	0	1.56605	0	0	0	0	0	0	LRIG3	0	0	0	0	0	0	0	0	0	0	0	0
LRP5	4	0	2.13284	0	0	0	0	0	0	LRP5	0	0	0	0	0	0	0	0	0	0	0	0
LRPAP1	4	0	2.03648	0	0	0	0	0	0	LRPAP1	0	0	0	0	0	0	0	0	0	0	0	0
LTBP3	4	1	1.5762	0	0	0	0	0	0	LTBP3	0	0	0	0	0	0	0	0	0	0	0	0
MANBA	4	0	5.65192	1	0	0	0	0	0	MANBA	0	0	0	0	0	0	0	0	0	0	0	0
MAP1B	4	0	1.81561	0	0	0	0	0	0	MAP1B	0	0	0	0	0	0	0	0	0	0	0	0
MAP7D2	4	1	1.23266	0	0	0	0	1	0	MAP7D2	0	0	0	0	0	0	0	0	0	0	0	0
MATN2	4	0	6.14781	0	0	0	0	0	0	MATN2	0	0	0	0	0	0	0	0	0	0	0	0
MBOAT1	4	2	5.66383	0	0	0	0	0	0	MBOAT1	0	0	0	0	0	0	0	0	0	0	0	0
MCF2L	4	0	3.65155	0	0	0	0	0	0	MCF2L	0	0	0	0	0	0	0	0	0	0	0	0
MCM3AP	4	1	1.96373	0	0	1	0	0	0	MCM3AP	0	0	0	0	0	0	0	0	0	0	0	0
MED23	4	1	1.49624	0	0	0	0	0	0	MED23	0	0	0	0	0	0	0	0	0	0	0	0
MERTK	4	0	1.88908	0	0	0	0	0	0	MERTK	0	0	0	0	0	0	0	0	0	0	0	0
METTL2A	4	0	1.38739	0	0	0	0	0	0	METTL2A	0	0	0	0	0	0	0	0	0	0	0	0
MFSD14B	4	0	1.30295	0	0	0	0	0	0	MFSD14B	0	0	0	0	0	0	0	0	0	0	0	0
MGA	4	0	4.4551	0	0	0	0	0	0	MGA	0	0	0	0	0	0	0	0	0	0	0	0
MGLL	4	0	1.51283	0	0	0	0	0	0	MGLL	0	0	0	0	0	0	0	0	0	0	0	0
MICAL3	4	0	1.74933	0	0	0	0	0	0	MICAL3	0	0	0	0	0	0	0	0	0	0	0	0
MIPEP	4	0	1.95894	0	0	0	0	0	0	MIPEP	0	0	0	0	0	0	0	0	0	0	0	0
MLH3	4	0	1.91789	0	0	0	0	0	0	MLH3	0	0	0	0	0	0	0	0	0	0	0	0
MLXIPL	4	0	1.54324	0	0	0	0	0	0	MLXIPL	0	0	0	0	0	0	0	0	0	0	0	0
MMP19	4	2	1.83732	0	0	0	0	0	0	MMP19	0	0	0	0	0	0	0	0	0	0	0	0
MR1	4	0	1.17391	0	0	0	0	0	0	MR1	0	0	0	0	0	0	0	0	0	0	0	0
MRPL38	4	0	4.97151	0	0	0	0	0	0	MRPL38	0	0	0	0	0	0	0	0	0	0	0	0
MSANTD2	4	0	1.74043	0	0	0	0	0	0	MSANTD2	0	0	0	0	0	0	0	0	0	0	0	0
MTG2	4	0	2.24366	0	0	0	0	0	0	MTG2	0	0	0	0	0	0	0	0	0	0	0	0
MTHFSD	4	0	1.349	0	0	0	0	0	0	MTHFSD	0	0	0	0	0	0	0	0	0	0	0	0
MTMR6	4	0	1.37425	0	0	0	0	0	0	MTMR6	0	0	0	0	0	0	0	0	0	0	0	0
MTO1	4	0	1.55883	0	0	0	0	0	0	MTO1	0	0	0	0	0	0	0	0	0	0	0	0
MTSS1	4	0	1.40499	0	0	1	0	0	0	MTSS1	0	0	0	0	0	0	0	0	0	0	0	0
MUS81	4	0	6.63998	0	0	0	0	0	0	MUS81	0	0	0	0	0	0	0	0	0	0	0	0
MYCBP2	4	0	2.10863	0	0	0	0	0	0	MYCBP2	0	0	0	0	0	0	0	0	0	0	0	0
MZF1	4	2	2.75749	0	0	0	0	0	0	MZF1	0	0	0	0	0	0	0	0	0	0	0	0
NAGK	4	0	1.51404	0	0	0	0	0	0	NAGK	0	0	0	0	0	0	0	0	0	0	0	0
NBPF3	4	3	3.37616	0	0	0	0	0	0	NBPF3	0	0	0	0	0	0	0	0	0	0	0	0
NCAM1	4	2	3.29014	0	0	0	0	0	0	NCAM1	0	0	0	0	0	0	0	0	0	0	0	0
NCBP3	4	0	1.80028	0	0	0	0	0	0	NCBP3	0	0	0	0	0	0	0	0	0	0	0	0
NCF1	4	0	1.80824	0	0	0	0	0	0	NCF1	0	0	0	0	0	0	0	0	0	0	0	0
NCOA3	4	0	2.39435	0	0	1	0	0	0	NCOA3	0	0	0	0	0	0	0	0	0	0	0	0
NDRG1	4	1	2.04301	0	0	0	0	0	0	NDRG1	0	0	0	0	0	0	0	0	0	0	0	0
NDUFA13	4	0	1.42922	0	0	0	0	0	0	NDUFA13	0	0	0	0	0	0	0	0	0	0	0	0
NEIL3	4	0	2.79895	0	0	0	0	0	0	NEIL3	0	0	0	0	0	0	0	0	0	0	0	0
NEK1	4	2	3.70906	0	0	0	0	0	0	NEK1	0	0	0	0	0	0	0	0	0	0	0	0
NEO1	4	0	2.49148	0	0	0	0	0	0	NEO1	0	0	0	0	0	0	0	0	0	0	0	0
NID2	4	0	8.19022	0	0	0	0	1	1	NID2	0	0	0	0	0	0	0	0	0	0	0	0
NME4	4	0	1.90269	0	0	0	0	0	0	NME4	0	0	0	0	0	0	0	0	0	0	0	0
NOL8	4	0	5.83182	0	0	1	0	0	0	NOL8	0	0	0	0	0	0	0	0	0	0	0	0
NOMO1	4	1	1.34956	0	0	0	0	0	0	NOMO1	0	0	0	0	0	0	0	0	0	0	0	0
NOMO3	4	0	1.19857	0	0	0	0	0	0	NOMO3	0	0	0	0	0	0	0	0	0	0	0	0
NPDC1	4	0	2.0615	0	0	0	0	0	0	NPDC1	0	0	0	0	0	0	0	0	0	0	0	0
NPNT	4	0	1.71675	0	0	0	0	0	0	NPNT	0	0	0	0	0	0	0	0	0	0	0	0
NT5C3B	4	0	1.72858	0	0	0	0	0	0	NT5C3B	0	0	0	0	0	0	0	0	0	0	0	0
NUBP1	4	0	1.49697	0	0	0	0	0	0	NUBP1	0	0	0	0	0	0	0	0	0	0	0	0
NUP205	4	0	2.1054	0	0	0	0	0	0	NUP205	0	0	0	0	0	0	0	0	0	0	0	0
OS9	4	1	1.65943	0	0	0	0	0	0	OS9	0	0	0	0	0	0	0	0	0	0	0	0
P4HA2	4	0	1.94154	0	0	0	0	0	0	P4HA2	0	0	0	0	0	0	0	0	0	0	0	0
P4HB	4	0	2.06968	0	0	0	0	0	0	P4HB	0	0	0	0	0	0	0	0	0	0	0	0
PADI2	4	2	2.61612	0	0	0	0	0	0	PADI2	0	0	0	0	0	0	0	0	0	0	0	0
PBXIP1	4	1	2.18426	0	0	0	0	0	0	PBXIP1	0	0	0	0	0	0	0	0	0	0	0	0
PC	4	1	1.72567	0	0	0	0	0	0	PC	0	0	0	0	0	0	0	0	0	0	0	0
PCGF3	4	1	2.80565	0	0	0	0	0	0	PCGF3	0	0	0	0	0	0	0	0	0	0	0	0
PCK2	4	0	4.20412	0	0	0	0	0	0	PCK2	0	0	0	0	0	0	0	0	0	0	0	0
PCSK7	4	0	1.51682	0	0	0	0	0	0	PCSK7	0	0	0	0	0	0	0	0	0	0	0	0
PHACTR1	4	1	2.56322	0	0	0	0	0	0	PHACTR1	0	0	0	0	0	0	0	0	0	0	0	0
PHACTR2	4	0	1.62632	0	0	0	0	0	0	PHACTR2	0	0	0	0	0	0	0	0	0	0	0	0
PHGDH	4	0	2.89362	0	0	0	0	0	0	PHGDH	0	0	0	0	0	0	0	0	0	0	0	0
PHLPP2	4	0	4.17083	0	0	0	0	0	0	PHLPP2	0	0	0	0	0	0	0	0	0	0	0	0
PIK3C3	4	3	1.87855	0	0	0	0	0	0	PIK3C3	0	0	0	0	0	0	0	0	0	0	0	0
PKD2	4	0	1.80771	0	0	0	0	0	0	PKD2	0	0	0	0	0	0	0	0	0	0	0	0
PLD1	4	0	1.91705	0	0	0	0	0	0	PLD1	0	0	0	0	0	0	0	0	0	0	0	0
PMEL	4	1	2.22528	0	0	0	0	0	0	PMEL	0	0	0	0	0	0	0	0	0	0	0	0
PMS1	4	0	2.65631	0	0	0	0	0	0	PMS1	0	0	0	0	0	0	0	0	0	0	0	0
PP2D1	4	0	2.6531	0	0	0	0	0	0	PP2D1	0	0	0	0	0	0	0	0	0	0	0	0
PPP1R12C	4	0	2.39073	0	0	0	0	0	0	PPP1R12C	0	0	0	0	0	0	0	0	0	0	0	0
PPP6R3	4	0	1.65208	0	0	0	0	0	0	PPP6R3	0	0	0	0	0	0	0	0	0	0	0	0
PRKD1	4	0	1.59912	0	0	0	0	0	0	PRKD1	0	0	0	0	0	0	0	0	0	0	0	0
PRKDC	4	0	4.64207	0	0	0	0	0	0	PRKDC	0	0	0	0	0	0	0	0	0	0	0	0
PTPN14	4	0	2.81702	0	0	0	0	0	0	PTPN14	0	0	0	0	0	0	0	0	0	0	0	0
PTPRC	4	0	0.849652	0	0	0	0	0	0	PTPRC	0	0	0	0	0	0	0	0	0	0	0	0
PTPRF	4	1	2.34255	0	0	0	0	0	0	PTPRF	0	0	0	0	0	0	0	0	0	0	0	0
PTPRG	4	0	2.11952	0	0	0	0	0	0	PTPRG	0	0	0	0	0	0	0	0	0	0	0	0
PTPRK	4	0	1.71594	0	0	0	0	0	0	PTPRK	0	0	0	0	0	0	0	0	0	0	0	0
QPRT	4	2	1.3886	0	0	0	0	0	0	QPRT	0	0	0	0	0	0	0	0	0	0	0	0
RAB11FIP5	4	0	1.87176	0	0	0	0	0	0	RAB11FIP5	0	0	0	0	0	0	0	0	0	0	0	0
RANBP2	4	0	2.52225	0	0	0	0	0	0	RANBP2	0	0	0	0	0	0	0	0	0	0	0	0
RBBP6	4	0	1.54368	0	0	0	0	0	0	RBBP6	0	0	0	0	0	0	0	0	0	0	0	0
RBFOX1	4	0	1.65042	0	0	0	0	0	0	RBFOX1	0	0	0	0	0	0	0	0	0	0	0	0
RBM19	4	0	4.25278	0	0	0	0	0	0	RBM19	0	0	0	0	0	0	0	0	0	0	0	0
REV1	4	0	2.03013	0	0	0	0	0	0	REV1	0	0	0	0	0	0	0	0	0	0	0	0
RHOBTB1	4	0	1.81348	0	0	0	0	0	0	RHOBTB1	0	0	0	0	0	0	0	0	0	0	0	0
RIOX2	4	0	4.20946	0	0	0	0	0	0	RIOX2	0	0	0	0	0	0	0	0	0	0	0	0
RIPOR2	4	0	1.30483	0	1	0	0	0	0	RIPOR2	0	0	0	0	0	0	0	0	0	0	0	0
RNASEL	4	3	3.94785	0	0	0	0	0	0	RNASEL	0	0	0	0	0	0	0	0	0	0	0	0
ROBO1	4	1	2.42042	0	0	0	0	0	0	ROBO1	0	0	0	0	0	0	0	0	0	0	0	0
RPE	4	1	1.91768	0	0	0	0	0	0	RPE	0	0	0	0	0	0	0	0	0	0	0	0
RPS6KC1	4	0	2.391	0	0	0	0	0	0	RPS6KC1	0	0	0	0	0	0	0	0	0	0	0	0
SBF1	4	0	3.82884	0	0	0	0	0	0	SBF1	0	0	0	0	0	0	0	0	0	0	0	0
SBF2	4	0	2.06525	0	0	1	0	0	0	SBF2	0	0	0	0	0	0	0	0	0	0	0	0
SCYL1	4	0	1.02135	0	0	0	0	0	0	SCYL1	0	0	0	0	0	0	0	0	0	0	0	0
SEC24D	4	0	3.36299	0	0	0	0	0	0	SEC24D	0	0	0	0	0	0	0	0	0	0	0	0
SEMA5A	4	0	1.71595	0	0	0	0	0	0	SEMA5A	0	0	0	0	0	0	0	0	0	0	0	0
SEPTIN10	4	3	4.18395	0	0	0	0	0	0	SEPTIN10	0	0	0	0	0	0	0	0	0	0	0	0
SERPINA5	4	0	2.11616	0	0	0	0	0	0	SERPINA5	0	0	0	0	0	0	0	0	0	0	0	0
SETD2	4	2	2.68762	0	0	0	0	0	0	SETD2	0	0	0	0	0	0	0	0	0	0	0	0
SIPA1L2	4	0	1.47542	0	0	1	0	0	0	SIPA1L2	0	0	0	0	0	0	0	0	0	0	0	0
SLC11A2	4	0	1.95905	0	0	0	0	0	0	SLC11A2	0	0	0	0	0	0	0	0	0	0	0	0
SLC1A1	4	0	1.34259	0	0	0	0	0	0	SLC1A1	0	0	0	0	0	0	0	0	0	0	0	0
SLC22A17	4	0	1.29185	0	0	0	0	0	0	SLC22A17	0	0	0	0	0	0	0	0	0	0	0	0
SLC24A5	4	2	1.5139	0	0	0	0	0	0	SLC24A5	0	0	0	0	0	0	0	0	0	0	0	0
SLC25A42	4	0	2.11298	0	0	0	0	0	0	SLC25A42	0	0	0	0	0	0	0	0	0	0	0	0
SLC26A4	4	1	2.85557	1	1	0	0	0	0	SLC26A4	0	0	0	0	0	0	0	0	0	0	0	0
SLC35G1	4	0	1.3121	0	0	0	0	0	0	SLC35G1	0	0	0	0	0	0	0	0	0	0	0	0
SLC36A1	4	3	1.76435	0	0	0	0	0	0	SLC36A1	0	0	0	0	0	0	0	0	0	0	0	0
SLC38A10	4	0	2.63421	0	0	0	0	0	0	SLC38A10	0	0	0	0	0	0	0	0	0	0	0	0
SLC9A4	4	1	1.77304	0	0	0	0	0	0	SLC9A4	0	0	0	0	0	0	0	0	0	0	0	0
SNX19	4	1	3.00964	0	0	0	0	0	0	SNX19	0	0	0	0	0	0	0	0	0	0	0	0
SPRY1	4	0	1.34374	0	0	0	0	0	0	SPRY1	0	0	0	0	0	0	0	0	0	0	0	0
SPTLC3	4	3	1.51219	0	0	0	0	0	0	SPTLC3	0	0	0	0	0	0	0	0	0	0	0	0
SRA1	4	1	1.34302	0	0	0	0	0	0	SRA1	0	0	0	0	0	0	0	0	0	0	0	0
SRFBP1	4	0	1.34	0	0	0	0	0	0	SRFBP1	0	0	0	0	0	0	0	0	0	0	0	0
STK16	4	0	4.92039	0	0	0	0	0	0	STK16	0	0	0	0	0	0	0	0	0	0	0	0
STS	4	0	1.34855	0	0	0	0	0	0	STS	0	0	0	0	0	0	0	0	0	0	0	0
SUCLG2	4	0	1.62298	0	0	0	0	0	0	SUCLG2	0	0	0	0	0	0	0	0	0	0	0	0
SYDE1	4	0	1.61324	0	0	0	0	0	0	SYDE1	0	0	0	0	0	0	0	0	0	0	0	0
TAF4	4	0	2.2802	0	0	0	0	0	0	TAF4	0	0	0	0	0	0	0	0	0	0	0	0
TBC1D32	4	1	2.83501	0	0	0	0	0	0	TBC1D32	0	0	0	0	0	0	0	0	0	0	0	0
TBC1D8	4	0	1.53704	0	0	0	0	0	0	TBC1D8	0	0	0	0	0	0	0	0	0	0	0	0
TBX15	4	0	1.28838	0	0	0	0	0	0	TBX15	0	0	0	0	0	0	0	0	0	0	0	0
TET2	4	1	1.49764	0	0	1	0	0	0	TET2	0	0	0	0	0	0	0	0	0	0	0	0
TEX2	4	0	1.48278	0	0	0	0	0	0	TEX2	0	0	0	0	0	0	0	0	0	0	0	0
TKT	4	2	1.5787	0	0	0	0	0	0	TKT	0	0	0	0	0	0	0	0	0	0	0	0
TMCC3	4	0	1.9446	0	0	0	0	0	0	TMCC3	0	0	0	0	0	0	0	0	0	0	0	0
TMCO3	4	0	3.0153	0	0	0	0	0	0	TMCO3	0	0	0	0	0	0	0	0	0	0	0	0
TMEM242	4	0	1.1678	0	0	0	0	0	0	TMEM242	0	0	0	0	0	0	0	0	0	0	0	0
TMOD3	4	0	1.55576	0	0	1	0	0	0	TMOD3	0	0	0	0	0	0	0	0	0	0	0	0
TMTC1	4	2	1.42461	0	0	0	0	0	0	TMTC1	0	0	0	0	0	0	0	0	0	0	0	0
TOM1	4	0	2.60053	0	0	0	0	0	0	TOM1	0	0	0	0	0	0	0	0	0	0	0	0
TP53BP1	4	1	1.76915	0	0	0	0	0	0	TP53BP1	0	0	0	0	0	0	0	0	0	0	0	0
TPP1	4	3	1.80401	0	0	0	0	0	0	TPP1	0	0	0	0	0	0	0	0	0	0	0	0
TRAPPC9	4	0	2.63387	0	0	0	0	0	0	TRAPPC9	0	0	0	0	0	0	0	0	0	0	0	0
TRIM22	4	2	1.49837	0	0	0	0	0	0	TRIM22	0	0	0	0	0	0	0	0	0	0	0	0
TRIM56	4	0	1.30778	0	0	0	1	0	0	TRIM56	0	0	0	0	0	0	0	0	0	0	0	0
TSC22D4	4	0	3.10266	0	0	0	0	0	0	TSC22D4	0	0	0	0	0	0	0	0	0	0	0	0
TSR1	4	0	8.74257	0	0	0	1	0	0	TSR1	0	0	0	0	0	0	0	0	0	0	0	0
TTYH3	4	0	2.08354	0	0	0	0	0	0	TTYH3	0	0	0	0	0	0	0	0	0	0	0	0
UBN1	4	0	1.52518	0	0	0	0	0	0	UBN1	0	0	0	0	0	0	0	0	0	0	0	0
USP36	4	0	3.42615	0	0	0	0	0	0	USP36	0	0	0	0	0	0	0	0	0	0	0	0
USP38	4	1	1.37999	0	0	0	0	0	0	USP38	0	0	0	0	0	0	0	0	0	0	0	0
USP40	4	0	1.42995	0	0	0	0	0	0	USP40	0	0	0	0	0	0	0	0	0	0	0	0
USP47	4	0	1.49306	0	0	0	0	0	0	USP47	0	0	0	0	0	0	0	0	0	0	0	0
UTP15	4	0	3.23967	0	0	0	0	0	0	UTP15	0	0	0	0	0	0	0	0	0	0	0	0
VARS1	4	0	1.80243	0	0	1	0	0	0	VARS1	0	0	0	0	0	0	0	0	0	0	0	0
VARS2	4	1	2.41296	0	0	0	0	0	0	VARS2	0	0	0	0	0	0	0	0	0	0	0	0
VCPKMT	4	0	2.4781	0	0	0	0	0	0	VCPKMT	0	0	0	0	0	0	0	0	0	0	0	0
VEZT	4	0	1.51302	0	0	0	0	0	0	VEZT	0	0	0	0	0	0	0	0	0	0	0	0
VIT	4	11	3.41244	0	0	0	0	0	0	VIT	0	0	0	0	0	0	0	0	0	0	0	0
WDFY3	4	0	1.96562	0	0	0	0	0	0	WDFY3	0	0	0	0	0	0	0	0	0	0	0	0
WDR83	4	1	1.40418	0	0	0	0	0	0	WDR83	0	0	0	0	0	0	0	0	0	0	0	0
WNK2	4	0	2.11427	0	0	0	0	0	0	WNK2	0	0	0	0	0	0	0	0	0	0	0	0
WWC1	4	0	2.18054	0	0	0	0	0	0	WWC1	0	0	0	0	0	0	0	0	0	0	0	0
YBX1	4	1	1.52126	0	0	0	0	0	0	YBX1	0	0	0	0	0	0	0	0	0	0	0	0
YBX3	4	0	1.54425	0	0	0	0	0	0	YBX3	0	0	0	0	0	0	0	0	0	0	0	0
YIPF2	4	2	1.32497	0	0	0	0	0	0	YIPF2	0	0	0	0	0	0	0	0	0	0	0	0
ZBTB47	4	0	1.32556	0	0	0	0	0	0	ZBTB47	0	0	0	0	0	0	0	0	0	0	0	0
ZFAND4	4	0	1.69444	0	0	0	0	0	0	ZFAND4	0	0	0	0	0	0	0	0	0	0	0	0
ZFYVE16	4	1	1.71239	0	0	0	0	0	0	ZFYVE16	0	0	0	0	0	0	0	0	0	0	0	0
ZNF266	4	2	1.49728	0	0	0	0	0	0	ZNF266	0	0	0	0	0	0	0	0	0	0	0	0
ZNF317	4	1	1.08369	0	0	0	0	0	0	ZNF317	0	0	0	0	0	0	0	0	0	0	0	0
ZNF425	4	1	1.17553	0	0	0	0	0	0	ZNF425	0	0	0	0	0	0	0	0	0	0	0	0
ZNF43	4	30	4.26626	0	0	0	0	0	0	ZNF43	0	0	0	0	0	0	0	0	0	0	0	0
ZNF66	4	2	1.64687	0	0	0	0	0	0	ZNF66	0	0	0	0	0	0	0	0	0	0	0	0
ZNF665	4	1	1.58574	0	0	0	0	0	0	ZNF665	0	0	0	0	0	0	0	0	0	0	0	0
ZNF69	4	0	2.24277	0	0	0	0	0	0	ZNF69	0	0	0	0	0	0	0	0	0	0	0	0
ZNF700	4	0	2.67988	0	0	0	0	0	0	ZNF700	0	0	0	0	0	0	0	0	0	0	0	0
ZNF780B	4	2	1.63646	0	0	0	0	0	0	ZNF780B	0	0	0	0	0	0	0	0	0	0	0	0
ZNF814	4	1	2.00599	0	0	0	0	0	0	ZNF814	0	0	0	0	0	0	0	0	0	0	0	0
ZNF836	4	1	3.52895	0	0	0	0	0	0	ZNF836	0	0	0	0	0	0	0	0	0	0	0	0
ZSWIM4	4	0	4.16525	0	0	0	0	0	0	ZSWIM4	0	0	0	0	0	0	0	0	0	0	0	0
A2M	3	0	1.44033	0	0	0	0	0	0	A2M	0	0	0	0	0	0	0	0	0	0	0	0
AATK	3	0	2.53196	0	0	0	0	0	0	AATK	0	0	0	0	0	0	0	0	0	0	0	0
ABCA10	3	1	3.66791	0	0	0	0	0	0	ABCA10	0	0	0	0	0	0	0	0	0	0	0	0
ABCA6	3	0	3.06943	0	0	0	0	0	0	ABCA6	0	0	0	0	0	0	0	0	0	0	0	0
ABCA9	3	2	3.4057	0	0	0	0	0	0	ABCA9	0	0	0	0	0	0	0	0	0	0	0	0
ABCC10	3	0	2.80452	0	0	0	0	0	1	ABCC10	0	0	0	0	0	0	0	0	0	0	0	0
ABCC5	3	0	0.96526	0	0	0	0	0	0	ABCC5	0	0	0	0	0	0	0	0	0	0	0	0
ABCC8	3	0	0.606812	0	0	0	0	0	0	ABCC8	0	0	0	0	0	0	0	0	0	0	0	0
ACAD9	3	0	4.52951	0	0	0	0	0	0	ACAD9	0	0	0	0	0	0	0	0	0	0	0	0
ACADVL	3	0	1.61516	0	0	0	1	0	1	ACADVL	0	0	0	0	0	0	0	0	0	0	0	0
ACAP1	3	1	4.16696	0	0	0	0	0	0	ACAP1	0	0	0	0	0	0	0	0	0	0	0	0
ACAT2	3	0	1.10203	0	0	0	0	0	0	ACAT2	0	0	0	0	0	0	0	0	0	0	0	0
ACBD3	3	0	1.028	0	0	0	0	0	0	ACBD3	0	0	0	0	0	0	0	0	0	0	0	0
ACOT11	3	0	5.03663	0	0	0	0	0	0	ACOT11	0	0	0	0	0	0	0	0	0	0	0	0
ACOX2	3	1	1.05691	0	0	0	0	0	0	ACOX2	0	0	0	0	0	0	0	0	0	0	0	0
ACOX3	3	0	2.081	0	0	0	0	0	0	ACOX3	0	0	0	0	0	0	0	0	0	0	0	0
ACSM3	3	4	4.06397	0	0	0	0	0	0	ACSM3	0	0	0	0	0	0	0	0	0	0	0	0
ACY1	3	1	2.23258	0	0	0	0	0	0	ACY1	0	0	0	0	0	0	0	0	0	0	0	0
ADAM17	3	0	3.123	0	0	0	0	0	0	ADAM17	0	0	0	0	0	0	0	0	0	0	0	0
ADAM28	3	0	0.914091	0	0	0	0	0	0	ADAM28	0	0	0	0	0	0	0	0	0	0	0	0
ADAMTS9	3	0	1.78956	0	0	0	0	0	0	ADAMTS9	0	0	0	0	0	0	0	0	0	0	0	0
ADAMTSL4	3	0	5.70276	0	0	0	0	0	0	ADAMTSL4	0	0	0	0	0	0	0	0	0	0	0	0
ADCY5	3	0	0.539427	0	0	0	0	0	0	ADCY5	0	0	0	0	0	0	0	0	0	0	0	0
ADNP2	3	0	1.25684	0	0	0	0	0	0	ADNP2	0	0	0	0	0	0	0	0	0	0	0	0
ADPRH	3	2	1.25029	0	0	0	0	0	0	ADPRH	0	0	0	0	0	0	0	0	0	0	0	0
AEBP1	3	0	0.986487	0	0	1	0	0	0	AEBP1	0	0	0	0	0	0	0	0	0	0	0	0
AFAP1L2	3	0	3.7529	0	0	0	0	0	0	AFAP1L2	0	0	0	0	0	0	0	0	0	0	0	0
AFG1L	3	0	1.28349	0	0	0	0	0	0	AFG1L	0	0	0	0	0	0	0	0	0	0	0	0
AFTPH	3	0	1.37784	0	0	0	0	0	0	AFTPH	0	0	0	0	0	0	0	0	0	0	0	0
AHCYL1	3	0	1.07485	0	0	0	0	0	0	AHCYL1	0	0	0	0	0	0	0	0	0	0	0	0
AHDC1	3	0	2.749	0	0	0	1	0	0	AHDC1	0	0	0	0	0	0	0	0	0	0	0	0
AK3	3	0	1.13252	0	0	0	0	0	0	AK3	0	0	0	0	0	0	0	0	0	0	0	0
ALDH3B1	3	1	2.69939	0	0	0	0	0	0	ALDH3B1	0	0	0	0	0	0	0	0	0	0	0	0
ALDH4A1	3	0	6.37358	0	0	0	0	0	0	ALDH4A1	0	0	0	0	0	0	0	0	0	0	0	0
ALS2	3	0	2.76156	0	0	0	0	0	0	ALS2	0	0	0	0	0	0	0	0	0	0	0	0
AMACR	3	0	1.01172	0	0	0	0	0	0	AMACR	0	0	0	0	0	0	0	0	0	0	0	0
AMOTL2	3	0	1.49575	0	0	0	0	0	0	AMOTL2	0	0	0	0	0	0	0	0	0	0	0	0
AMT	3	0	1.09526	0	0	0	0	0	0	AMT	0	0	0	0	0	0	0	0	0	0	0	0
AMY2B	3	0	6.28162	0	0	0	0	0	0	AMY2B	0	0	0	0	0	0	0	0	0	0	0	0
ANAPC10	3	0	1.04385	0	0	0	0	0	0	ANAPC10	0	0	0	0	0	0	0	0	0	0	0	0
ANAPC5	3	0	0.867942	0	0	0	0	0	0	ANAPC5	0	0	0	0	0	0	0	0	0	0	0	0
ANKRD12	3	0	1.08925	0	0	0	0	0	0	ANKRD12	0	0	0	0	0	0	0	0	0	0	0	0
ANKRD17	3	0	1.18676	0	0	0	0	0	0	ANKRD17	0	0	0	0	0	0	0	0	0	0	0	0
ANKRD27	3	0	2.15464	0	0	0	0	0	0	ANKRD27	0	0	0	0	0	0	0	0	0	0	0	0
ANKRD6	3	1	1.18549	0	0	0	0	0	0	ANKRD6	0	0	0	0	0	0	0	0	0	0	0	0
AP1B1	3	0	1.70463	0	0	0	0	0	0	AP1B1	0	0	0	0	0	0	0	0	0	0	0	0
AP4B1	3	0	1.19747	0	0	0	0	0	0	AP4B1	0	0	0	0	0	0	0	0	0	0	0	0
APOL6	3	0	0.986432	0	0	0	0	0	0	APOL6	0	0	0	0	0	0	0	0	0	0	0	0
ARFGAP1	3	0	5.32127	0	0	0	0	0	0	ARFGAP1	0	0	0	0	0	0	0	0	0	0	0	0
ARHGAP24	3	0	1.13496	0	0	0	0	0	0	ARHGAP24	0	0	0	0	0	0	0	0	0	0	0	0
ARHGAP28	3	0	0.973672	0	0	0	0	0	0	ARHGAP28	0	0	0	0	0	0	0	0	0	0	0	0
ARHGEF17	3	0	4.42076	0	0	0	0	0	0	ARHGEF17	0	0	0	0	0	0	0	0	0	0	0	0
ARHGEF2	3	0	1.45971	0	0	0	0	0	0	ARHGEF2	0	0	0	0	0	0	0	0	0	0	0	0
ARID2	3	0	1.06067	0	0	0	0	0	0	ARID2	0	0	0	0	0	0	0	0	0	0	0	0
ARID5B	3	0	1.08196	0	0	0	0	1	0	ARID5B	0	0	0	0	0	0	0	0	0	0	0	0
ARMC10	3	0	1.86147	0	0	0	0	0	0	ARMC10	0	0	0	0	0	0	0	0	0	0	0	0
ARRDC2	3	0	2.16471	0	0	1	0	0	0	ARRDC2	0	0	0	0	0	0	0	0	0	0	0	0
ARV1	3	1	1.00373	0	0	0	0	0	0	ARV1	0	0	0	0	0	0	0	0	0	0	0	0
ASS1	3	0	1.06661	0	0	0	0	0	0	ASS1	0	0	0	0	0	0	0	0	0	0	0	0
ATAD2	3	1	2.18165	0	0	0	0	0	0	ATAD2	0	0	0	0	0	0	0	0	0	0	0	0
ATG4C	3	0	2.43932	0	0	0	0	0	0	ATG4C	0	0	0	0	0	0	0	0	0	0	0	0
ATIC	3	0	1.25443	0	0	0	0	0	0	ATIC	0	0	0	0	0	0	0	0	0	0	0	0
ATP10A	3	0	4.07597	0	0	0	0	0	0	ATP10A	0	0	0	0	0	0	0	0	0	0	0	0
ATP8B1	3	0	3	0	0	0	0	0	0	ATP8B1	0	0	0	0	0	0	0	0	0	0	0	0
ATP8B2	3	0	2.28033	0	0	0	0	0	0	ATP8B2	0	0	0	0	0	0	0	0	0	0	0	0
ATXN2	3	1	1.7981	0	0	0	0	0	0	ATXN2	0	0	0	0	0	0	0	0	0	0	0	0
BAIAP2L1	3	0	1.39536	0	0	0	0	0	0	BAIAP2L1	0	0	0	0	0	0	0	0	0	0	0	0
BBOX1	3	1	0.961505	0	0	0	0	0	0	BBOX1	0	0	0	0	0	0	0	0	0	0	0	0
BCAR1	3	0	3.1046	0	0	0	0	0	0	BCAR1	0	0	0	0	0	0	0	0	0	0	0	0
BCAS3	3	1	2.13323	0	0	0	0	0	0	BCAS3	0	0	0	0	0	0	0	0	0	0	0	0
BCORL1	3	0	1.30152	0	0	0	0	0	0	BCORL1	0	0	0	0	0	0	0	0	0	0	0	0
BDH2	3	0	1.95137	0	0	0	0	0	0	BDH2	0	0	0	0	0	0	0	0	0	0	0	0
BICRA	3	0	1.34171	0	0	0	0	0	0	BICRA	0	0	0	0	0	0	0	0	0	0	0	0
BIRC6	3	0	1.87121	0	0	0	0	0	0	BIRC6	0	0	0	0	0	0	0	0	0	0	0	0
BMPR1B	3	0	1.95803	0	0	0	0	0	0	BMPR1B	0	0	0	0	0	0	0	0	0	0	0	0
BRD1	3	0	1.03996	0	0	0	0	0	0	BRD1	0	0	0	0	0	0	0	0	0	0	0	0
BRD9	3	0	0.877322	0	0	0	0	0	0	BRD9	0	0	0	0	0	0	0	0	0	0	0	0
BRINP2	3	0	0.48057	0	0	0	0	0	0	BRINP2	0	0	0	0	0	0	0	0	0	0	0	0
BTN3A2	3	0	0.949293	0	0	0	0	0	0	BTN3A2	0	0	0	0	0	0	0	0	0	0	0	0
BVES	3	0	1.71502	0	0	0	0	0	0	BVES	0	0	0	0	0	0	0	0	0	0	0	0
C1R	3	2	1.96625	0	0	0	0	0	0	C1R	0	0	0	0	0	0	0	0	0	0	0	0
C4orf3	3	1	0.771914	0	0	0	0	0	0	C4orf3	0	0	0	0	0	0	0	0	0	0	0	0
C4orf33	3	0	0.800478	0	0	0	0	0	0	C4orf33	0	0	0	0	0	0	0	0	0	0	0	0
C5	3	0	2.10563	0	0	0	0	0	0	C5	0	0	0	0	0	0	0	0	0	0	0	0
C5orf22	3	0	3.0611	0	0	0	0	0	0	C5orf22	0	0	0	0	0	0	0	0	0	0	0	0
CACNA1A	3	0	1.30558	0	0	0	0	0	0	CACNA1A	0	0	0	0	0	0	0	0	0	0	0	0
CACNA2D2	3	0	1.76876	0	0	0	0	0	0	CACNA2D2	0	0	0	0	0	0	0	0	0	0	0	0
CADPS2	3	0	2.32048	0	0	0	0	0	0	CADPS2	0	0	0	0	0	0	0	0	0	0	0	0
CALR	3	0	1.24047	0	0	1	0	0	0	CALR	0	0	0	0	0	0	0	0	0	0	0	0
CAMTA2	3	1	0.961568	0	0	0	1	0	0	CAMTA2	0	0	0	0	0	0	0	0	0	0	0	0
CAPN7	3	0	0.872705	0	0	0	0	0	0	CAPN7	0	0	0	0	0	0	0	0	0	0	0	0
CARD16	3	2	0.859782	0	0	0	0	0	0	CARD16	0	0	0	0	0	0	0	0	0	0	0	0
CASP8AP2	3	0	1.94821	0	0	0	0	0	0	CASP8AP2	0	0	0	0	0	0	0	0	0	0	0	0
CATSPERG	3	0	1.1725	0	0	0	0	0	0	CATSPERG	0	0	0	0	0	0	0	0	0	0	0	0
CCDC102B	3	2	1.68087	0	0	0	0	0	0	CCDC102B	0	0	0	0	0	0	0	0	0	0	0	0
CCDC136	3	0	2.62565	0	0	0	0	0	0	CCDC136	0	0	0	0	0	0	0	0	0	0	0	0
CCDC148	3	0	0.936969	0	0	0	0	0	0	CCDC148	0	0	0	0	0	0	0	0	0	0	0	0
CCDC174	3	0	1.54289	0	0	0	0	0	0	CCDC174	0	0	0	0	0	0	0	0	0	0	0	0
CCDC80	3	0	2.78023	0	0	0	0	0	0	CCDC80	0	0	0	0	0	0	0	0	0	0	0	0
CCHCR1	3	2	2.40616	0	0	0	0	0	0	CCHCR1	0	0	0	0	0	0	0	0	0	0	0	0
CD163L1	3	0	2.82414	0	0	0	0	0	0	CD163L1	0	0	0	0	0	0	0	0	0	0	0	0
CD2AP	3	0	1.74101	0	0	0	0	0	0	CD2AP	0	0	0	0	0	0	0	0	0	0	0	0
CD34	3	0	0.618089	0	0	0	0	0	0	CD34	0	0	0	0	0	0	0	0	0	0	0	0
CD4	3	1	-0.365893	0	0	0	0	0	0	CD4	0	0	0	0	0	0	0	0	0	0	0	0
CD82	3	0	0.951873	0	0	0	0	0	0	CD82	0	0	0	0	0	0	0	0	0	0	0	0
CDK5RAP2	3	1	4.38986	0	0	0	0	0	0	CDK5RAP2	0	0	0	0	0	0	0	0	0	0	0	0
CENPE	3	0	2.38794	0	0	0	0	0	0	CENPE	0	0	0	0	0	0	0	0	0	0	0	0
CEP135	3	1	2.91661	0	0	0	0	0	0	CEP135	0	0	0	0	0	0	0	0	0	0	0	0
CEP170	3	0	1.88514	0	0	0	0	0	0	CEP170	0	0	0	0	0	0	0	0	0	0	0	0
CES2	3	1	0.889155	0	0	0	0	0	0	CES2	0	0	0	0	0	0	0	0	0	0	0	0
CFB	3	0	0.953703	0	0	0	0	0	0	CFB	0	0	0	0	0	0	0	0	0	0	0	0
CHAF1A	3	0	1.04788	0	0	0	0	0	0	CHAF1A	0	0	0	0	0	0	0	0	0	0	0	0
CHEK2	3	2	2.38638	0	0	0	1	0	0	CHEK2	0	0	0	0	0	0	0	0	0	0	0	0
CHI3L1	3	0	1.3938	0	0	0	0	0	0	CHI3L1	0	0	0	0	0	0	0	0	0	0	0	0
CISD1	3	1	-0.479055	0	0	0	0	0	0	CISD1	0	0	0	0	0	0	0	0	0	0	0	0
CLCA2	3	0	1.66567	0	0	0	0	0	0	CLCA2	0	0	0	0	0	0	0	0	0	0	0	0
CLIP1	3	0	3.92367	0	0	0	0	0	0	CLIP1	0	0	0	0	0	0	0	0	0	0	0	0
CLN5	3	0	1.02642	0	0	0	0	0	0	CLN5	0	0	0	0	0	0	0	0	0	0	0	0
CLUH	3	0	1.10818	0	0	0	0	0	0	CLUH	0	0	0	0	0	0	0	0	0	0	0	0
CMTM5	3	0	0.531832	0	0	0	0	0	0	CMTM5	0	0	0	0	0	0	0	0	0	0	0	0
CNN2	3	0	1.17655	0	0	0	0	0	0	CNN2	0	0	0	0	0	0	0	0	0	0	0	0
CNNM3	3	0	1.00791	0	0	1	0	0	0	CNNM3	0	0	0	0	0	0	0	0	0	0	0	0
CNOT6	3	1	1.84027	0	0	0	0	0	0	CNOT6	0	0	0	0	0	0	0	0	0	0	0	0
CNTLN	3	1	1.47058	0	0	0	0	0	0	CNTLN	0	0	0	0	0	0	0	0	0	0	0	0
COBLL1	3	1	1.49124	0	0	0	0	0	0	COBLL1	0	0	0	0	0	0	0	0	0	0	0	0
COL18A1	3	2	6.15312	0	0	0	0	0	0	COL18A1	0	0	0	0	0	0	0	0	0	0	0	0
COL1A1	3	0	1.65565	0	0	0	0	0	0	COL1A1	0	0	0	0	0	0	0	0	0	0	0	0
COL2A1	3	1	2.36773	1	0	0	0	0	0	COL2A1	0	0	0	0	0	0	0	0	0	0	0	0
COL5A1	3	0	5.45687	0	0	0	0	0	0	COL5A1	0	0	0	0	0	0	0	0	0	0	0	0
COL6A2	3	0	3.70579	0	0	0	0	0	0	COL6A2	0	0	0	0	0	0	0	0	0	0	0	0
COPA	3	0	1.23361	0	0	0	1	0	0	COPA	0	0	0	0	0	0	0	0	0	0	0	0
COQ4	3	0	3.556	0	0	0	0	0	0	COQ4	0	0	0	0	0	0	0	0	0	0	0	0
CRELD1	3	2	0.914793	0	0	0	0	0	0	CRELD1	0	0	0	0	0	0	0	0	0	0	0	0
CRTAC1	3	0	2.50219	0	0	0	0	0	0	CRTAC1	0	0	0	0	0	0	0	0	0	0	0	0
CRYZ	3	0	1.04719	0	0	0	0	0	0	CRYZ	0	0	0	0	0	0	0	0	0	0	0	0
CSAD	3	0	1.41472	0	0	0	0	0	0	CSAD	0	0	0	0	0	0	0	0	0	0	0	0
CTC1	3	1	3.50191	0	0	0	0	0	0	CTC1	0	0	0	0	0	0	0	0	0	0	0	0
CTSC	3	0	1.34286	0	0	0	0	0	0	CTSC	0	0	0	0	0	0	0	0	0	0	0	0
CTSH	3	0	1.05871	0	0	0	0	0	0	CTSH	0	0	0	0	0	0	0	0	0	0	0	0
CXCR2	3	0	0.557527	0	0	0	0	0	0	CXCR2	0	0	0	0	0	0	0	0	0	0	0	0
CYP1B1	3	1	3.1248	0	0	0	0	0	0	CYP1B1	0	0	0	0	0	0	0	0	0	0	0	0
CYP27A1	3	0	6.34969	0	0	0	0	0	0	CYP27A1	0	0	0	0	0	0	0	0	0	0	0	0
CYP4V2	3	0	3.64594	0	0	0	0	0	0	CYP4V2	0	0	0	0	0	0	0	0	0	0	0	0
CYTH2	3	0	1.0349	0	0	0	0	0	0	CYTH2	0	0	0	0	0	0	0	0	0	0	0	0
DAB2	3	0	1.38269	0	0	0	0	0	0	DAB2	0	0	0	0	0	0	0	0	0	0	0	0
DAB2IP	3	0	5.69251	0	0	0	0	0	0	DAB2IP	0	0	0	0	0	0	0	0	0	0	0	0
DBNL	3	0	1.26405	0	0	0	0	0	0	DBNL	0	0	0	0	0	0	0	0	0	0	0	0
DBT	3	1	1.15499	0	0	1	0	0	0	DBT	0	0	0	0	0	0	0	0	0	0	0	0
DCAF13	3	0	1.50178	0	0	0	0	0	0	DCAF13	0	0	0	0	0	0	0	0	0	0	0	0
DCC	3	0	4.09577	0	0	0	0	0	0	DCC	0	0	0	0	0	0	0	0	0	0	0	0
DCLK3	3	1	1.54326	0	0	0	0	0	0	DCLK3	0	0	0	0	0	0	0	0	0	0	0	0
DDAH1	3	0	1.04495	0	0	0	0	0	0	DDAH1	0	0	0	0	0	0	0	0	0	0	0	0
DDR2	3	0	1.19132	0	0	0	0	0	0	DDR2	0	0	0	0	0	0	0	0	0	0	0	0
DDX25	3	0	0.830119	0	0	0	0	0	0	DDX25	0	0	0	0	0	0	0	0	0	0	0	0
DDX59	3	1	2.37287	0	0	0	0	0	0	DDX59	0	0	0	0	0	0	0	0	0	0	0	0
DENND3	3	1	3.07495	0	0	0	0	0	0	DENND3	0	0	0	0	0	0	0	0	0	0	0	0
DGKH	3	0	0.887009	0	0	0	0	0	0	DGKH	0	0	0	0	0	0	0	0	0	0	0	0
DHCR24	3	0	1.03249	0	0	0	0	0	0	DHCR24	0	0	0	0	0	0	0	0	0	0	0	0
DHX35	3	0	1.87853	0	0	0	0	0	0	DHX35	0	0	0	0	0	0	0	0	0	0	0	0
DHX38	3	0	3.60573	0	0	0	0	0	0	DHX38	0	0	0	0	0	0	0	0	0	0	0	0
DICER1	3	0	0.954434	0	0	0	0	0	0	DICER1	0	0	0	0	0	0	0	0	0	0	0	0
DIP2B	3	0	4.46588	0	0	0	0	0	0	DIP2B	0	0	0	0	0	0	0	0	0	0	0	0
DIS3L	3	1	3.67712	0	0	0	0	0	0	DIS3L	0	0	0	0	0	0	0	0	0	0	0	0
DKK3	3	0	1.17343	0	0	0	0	0	0	DKK3	0	0	0	0	0	0	0	0	0	0	0	0
DLD	3	1	1.12859	0	0	0	0	0	0	DLD	0	0	0	0	0	0	0	0	0	0	0	0
DMPK	3	0	1.51156	0	0	0	0	0	0	DMPK	0	0	0	0	0	0	0	0	0	0	0	0
DMWD	3	1	5.92997	0	0	0	0	0	0	DMWD	0	0	0	0	0	0	0	0	0	0	0	0
DMXL1	3	0	3.22193	0	0	0	0	0	0	DMXL1	0	0	0	0	0	0	0	0	0	0	0	0
DNAJC2	3	0	1.00136	0	0	0	0	1	0	DNAJC2	0	0	0	0	0	0	0	0	0	0	0	0
DOCK5	3	0	4.50818	0	0	0	0	0	0	DOCK5	0	0	0	0	0	0	0	0	0	0	0	0
DOCK7	3	0	2.3815	0	0	0	0	0	0	DOCK7	0	0	0	0	0	0	0	0	0	0	0	0
DONSON	3	0	0.987487	0	0	0	0	0	0	DONSON	0	0	0	0	0	0	0	0	0	0	0	0
DPP3	3	0	3	0	0	0	0	0	0	DPP3	0	0	0	0	0	0	0	0	0	0	0	0
DPY19L2	3	1	2.09565	0	0	0	0	0	0	DPY19L2	0	0	0	0	0	0	0	0	0	0	0	0
DRC3	3	0	4.27718	0	0	0	0	0	0	DRC3	0	0	0	0	0	0	0	0	0	0	0	0
DTX4	3	0	0.864738	0	0	0	0	0	0	DTX4	0	0	0	0	0	0	0	0	0	0	0	0
DYRK4	3	0	0.969798	0	0	0	0	0	0	DYRK4	0	0	0	0	0	0	0	0	0	0	0	0
ECE1	3	0	5.32813	0	0	0	0	0	0	ECE1	0	0	0	0	0	0	0	0	0	0	0	0
EDEM2	3	0	1.0602	0	0	0	0	0	0	EDEM2	0	0	0	0	0	0	0	0	0	0	0	0
EDEM3	3	1	3.44102	0	0	0	0	0	0	EDEM3	0	0	0	0	0	0	0	0	0	0	0	0
EFL1	3	0	4.63424	0	0	0	0	0	0	EFL1	0	0	0	0	0	0	0	0	0	0	0	0
EGF	3	1	1.20179	0	0	0	0	0	0	EGF	0	0	0	0	0	0	0	0	0	0	0	0
EIF4G1	3	0	1.21349	0	0	1	0	0	0	EIF4G1	0	0	0	0	0	0	0	0	0	0	0	0
ELN	3	0	1.37122	0	0	0	0	0	0	ELN	0	0	0	0	0	0	0	0	0	0	0	0
EML3	3	0	1.50423	0	0	0	0	0	0	EML3	0	0	0	0	0	0	0	0	0	0	0	0
EML4	3	0	0.998194	0	0	0	0	0	0	EML4	0	0	0	0	0	0	0	0	0	0	0	0
EML5	3	1	1.4656	0	0	0	0	0	0	EML5	0	0	0	0	0	0	0	0	0	0	0	0
EMP1	3	0	2.15482	0	0	0	0	0	0	EMP1	0	0	0	0	0	0	0	0	0	0	0	0
ENDOD1	3	1	0.999823	0	0	0	0	0	0	ENDOD1	0	0	0	0	0	0	0	0	0	0	0	0
ENGASE	3	3	1.66391	0	0	0	1	0	0	ENGASE	0	0	0	0	0	0	0	0	0	0	0	0
EPB41L2	3	0	1.55759	0	0	0	0	0	0	EPB41L2	0	0	0	0	0	0	0	0	0	0	0	0
EPG5	3	0	4.33591	0	0	0	0	0	0	EPG5	0	0	0	0	0	0	0	0	0	0	0	0
ERAP1	3	2	4.1752	0	0	0	0	0	0	ERAP1	0	0	0	0	0	0	0	0	0	0	0	0
ERCC3	3	0	2.12313	0	0	0	0	0	0	ERCC3	0	0	0	0	0	0	0	0	0	0	0	0
ETAA1	3	0	1.37451	0	0	0	0	0	0	ETAA1	0	0	0	0	0	0	0	0	0	0	0	0
EVL	3	8	3.67394	0	0	0	0	0	0	EVL	0	0	0	0	0	0	0	0	0	0	0	0
EXD2	3	0	0.982973	0	0	0	0	0	0	EXD2	0	0	0	0	0	0	0	0	0	0	0	0
EXOC6B	3	0	1.14685	0	0	0	0	0	0	EXOC6B	0	0	0	0	0	0	0	0	0	0	0	0
EYA4	3	0	0.695955	1	1	0	0	1	1	EYA4	0	0	0	0	0	0	0	0	0	0	0	0
F7	3	0	0.680844	0	0	0	0	0	0	F7	0	0	0	0	0	0	0	0	0	0	0	0
F8	3	0	0.11698	0	0	0	0	0	0	F8	0	0	0	0	0	0	0	0	0	0	0	0
FAM174C	3	2	0.82956	0	0	0	0	0	0	FAM174C	0	0	0	0	0	0	0	0	0	0	0	0
FAM214A	3	0	0.961112	0	0	0	0	0	0	FAM214A	0	0	0	0	0	0	0	0	0	0	0	0
FAM76A	3	0	0.843883	0	0	0	0	0	0	FAM76A	0	0	0	0	0	0	0	0	0	0	0	0
FANCD2	3	0	1.16496	0	0	0	0	0	0	FANCD2	0	0	0	0	0	0	0	0	0	0	0	0
FARS2	3	0	1.08455	0	0	0	0	0	0	FARS2	0	0	0	0	0	0	0	0	0	0	0	0
FASTK	3	0	0.88059	0	0	1	0	0	0	FASTK	0	0	0	0	0	0	0	0	0	0	0	0
FASTKD1	3	15	3.5722	0	0	0	0	0	0	FASTKD1	0	0	0	0	0	0	0	0	0	0	0	0
FBXO44	3	1	0.835435	0	0	0	0	0	0	FBXO44	0	0	0	0	0	0	0	0	0	0	0	0
FECH	3	0	0.961499	0	0	0	0	0	0	FECH	0	0	0	0	0	0	0	0	0	0	0	0
FH	3	0	1.31927	0	0	0	0	0	0	FH	0	0	0	0	0	0	0	0	0	0	0	0
FHOD1	3	0	1.04409	0	0	0	0	0	0	FHOD1	0	0	0	0	0	0	0	0	0	0	0	0
FKRP	3	0	0.98047	0	0	0	0	0	0	FKRP	0	0	0	0	0	0	0	0	0	0	0	0
FKTN	3	0	4.08621	0	0	0	0	0	0	FKTN	0	0	0	0	0	0	0	0	0	0	0	0
FLNA	3	0	5.38884	0	0	0	0	0	0	FLNA	0	0	0	0	0	0	0	0	0	0	0	0
FLVCR2	3	0	3.92716	0	0	0	0	0	0	FLVCR2	0	0	0	0	0	0	0	0	0	0	0	0
FN1	3	0	8.40369	0	0	1	0	0	0	FN1	0	0	0	0	0	0	0	0	0	0	0	0
FOXK2	3	0	1.86137	0	0	0	0	0	0	FOXK2	0	0	0	0	0	0	0	0	0	0	0	0
FYB1	3	0	3.04034	0	0	0	0	0	0	FYB1	0	0	0	0	0	0	0	0	0	0	0	0
GANC	3	0	6.38335	0	0	0	0	0	0	GANC	0	0	0	0	0	0	0	0	0	0	0	0
GAPVD1	3	0	2.88748	0	0	1	0	0	0	GAPVD1	0	0	0	0	0	0	0	0	0	0	0	0
GASK1B	3	0	1.62854	0	0	0	0	0	0	GASK1B	0	0	0	0	0	0	0	0	0	0	0	0
GBP2	3	0	0.981933	0	0	0	0	0	0	GBP2	0	0	0	0	0	0	0	0	0	0	0	0
GDAP2	3	1	0.876723	0	0	0	0	0	0	GDAP2	0	0	0	0	0	0	0	0	0	0	0	0
GEMIN5	3	0	2.7517	0	0	0	0	0	0	GEMIN5	0	0	0	0	0	0	0	0	0	0	0	0
GFM1	3	0	1.41779	0	0	0	0	0	0	GFM1	0	0	0	0	0	0	0	0	0	0	0	0
GHITM	3	0	1.79432	0	0	0	0	0	0	GHITM	0	0	0	0	0	0	0	0	0	0	0	0
GIMAP2	3	2	1.59635	0	0	0	0	0	0	GIMAP2	0	0	0	0	0	0	0	0	0	0	0	0
GIMAP8	3	1	1.75762	0	0	0	0	0	0	GIMAP8	0	0	0	0	0	0	0	0	0	0	0	0
GLB1	3	1	5.4375	0	0	0	0	0	0	GLB1	0	0	0	0	0	0	0	0	0	0	0	0
GLB1L	3	0	2.522	0	0	0	0	0	0	GLB1L	0	0	0	0	0	0	0	0	0	0	0	0
GLE1	3	0	1.07349	0	0	0	0	0	0	GLE1	0	0	0	0	0	0	0	0	0	0	0	0
GLI1	3	1	1.05194	0	0	0	0	0	0	GLI1	0	0	0	0	0	0	0	0	0	0	0	0
GLIS2	3	0	1.04112	0	0	0	0	0	0	GLIS2	0	0	0	0	0	0	0	0	0	0	0	0
GLOD4	3	0	1.17198	0	0	0	0	0	0	GLOD4	0	0	0	0	0	0	0	0	0	0	0	0
GNLY	3	2	1.62826	0	0	0	0	0	0	GNLY	0	0	0	0	0	0	0	0	0	0	0	0
GNPTAB	3	1	0.996631	0	0	0	0	0	0	GNPTAB	0	0	0	0	0	0	0	0	0	0	0	0
GNPTG	3	0	0.996427	0	0	0	0	0	0	GNPTG	0	0	0	0	0	0	0	0	0	0	0	0
GOLGA4	3	0	3.39477	0	0	0	0	0	0	GOLGA4	0	0	0	0	0	0	0	0	0	0	0	0
GOLM1	3	1	1.37499	0	0	0	0	0	0	GOLM1	0	0	0	0	0	0	0	0	0	0	0	0
GORAB	3	1	0.967453	0	0	0	0	0	0	GORAB	0	0	0	0	0	0	0	0	0	0	0	0
GPATCH4	3	3	2.48534	0	0	0	0	0	0	GPATCH4	0	0	0	0	0	0	0	0	0	0	0	0
GPHN	3	0	1.5222	0	0	0	0	0	0	GPHN	0	0	0	0	0	0	0	0	0	0	0	0
GPR137B	3	3	1.97787	0	0	0	0	0	0	GPR137B	0	0	0	0	0	0	0	0	0	0	0	0
GRK4	3	8	6.4836	0	0	0	0	0	0	GRK4	0	0	0	0	0	0	0	0	0	0	0	0
GUF1	3	1	1.66269	0	0	0	0	0	0	GUF1	0	0	0	0	0	0	0	0	0	0	0	0
HACD1	3	3	0.85595	0	0	0	0	0	0	HACD1	0	0	0	0	0	0	0	0	0	0	0	0
HACL1	3	0	1.02792	0	0	0	0	0	0	HACL1	0	0	0	0	0	0	0	0	0	0	0	0
HAO2	3	0	1.41586	0	0	0	0	0	0	HAO2	0	0	0	0	0	0	0	0	0	0	0	0
HAUS6	3	0	3.1207	0	0	0	0	0	0	HAUS6	0	0	0	0	0	0	0	0	0	0	0	0
HDGF	3	0	0.903045	0	0	0	0	0	0	HDGF	0	0	0	0	0	0	0	0	0	0	0	0
HEATR1	3	0	2.94063	0	0	0	0	0	0	HEATR1	0	0	0	0	0	0	0	0	0	0	0	0
HEATR5B	3	0	2.04991	0	0	0	0	0	0	HEATR5B	0	0	0	0	0	0	0	0	0	0	0	0
HEG1	3	0	0.82657	0	0	0	0	0	0	HEG1	0	0	0	0	0	0	0	0	0	0	0	0
HELQ	3	0	1.19996	0	0	0	0	0	0	HELQ	0	0	0	0	0	0	0	0	0	0	0	0
HELZ	3	0	1.05259	0	0	0	0	0	0	HELZ	0	0	0	0	0	0	0	0	0	0	0	0
HERC1	3	0	1.14749	0	0	0	0	0	0	HERC1	0	0	0	0	0	0	0	0	0	0	0	0
HERC6	3	0	2.13873	0	0	0	0	0	0	HERC6	0	0	0	0	0	0	0	0	0	0	0	0
HIP1R	3	0	2.45374	0	0	0	0	0	0	HIP1R	0	0	0	0	0	0	0	0	0	0	0	0
HK2	3	0	1.62353	0	0	0	0	0	0	HK2	0	0	0	0	0	0	0	0	0	0	0	0
HP1BP3	3	0	0.973984	0	0	1	0	0	0	HP1BP3	0	0	0	0	0	0	0	0	0	0	0	0
HPF1	3	1	0.842662	0	0	0	0	0	0	HPF1	0	0	0	0	0	0	0	0	0	0	0	0
HPS5	3	0	2.37666	0	0	0	0	0	0	HPS5	0	0	0	0	0	0	0	0	0	0	0	0
HSD17B3	3	0	1.81606	0	0	0	0	0	0	HSD17B3	0	0	0	0	0	0	0	0	0	0	0	0
HSPA12A	3	0	2.20151	0	0	0	0	0	0	HSPA12A	0	0	0	0	0	0	0	0	0	0	0	0
HSPA4L	3	0	1.7673	0	0	0	0	0	0	HSPA4L	0	0	0	0	0	0	0	0	0	0	0	0
HSPA9	3	0	1.22395	0	0	0	0	0	0	HSPA9	0	0	0	0	0	0	0	0	0	0	0	0
HSPD1	3	0	7.43769	0	0	0	0	0	0	HSPD1	0	0	0	0	0	0	0	0	0	0	0	0
IDH1	3	0	5.12173	0	0	0	0	0	0	IDH1	0	0	0	0	0	0	0	0	0	0	0	0
IFNAR1	3	0	0.634437	0	0	0	0	0	0	IFNAR1	0	0	0	0	0	0	0	0	0	0	0	0
IGSF3	3	0	1.23156	0	0	0	0	0	0	IGSF3	0	0	0	0	0	0	0	0	0	0	0	0
INPP5A	3	0	0.956939	0	0	0	0	0	0	INPP5A	0	0	0	0	0	0	0	0	0	0	0	0
INTS3	3	0	0.836965	0	0	0	0	0	0	INTS3	0	0	0	0	0	0	0	0	0	0	0	0
INTU	3	0	1.36581	0	0	0	0	0	0	INTU	0	0	0	0	0	0	0	0	0	0	0	0
IPO13	3	0	0.905436	0	0	0	0	0	0	IPO13	0	0	0	0	0	0	0	0	0	0	0	0
IRS2	3	0	0.879999	0	0	0	0	0	0	IRS2	0	0	0	0	0	0	0	0	0	0	0	0
ITGBL1	3	0	1.25244	0	0	0	0	0	0	ITGBL1	0	0	0	0	0	0	0	0	0	0	0	0
ITM2C	3	0	1.46991	0	0	0	0	0	0	ITM2C	0	0	0	0	0	0	0	0	0	0	0	0
ITPRIPL2	3	0	1.99402	0	0	0	0	0	0	ITPRIPL2	0	0	0	0	0	0	0	0	0	0	0	0
ITSN1	3	0	1.71698	0	0	0	0	0	0	ITSN1	0	0	0	0	0	0	0	0	0	0	0	0
ITSN2	3	0	9.92619	0	0	0	0	0	0	ITSN2	0	0	0	0	0	0	0	0	0	0	0	0
IVD	3	1	1.07126	0	0	0	0	0	0	IVD	0	0	0	0	0	0	0	0	0	0	0	0
JAK1	3	0	0.568834	0	0	0	0	0	0	JAK1	0	0	0	0	0	0	0	0	0	0	0	0
JUP	3	0	1.21747	0	0	0	0	0	0	JUP	0	0	0	0	0	0	0	0	0	0	0	0
KANSL3	3	0	1.48198	0	0	0	0	0	0	KANSL3	0	0	0	0	0	0	0	0	0	0	0	0
KAT6A	3	0	0.862701	0	0	0	0	0	0	KAT6A	0	0	0	0	0	0	0	0	0	0	0	0
KCNJ16	3	1	1.2582	0	0	0	0	0	0	KCNJ16	0	0	0	0	0	0	0	0	0	0	0	0
KCNS1	3	0	0.556633	0	0	0	0	0	0	KCNS1	0	0	0	0	0	0	0	0	0	0	0	0
KCTD1	3	0	0.923632	0	0	0	0	0	0	KCTD1	0	0	0	0	0	0	0	0	0	0	0	0
KDM4B	3	0	0.495404	0	0	0	0	0	0	KDM4B	0	0	0	0	0	0	0	0	0	0	0	0
KDM4C	3	0	1.4864	0	0	0	0	0	0	KDM4C	0	0	0	0	0	0	0	0	0	0	0	0
KHNYN	3	2	0.961734	0	0	1	0	0	0	KHNYN	0	0	0	0	0	0	0	0	0	0	0	0
KIAA0232	3	0	0.864264	0	0	0	0	0	0	KIAA0232	0	0	0	0	0	0	0	0	0	0	0	0
KIAA0825	3	1	1.18352	0	0	0	0	0	0	KIAA0825	0	0	0	0	0	0	0	0	0	0	0	0
KIAA1217	3	1	3.25215	0	0	0	0	0	0	KIAA1217	0	0	0	0	0	0	0	0	0	0	0	0
KIAA1328	3	1	1.45541	0	0	0	0	0	0	KIAA1328	0	0	0	0	0	0	0	0	0	0	0	0
KIAA2026	3	1	1.48945	0	0	0	0	0	0	KIAA2026	0	0	0	0	0	0	0	0	0	0	0	0
KIDINS220	3	0	2.29466	0	0	0	0	0	0	KIDINS220	0	0	0	0	0	0	0	0	0	0	0	0
KIF13A	3	0	1.75334	0	0	0	0	0	0	KIF13A	0	0	0	0	0	0	0	0	0	0	0	0
KIF1C	3	0	4.28047	0	0	0	0	0	0	KIF1C	0	0	0	0	0	0	0	0	0	0	0	0
KIZ	3	1	1.28761	0	0	0	0	0	0	KIZ	0	0	0	0	0	0	0	0	0	0	0	0
KLHL17	3	0	1.41114	0	0	0	0	0	0	KLHL17	0	0	0	0	0	0	0	0	0	0	0	0
KLHL29	3	0	1.88391	0	0	0	0	0	0	KLHL29	0	0	0	0	0	0	0	0	0	0	0	0
KSR1	3	0	1.11124	0	0	0	0	0	0	KSR1	0	0	0	0	0	0	0	0	0	0	0	0
KTN1	3	1	2.26438	0	0	0	0	0	0	KTN1	0	0	0	0	0	0	0	0	0	0	0	0
LANCL1	3	0	1.74085	0	0	0	0	0	0	LANCL1	0	0	0	0	0	0	0	0	0	0	0	0
LARS1	3	1	1.68529	0	0	0	0	0	0	LARS1	0	0	0	0	0	0	0	0	0	0	0	0
LATS2	3	0	0.982676	0	0	0	0	0	0	LATS2	0	0	0	0	0	0	0	0	0	0	0	0
LAYN	3	0	2.15626	0	0	0	0	0	0	LAYN	0	0	0	0	0	0	0	0	0	0	0	0
LCA5	3	0	1.01633	0	0	0	0	0	0	LCA5	0	0	0	0	0	0	0	0	0	0	0	0
LCORL	3	0	6.19847	0	0	0	0	0	0	LCORL	0	0	0	0	0	0	0	0	0	0	0	0
LGR6	3	0	2.47208	0	0	0	0	0	0	LGR6	0	0	0	0	0	0	0	0	0	0	0	0
LIMK2	3	0	5.31924	0	0	0	0	0	0	LIMK2	0	0	0	0	0	0	0	0	0	0	0	0
LIN7A	3	2	0.991769	0	0	0	0	0	0	LIN7A	0	0	0	0	0	0	0	0	0	0	0	0
LMAN1	3	0	0.970609	0	0	0	0	0	0	LMAN1	0	0	0	0	0	0	0	0	0	0	0	0
LMCD1	3	1	1.4842	0	0	0	0	0	0	LMCD1	0	0	0	0	0	0	0	0	0	0	0	0
LMNA	3	0	1.85238	0	0	0	0	0	0	LMNA	0	0	0	0	0	0	0	0	0	0	0	0
LMTK2	3	0	0.902262	0	0	1	0	0	0	LMTK2	0	0	0	0	0	0	0	0	0	0	0	0
LNX2	3	0	0.844523	0	0	0	0	0	0	LNX2	0	0	0	0	0	0	0	0	0	0	0	0
LPL	3	0	0.777676	0	0	0	0	0	0	LPL	0	0	0	0	0	0	0	0	0	0	0	0
LPP	3	0	3	0	0	1	0	0	0	LPP	0	0	0	0	0	0	0	0	0	0	0	0
LRCH3	3	0	1.48989	0	0	0	0	0	0	LRCH3	0	0	0	0	0	0	0	0	0	0	0	0
LRIG1	3	1	2.95289	0	0	0	0	0	0	LRIG1	0	0	0	0	0	0	0	0	0	0	0	0
LRIG2	3	1	0.956762	0	0	0	0	0	0	LRIG2	0	0	0	0	0	0	0	0	0	0	0	0
LRPPRC	3	0	1.78121	0	0	0	0	0	0	LRPPRC	0	0	0	0	0	0	0	0	0	0	0	0
LRRFIP2	3	0	2.11837	0	0	1	0	0	0	LRRFIP2	0	0	0	0	0	0	0	0	0	0	0	0
LRRIQ1	3	0	3.92267	0	0	0	0	0	0	LRRIQ1	0	0	0	0	0	0	0	0	0	0	0	0
LSR	3	2	4.25263	0	0	0	0	0	0	LSR	0	0	0	0	0	0	0	0	0	0	0	0
LTV1	3	1	4.09426	0	0	0	0	0	0	LTV1	0	0	0	0	0	0	0	0	0	0	0	0
LURAP1L	3	0	0.995701	0	0	0	0	0	0	LURAP1L	0	0	0	0	0	0	0	0	0	0	0	0
LYVE1	3	0	0.860521	0	0	0	0	0	0	LYVE1	0	0	0	0	0	0	0	0	0	0	0	0
LZTS2	3	0	1.03242	0	0	1	0	0	0	LZTS2	0	0	0	0	0	0	0	0	0	0	0	0
LZTS3	3	0	0.839159	0	0	0	0	0	0	LZTS3	0	0	0	0	0	0	0	0	0	0	0	0
MAGI1	3	0	1.6673	0	0	0	0	0	0	MAGI1	0	0	0	0	0	0	0	0	0	0	0	0
MAGI2	3	0	1.28271	0	0	0	0	0	0	MAGI2	0	0	0	0	0	0	0	0	0	0	0	0
MAML1	3	0	1.36058	0	0	0	0	0	0	MAML1	0	0	0	0	0	0	0	0	0	0	0	0
MAN1B1	3	0	1.97302	0	0	0	0	0	0	MAN1B1	0	0	0	0	0	0	0	0	0	0	0	0
MAP7D1	3	0	3.77844	0	0	0	0	0	0	MAP7D1	0	0	0	0	0	0	0	0	0	0	0	0
MAPK8IP3	3	0	1.12083	0	0	0	0	0	0	MAPK8IP3	0	0	0	0	0	0	0	0	0	0	0	0
MAPRE1	3	0	0.498931	0	0	0	0	0	0	MAPRE1	0	0	0	0	0	0	0	0	0	0	0	0
MASP1	3	1	1.1413	1	0	0	0	0	0	MASP1	0	0	0	0	0	0	0	0	0	0	0	0
MAST2	3	1	2.06836	0	0	0	0	0	0	MAST2	0	0	0	0	0	0	0	0	0	0	0	0
MASTL	3	1	0.914664	0	0	0	0	0	0	MASTL	0	0	0	0	0	0	0	0	0	0	0	0
MATR3	3	0	0.891955	0	0	0	0	0	0	MATR3	0	0	0	0	0	0	0	0	0	0	0	0
MAZ	3	0	0.821284	0	0	0	1	0	0	MAZ	0	0	0	0	0	0	0	0	0	0	0	0
MBD6	3	0	1.6485	0	0	0	0	0	0	MBD6	0	0	0	0	0	0	0	0	0	0	0	0
MCCC1	3	0	1.19561	0	0	0	0	0	0	MCCC1	0	0	0	0	0	0	0	0	0	0	0	0
MCOLN3	3	0	0.905285	0	0	0	0	0	0	MCOLN3	0	0	0	0	0	0	0	0	0	0	0	0
MCPH1	3	1	2.37125	0	0	0	0	0	0	MCPH1	0	0	0	0	0	0	0	0	0	0	0	0
MDH1B	3	0	0.971212	0	0	0	0	0	0	MDH1B	0	0	0	0	0	0	0	0	0	0	0	0
METTL21A	3	1	1.44677	0	0	0	0	0	0	METTL21A	0	0	0	0	0	0	0	0	0	0	0	0
MFSD13A	3	0	1.33076	0	0	0	0	0	0	MFSD13A	0	0	0	0	0	0	0	0	0	0	0	0
MFSD9	3	2	2.66409	0	0	0	0	0	0	MFSD9	0	0	0	0	0	0	0	0	0	0	0	0
MICAL2	3	0	4.70952	0	0	0	0	0	0	MICAL2	0	0	0	0	0	0	0	0	0	0	0	0
MIDN	3	0	0.839369	0	0	0	0	0	0	MIDN	0	0	0	0	0	0	0	0	0	0	0	0
MIXL1	3	0	0.642137	0	0	0	0	0	0	MIXL1	0	0	0	0	0	0	0	0	0	0	0	0
MKRN2	3	0	0.80778	0	0	0	0	0	0	MKRN2	0	0	0	0	0	0	0	0	0	0	0	0
MLC1	3	0	2.05869	0	0	0	0	0	0	MLC1	0	0	0	0	0	0	0	0	0	0	0	0
MLXIP	3	0	1.98933	0	0	0	0	0	0	MLXIP	0	0	0	0	0	0	0	0	0	0	0	0
MPZL2	3	1	2.40401	1	0	0	0	0	1	MPZL2	0	0	0	0	0	0	0	0	0	0	0	0
MRC2	3	0	1.08902	0	0	0	0	0	0	MRC2	0	0	0	0	0	0	0	0	0	0	0	0
MRPL1	3	1	1.16995	0	0	0	0	0	0	MRPL1	0	0	0	0	0	0	0	0	0	0	0	0
MRPL3	3	0	1.10658	0	0	0	0	0	0	MRPL3	0	0	0	0	0	0	0	0	0	0	0	0
MRPL4	3	0	3.22244	0	0	0	0	0	0	MRPL4	0	0	0	0	0	0	0	0	0	0	0	0
MRPS11	3	0	1.09197	0	0	0	0	0	0	MRPS11	0	0	0	0	0	0	0	0	0	0	0	0
MRPS15	3	0	1.17639	0	0	0	0	0	0	MRPS15	0	0	0	0	0	0	0	0	0	0	0	0
MSL1	3	0	0.958203	0	0	0	0	0	0	MSL1	0	0	0	0	0	0	0	0	0	0	0	0
MTBP	3	0	2.68987	0	0	0	0	0	0	MTBP	0	0	0	0	0	0	0	0	0	0	0	0
MTHFD1	3	0	1.23443	0	0	0	0	0	0	MTHFD1	0	0	0	0	0	0	0	0	0	0	0	0
MTHFD1L	3	0	5.37344	0	0	0	0	0	0	MTHFD1L	0	0	0	0	0	0	0	0	0	0	0	0
MTMR3	3	0	0.979172	0	0	0	0	0	0	MTMR3	0	0	0	0	0	0	0	0	0	0	0	0
MTRR	3	1	3.22216	0	0	0	0	0	0	MTRR	0	0	0	0	0	0	0	0	0	0	0	0
MTSS2	3	0	1.06617	0	0	0	0	0	0	MTSS2	0	0	0	0	0	0	0	0	0	0	0	0
MX1	3	0	2.61333	0	0	0	0	0	0	MX1	0	0	0	0	0	0	0	0	0	0	0	0
MXRA5	3	0	5.40762	0	0	0	0	0	0	MXRA5	0	0	0	0	0	0	0	0	0	0	0	0
MYLK4	3	0	1.40486	0	0	0	0	0	0	MYLK4	0	0	0	0	0	0	0	0	0	0	0	0
MYO1B	3	0	1.47383	0	0	0	0	0	0	MYO1B	0	0	0	0	0	0	0	0	0	0	0	0
MYRFL	3	0	0.885482	0	0	0	0	0	0	MYRFL	0	0	0	0	0	0	0	0	0	0	0	0
NAA16	3	0	1.7203	0	0	1	0	0	0	NAA16	0	0	0	0	0	0	0	0	0	0	0	0
NAALADL2	3	1	0.87723	0	0	0	0	0	0	NAALADL2	0	0	0	0	0	0	0	0	0	0	0	0
NAPG	3	0	1.21961	0	0	0	0	0	0	NAPG	0	0	0	0	0	0	0	0	0	0	0	0
NAT10	3	1	2.63958	0	0	0	0	0	0	NAT10	0	0	0	0	0	0	0	0	0	0	0	0
NAV1	3	0	1.75615	0	0	0	0	0	0	NAV1	0	0	0	0	0	0	0	0	0	0	0	0
NAV2	3	0	4.66487	0	0	0	0	0	0	NAV2	0	0	0	0	0	0	0	0	0	0	0	0
NBEAL1	3	1	2.37359	0	0	0	1	0	0	NBEAL1	0	0	0	0	0	0	0	0	0	0	0	0
NCAPG2	3	0	4.82803	0	0	0	0	0	0	NCAPG2	0	0	0	0	0	0	0	0	0	0	0	0
NCKAP5	3	0	0.860834	0	0	0	0	0	0	NCKAP5	0	0	0	0	0	0	0	0	0	0	0	0
NCOA5	3	0	0.944681	0	0	0	0	0	0	NCOA5	0	0	0	0	0	0	0	0	0	0	0	0
NCOA6	3	0	1.53873	0	0	0	0	0	0	NCOA6	0	0	0	0	0	0	0	0	0	0	0	0
NCR3LG1	3	2	0.810481	0	0	0	0	0	0	NCR3LG1	0	0	0	0	0	0	0	0	0	0	0	0
NDUFS1	3	1	1.2965	0	0	0	0	0	0	NDUFS1	0	0	0	0	0	0	0	0	0	0	0	0
NDUFV1	3	1	1.15337	0	0	0	0	0	0	NDUFV1	0	0	0	0	0	0	0	0	0	0	0	0
NEBL	3	2	2.31546	0	0	0	0	0	0	NEBL	0	0	0	0	0	0	0	0	0	0	0	0
NEDD4	3	1	2.77295	0	0	0	0	0	0	NEDD4	0	0	0	0	0	0	0	0	0	0	0	0
NEIL1	3	0	2.20818	0	0	0	0	0	0	NEIL1	0	0	0	0	0	0	0	0	0	0	0	0
NEK11	3	0	1.40921	0	0	0	0	0	0	NEK11	0	0	0	0	0	0	0	0	0	0	0	0
NET1	3	0	1.05248	0	0	0	0	0	0	NET1	0	0	0	0	0	0	0	0	0	0	0	0
NEXN	3	0	1.18459	0	0	0	0	0	0	NEXN	0	0	0	0	0	0	0	0	0	0	0	0
NGDN	3	1	1.41445	0	0	0	0	0	0	NGDN	0	0	0	0	0	0	0	0	0	0	0	0
NIBAN1	3	1	0.980073	0	0	0	0	0	0	NIBAN1	0	0	0	0	0	0	0	0	0	0	0	0
NIPSNAP2	3	0	0.885828	0	0	0	0	0	0	NIPSNAP2	0	0	0	0	0	0	0	0	0	0	0	0
NKAIN1	3	0	0.78969	0	0	0	0	0	0	NKAIN1	0	0	0	0	0	0	0	0	0	0	0	0
NME1	3	3	0.92041	0	0	0	0	0	0	NME1	0	0	0	0	0	0	0	0	0	0	0	0
NMRAL1	3	0	1.38331	0	0	0	0	0	0	NMRAL1	0	0	0	0	0	0	0	0	0	0	0	0
NOC2L	3	0	1.51433	0	0	0	0	0	0	NOC2L	0	0	0	0	0	0	0	0	0	0	0	0
NOC4L	3	0	2.83256	0	0	0	0	0	0	NOC4L	0	0	0	0	0	0	0	0	0	0	0	0
NOL10	3	0	2.34888	0	0	1	0	0	0	NOL10	0	0	0	0	0	0	0	0	0	0	0	0
NOL3	3	0	4.03426	0	0	0	0	0	0	NOL3	0	0	0	0	0	0	0	0	0	0	0	0
NOLC1	3	0	1.42626	0	0	0	0	0	0	NOLC1	0	0	0	0	0	0	0	0	0	0	0	0
NOSTRIN	3	0	0.962109	0	0	1	0	0	0	NOSTRIN	0	0	0	0	0	0	0	0	0	0	0	0
NPAS2	3	0	0.705978	0	0	0	0	0	0	NPAS2	0	0	0	0	0	0	0	0	0	0	0	0
NPAS3	3	0	0.994133	0	0	0	0	0	0	NPAS3	0	0	0	0	0	0	0	0	0	0	0	0
NPHP3	3	0	5.88213	0	0	0	0	0	0	NPHP3	0	0	0	0	0	0	0	0	0	0	0	0
NR2F6	3	0	0.756382	0	0	0	0	0	0	NR2F6	0	0	0	0	0	0	0	0	0	0	0	0
NREP	3	3	0.878802	0	0	0	0	0	0	NREP	0	0	0	0	0	0	0	0	0	0	0	0
NRIP1	3	0	0.867608	0	0	0	0	0	0	NRIP1	0	0	0	0	0	0	0	0	0	0	0	0
NRXN3	3	0	1.29714	0	0	0	0	0	0	NRXN3	0	0	0	0	0	0	0	0	0	0	0	0
NTRK3	3	0	0.875842	0	0	0	0	0	0	NTRK3	0	0	0	0	0	0	0	0	0	0	0	0
NUDT9	3	1	1.07019	0	0	0	0	0	0	NUDT9	0	0	0	0	0	0	0	0	0	0	0	0
NUP93	3	0	1.22259	0	0	0	0	0	0	NUP93	0	0	0	0	0	0	0	0	0	0	0	0
OAS2	3	0	1.05195	0	0	0	0	0	0	OAS2	0	0	0	0	0	0	0	0	0	0	0	0
OAZ1	3	1	1.36271	0	0	0	0	0	0	OAZ1	0	0	0	0	0	0	0	0	0	0	0	0
OTUD4	3	0	0.945845	0	0	0	0	0	0	OTUD4	0	0	0	0	0	0	0	0	0	0	0	0
P3H2	3	0	2.02356	0	0	0	0	0	0	P3H2	0	0	0	0	0	0	0	0	0	0	0	0
P4HA3	3	0	1.83948	0	0	0	0	0	0	P4HA3	0	0	0	0	0	0	0	0	0	0	0	0
PALLD	3	0	1.25703	0	0	0	0	0	0	PALLD	0	0	0	0	0	0	0	0	0	0	0	0
PAPPA	3	0	2.62929	0	0	0	0	0	0	PAPPA	0	0	0	0	0	0	0	0	0	0	0	0
PARG	3	0	1.78509	0	0	0	0	0	0	PARG	0	0	0	0	0	0	0	0	0	0	0	0
PARP12	3	0	0.984698	0	0	0	0	0	0	PARP12	0	0	0	0	0	0	0	0	0	0	0	0
PARP4	3	1	3.41399	0	0	0	0	0	0	PARP4	0	0	0	0	0	0	0	0	0	0	0	0
PCDH7	3	0	1.5881	0	0	0	0	0	0	PCDH7	0	0	0	0	0	0	0	0	0	0	0	0
PCDHB13	3	1	1.98217	0	0	0	0	0	0	PCDHB13	0	0	0	0	0	0	0	0	0	0	0	0
PCDHGA3	3	0	1.69111	0	0	0	0	0	0	PCDHGA3	0	0	0	0	0	0	0	0	0	0	0	0
PCDHGA4	3	0	1.93943	0	0	0	0	0	0	PCDHGA4	0	0	0	0	0	0	0	0	0	0	0	0
PCDHGA6	3	0	1.1755	0	0	0	0	0	0	PCDHGA6	0	0	0	0	0	0	0	0	0	0	0	0
PCDHGB6	3	0	2.10251	0	0	0	0	0	0	PCDHGB6	0	0	0	0	0	0	0	0	0	0	0	0
PCNX1	3	0	1.72566	0	0	1	0	0	0	PCNX1	0	0	0	0	0	0	0	0	0	0	0	0
PCNX4	3	0	1.37595	0	0	0	0	0	0	PCNX4	0	0	0	0	0	0	0	0	0	0	0	0
PCYT1A	3	2	0.864738	0	0	0	0	0	0	PCYT1A	0	0	0	0	0	0	0	0	0	0	0	0
PDCD11	3	1	5.84303	0	0	0	0	0	0	PDCD11	0	0	0	0	0	0	0	0	0	0	0	0
PDCD2L	3	0	0.984446	0	0	0	0	0	0	PDCD2L	0	0	0	0	0	0	0	0	0	0	0	0
PDE1C	3	2	0.781779	1	0	0	0	0	0	PDE1C	0	0	0	0	0	0	0	0	0	0	0	0
PDE2A	3	0	1.75969	0	0	0	0	0	0	PDE2A	0	0	0	0	0	0	0	0	0	0	0	0
PDGFRA	3	0	4.88303	0	0	0	0	0	0	PDGFRA	0	0	0	0	0	0	0	0	0	0	0	0
PDLIM2	3	1	1.54286	0	0	0	0	0	0	PDLIM2	0	0	0	0	0	0	0	0	0	0	0	0
PDZD2	3	0	5.91758	0	0	0	0	0	0	PDZD2	0	0	0	0	0	0	0	0	0	0	0	0
PDZRN3	3	0	1.78341	0	0	0	0	0	0	PDZRN3	0	0	0	0	0	0	0	0	0	0	0	0
PFKP	3	0	4.13918	0	0	0	0	0	0	PFKP	0	0	0	0	0	0	0	0	0	0	0	0
PHF21B	3	0	0.962152	0	0	0	0	0	0	PHF21B	0	0	0	0	0	0	0	0	0	0	0	0
PHLDB2	3	0	2.37879	0	0	0	0	0	0	PHLDB2	0	0	0	0	0	0	0	0	0	0	0	0
PHLPP1	3	0	0.963062	0	0	0	0	0	0	PHLPP1	0	0	0	0	0	0	0	0	0	0	0	0
PHTF1	3	2	0.992335	0	0	0	0	0	0	PHTF1	0	0	0	0	0	0	0	0	0	0	0	0
PIGB	3	1	1.05562	0	0	0	0	0	0	PIGB	0	0	0	0	0	0	0	0	0	0	0	0
PIGS	3	0	3.00419	0	0	0	0	0	0	PIGS	0	0	0	0	0	0	0	0	0	0	0	0
PIK3C2A	3	1	1.34123	0	0	1	0	0	0	PIK3C2A	0	0	0	0	0	0	0	0	0	0	0	0
PINLYP	3	0	0.664456	0	0	1	0	0	0	PINLYP	0	0	0	0	0	0	0	0	0	0	0	0
PISD	3	0	1.10588	0	0	0	0	0	0	PISD	0	0	0	0	0	0	0	0	0	0	0	0
PLA2G4C	3	0	0.708924	0	0	0	0	0	0	PLA2G4C	0	0	0	0	0	0	0	0	0	0	0	0
PLCD3	3	0	0.92991	0	0	0	0	0	0	PLCD3	0	0	0	0	0	0	0	0	0	0	0	0
PLEKHB2	3	3	0.878269	0	0	0	0	0	0	PLEKHB2	0	0	0	0	0	0	0	0	0	0	0	0
PLEKHM2	3	0	1.28916	0	0	0	0	0	0	PLEKHM2	0	0	0	0	0	0	0	0	0	0	0	0
PLEKHO2	3	0	1.36439	0	0	0	0	0	0	PLEKHO2	0	0	0	0	0	0	0	0	0	0	0	0
PLXDC1	3	0	1.36454	0	0	0	0	0	0	PLXDC1	0	0	0	0	0	0	0	0	0	0	0	0
PLXNC1	3	0	1.24835	0	0	0	0	0	0	PLXNC1	0	0	0	0	0	0	0	0	0	0	0	0
PMPCA	3	0	0.96007	0	0	0	0	0	0	PMPCA	0	0	0	0	0	0	0	0	0	0	0	0
PNMT	3	0	1.87614	0	0	0	0	0	0	PNMT	0	0	0	0	0	0	0	0	0	0	0	0
PNPLA6	3	0	0.965226	0	0	0	0	0	0	PNPLA6	0	0	0	0	0	0	0	0	0	0	0	0
PODN	3	0	3.07318	0	0	0	0	0	0	PODN	0	0	0	0	0	0	0	0	0	0	0	0
POGLUT3	3	0	4.71362	0	0	0	0	0	0	POGLUT3	0	0	0	0	0	0	0	0	0	0	0	0
POLD2	3	0	0.983632	0	0	0	0	0	0	POLD2	0	0	0	0	0	0	0	0	0	0	0	0
POLI	3	1	8.0088	0	0	0	0	0	0	POLI	0	0	0	0	0	0	0	0	0	0	0	0
POLR3A	3	1	1.27615	0	0	0	0	0	0	POLR3A	0	0	0	0	0	0	0	0	0	0	0	0
POSTN	3	0	4.04513	0	0	0	0	0	0	POSTN	0	0	0	0	0	0	0	0	0	0	0	0
PPARGC1A	3	0	0.794135	0	0	0	0	0	0	PPARGC1A	0	0	0	0	0	0	0	0	0	0	0	0
PPFIA1	3	0	1.22116	0	0	0	0	0	0	PPFIA1	0	0	0	0	0	0	0	0	0	0	0	0
PPFIBP1	3	0	2.00733	0	0	0	0	0	0	PPFIBP1	0	0	0	0	0	0	0	0	0	0	0	0
PPP1R12B	3	1	1.08206	0	0	0	0	0	0	PPP1R12B	0	0	0	0	0	0	0	0	0	0	0	0
PPP1R9A	3	0	2.49646	0	0	0	0	0	0	PPP1R9A	0	0	0	0	0	0	0	0	0	0	0	0
PPP3CC	3	0	0.887512	0	0	0	0	0	0	PPP3CC	0	0	0	0	0	0	0	0	0	0	0	0
PPP4R1	3	0	1.49907	0	0	1	0	0	0	PPP4R1	0	0	0	0	0	0	0	0	0	0	0	0
PROS1	3	0	0.833578	0	0	0	0	0	0	PROS1	0	0	0	0	0	0	0	0	0	0	0	0
PRSS23	3	0	0.407798	0	0	0	0	0	0	PRSS23	0	0	0	0	0	0	0	0	0	0	0	0
PSAP	3	0	1.52213	0	0	0	0	0	0	PSAP	0	0	0	0	0	0	0	0	0	0	0	0
PSRC1	3	1	0.975488	0	0	0	0	0	0	PSRC1	0	0	0	0	0	0	0	0	0	0	0	0
PTCD2	3	0	1.04	0	0	0	0	0	0	PTCD2	0	0	0	0	0	0	0	0	0	0	0	0
PTCH1	3	0	1.6917	0	0	1	0	0	0	PTCH1	0	0	0	0	0	0	0	0	0	0	0	0
PTGR2	3	0	0.976167	0	0	0	0	0	0	PTGR2	0	0	0	0	0	0	0	0	0	0	0	0
PTK2B	3	0	1.18595	0	0	0	0	0	0	PTK2B	0	0	0	0	0	0	0	0	0	0	0	0
PTPN21	3	0	1.04247	0	0	0	0	0	0	PTPN21	0	0	0	0	0	0	0	0	0	0	0	0
PTPN9	3	0	0.881365	0	0	0	0	0	0	PTPN9	0	0	0	0	0	0	0	0	0	0	0	0
PTPRE	3	0	1.14879	0	0	0	0	0	0	PTPRE	0	0	0	0	0	0	0	0	0	0	0	0
PTPRZ1	3	0	2.82318	0	0	0	0	0	0	PTPRZ1	0	0	0	0	0	0	0	0	0	0	0	0
PUM2	3	0	0.950103	0	0	0	0	0	0	PUM2	0	0	0	0	0	0	0	0	0	0	0	0
PXMP2	3	1	1.52286	0	0	0	0	0	0	PXMP2	0	0	0	0	0	0	0	0	0	0	0	0
PYGB	3	0	2.79378	0	0	0	0	0	0	PYGB	0	0	0	0	0	0	0	0	0	0	0	0
QRICH2	3	0	4.80842	0	0	0	0	0	0	QRICH2	0	0	0	0	0	0	0	0	0	0	0	0
QRSL1	3	0	2.34286	0	0	0	0	0	0	QRSL1	0	0	0	0	0	0	0	0	0	0	0	0
QSOX2	3	1	3.3339	0	0	0	0	0	0	QSOX2	0	0	0	0	0	0	0	0	0	0	0	0
QTRT2	3	0	1.07015	0	0	0	0	0	0	QTRT2	0	0	0	0	0	0	0	0	0	0	0	0
RAB17	3	0	1.24039	0	0	0	0	0	0	RAB17	0	0	0	0	0	0	0	0	0	0	0	0
RAB27A	3	0	1.35744	0	0	0	0	0	0	RAB27A	0	0	0	0	0	0	0	0	0	0	0	0
RAB3GAP2	3	0	1.24431	0	0	0	0	0	0	RAB3GAP2	0	0	0	0	0	0	0	0	0	0	0	0
RABEP1	3	0	1.71616	0	0	0	0	0	0	RABEP1	0	0	0	0	0	0	0	0	0	0	0	0
RANBP10	3	0	0.844057	0	0	0	0	0	0	RANBP10	0	0	0	0	0	0	0	0	0	0	0	0
RANBP3L	3	0	1.35831	0	0	0	0	0	0	RANBP3L	0	0	0	0	0	0	0	0	0	0	0	0
RAP1GDS1	3	0	0.997824	0	0	0	0	0	0	RAP1GDS1	0	0	0	0	0	0	0	0	0	0	0	0
RB1	3	0	0.766336	0	0	0	0	0	0	RB1	0	0	0	0	0	0	0	0	0	0	0	0
RBMS3	3	0	0.846614	0	0	0	0	0	0	RBMS3	0	0	0	0	0	0	0	0	0	0	0	0
REEP3	3	0	1.03962	0	0	0	0	0	0	REEP3	0	0	0	0	0	0	0	0	0	0	0	0
RETREG3	3	0	0.96966	0	0	0	0	0	0	RETREG3	0	0	0	0	0	0	0	0	0	0	0	0
REV3L	3	0	2.17679	0	0	0	0	0	0	REV3L	0	0	0	0	0	0	0	0	0	0	0	0
RFC1	3	0	1.16501	0	0	0	0	0	0	RFC1	0	0	0	0	0	0	0	0	0	0	0	0
RFT1	3	1	1.2425	0	0	0	0	0	0	RFT1	0	0	0	0	0	0	0	0	0	0	0	0
RHOBTB3	3	0	1.75762	0	0	0	0	0	0	RHOBTB3	0	0	0	0	0	0	0	0	0	0	0	0
RIC8A	3	1	0.985268	0	0	0	0	0	0	RIC8A	0	0	0	0	0	0	0	0	0	0	0	0
RIOK2	3	0	6.53805	0	0	0	0	0	0	RIOK2	0	0	0	0	0	0	0	0	0	0	0	0
RIPK1	3	0	0.980178	0	0	0	0	0	0	RIPK1	0	0	0	0	0	0	0	0	0	0	0	0
RMDN3	3	0	0.948373	0	0	0	0	0	0	RMDN3	0	0	0	0	0	0	0	0	0	0	0	0
RNF32	3	2	2.1723	0	0	0	0	0	0	RNF32	0	0	0	0	0	0	0	0	0	0	0	0
RNF43	3	0	1.45627	0	0	0	0	0	0	RNF43	0	0	0	0	0	0	0	0	0	0	0	0
RNLS	3	0	0.863128	0	0	0	0	0	0	RNLS	0	0	0	0	0	0	0	0	0	0	0	0
ROBO2	3	0	2.64851	0	0	0	0	0	0	ROBO2	0	0	0	0	0	0	0	0	0	0	0	0
ROBO4	3	0	2.35154	0	0	0	0	0	0	ROBO4	0	0	0	0	0	0	0	0	0	0	0	0
ROCK1	3	0	1.49515	0	0	0	0	0	0	ROCK1	0	0	0	0	0	0	0	0	0	0	0	0
ROR2	3	0	1.45287	0	0	0	0	0	0	ROR2	0	0	0	0	0	0	0	0	0	0	0	0
RP9	3	6	2.7071	0	0	0	0	0	0	RP9	0	0	0	0	0	0	0	0	0	0	0	0
RPAP1	3	2	2.61292	0	0	0	0	0	0	RPAP1	0	0	0	0	0	0	0	0	0	0	0	0
RPF1	3	0	2.66874	0	0	0	0	0	0	RPF1	0	0	0	0	0	0	0	0	0	0	0	0
RPGRIP1L	3	0	2.43225	0	0	0	0	0	0	RPGRIP1L	0	0	0	0	0	0	0	0	0	0	0	0
RRP1B	3	1	1.42475	0	0	0	0	0	0	RRP1B	0	0	0	0	0	0	0	0	0	0	0	0
RSBN1	3	0	1.37047	0	0	0	0	0	0	RSBN1	0	0	0	0	0	0	0	0	0	0	0	0
RSF1	3	0	1.06575	0	0	0	0	0	0	RSF1	0	0	0	0	0	0	0	0	0	0	0	0
RTKN	3	0	1.04575	0	0	0	0	0	0	RTKN	0	0	0	0	0	0	0	0	0	0	0	0
RUNX2	3	0	0.702326	0	0	0	0	0	0	RUNX2	0	0	0	0	0	0	0	0	0	0	0	0
SACM1L	3	0	1.29726	0	0	0	0	0	0	SACM1L	0	0	0	0	0	0	0	0	0	0	0	0
SALL1	3	0	0.614301	0	0	1	0	0	0	SALL1	0	0	0	0	0	0	0	0	0	0	0	0
SART3	3	0	0.959224	0	0	0	0	0	0	SART3	0	0	0	0	0	0	0	0	0	0	0	0
SASS6	3	0	1.23586	0	0	1	0	0	0	SASS6	0	0	0	0	0	0	0	0	0	0	0	0
SBDS	3	1	5.83626	0	0	0	0	0	0	SBDS	0	0	0	0	0	0	0	0	0	0	0	0
SCAF4	3	1	0.983762	0	0	0	0	0	0	SCAF4	0	0	0	0	0	0	0	0	0	0	0	0
SCG3	3	0	0.604779	0	0	0	0	0	0	SCG3	0	0	0	0	0	0	0	0	0	0	0	0
SCLY	3	0	0.2379	0	0	0	0	0	0	SCLY	0	0	0	0	0	0	0	0	0	0	0	0
SCN7A	3	1	3.91556	0	0	0	0	0	0	SCN7A	0	0	0	0	0	0	0	0	0	0	0	0
SCNN1A	3	0	7.86889	0	0	0	1	0	0	SCNN1A	0	0	0	0	0	0	0	0	0	0	0	0
SCRN3	3	1	0.992691	0	0	0	0	0	0	SCRN3	0	0	0	0	0	0	0	0	0	0	0	0
SDC3	3	0	4.45781	0	0	0	0	0	0	SDC3	0	0	0	0	0	0	0	0	0	0	0	0
SDHA	3	1	1.40585	0	0	0	0	0	0	SDHA	0	0	0	0	0	0	0	0	0	0	0	0
SEC23IP	3	1	1.60833	0	0	0	0	0	0	SEC23IP	0	0	0	0	0	0	0	0	0	0	0	0
SELENBP1	3	1	0.830927	0	0	0	0	0	0	SELENBP1	0	0	0	0	0	0	0	0	0	0	0	0
SEMA3C	3	0	3.09924	0	0	0	0	0	0	SEMA3C	0	0	0	0	0	0	0	0	0	0	0	0
SEMA4A	3	0	0.993772	0	0	0	0	0	0	SEMA4A	0	0	0	0	0	0	0	0	0	0	0	0
SEMA6B	3	1	1.55986	0	0	0	0	0	0	SEMA6B	0	0	0	0	0	0	0	0	0	0	0	0
SEPTIN3	3	0	1.77683	0	0	0	0	0	0	SEPTIN3	0	0	0	0	0	0	0	0	0	0	0	0
SEPTIN8	3	0	2.22993	0	0	0	0	0	0	SEPTIN8	0	0	0	0	0	0	0	0	0	0	0	0
SERPINA3	3	0	1.27667	0	0	0	0	0	0	SERPINA3	0	0	0	0	0	0	0	0	0	0	0	0
SETD9	3	1	0.900218	0	0	0	0	0	0	SETD9	0	0	0	0	0	0	0	0	0	0	0	0
SFMBT2	3	0	1.70237	0	0	0	0	0	0	SFMBT2	0	0	0	0	0	0	0	0	0	0	0	0
SFXN5	3	0	0.958896	0	0	0	0	0	0	SFXN5	0	0	0	0	0	0	0	0	0	0	0	0
SH3BP2	3	1	2.61144	0	0	0	0	0	0	SH3BP2	0	0	0	0	0	0	0	0	0	0	0	0
SH3PXD2A	3	0	1.78778	0	0	0	0	0	0	SH3PXD2A	0	0	0	0	0	0	0	0	0	0	0	0
SH3YL1	3	0	0.963296	0	0	0	0	0	0	SH3YL1	0	0	0	0	0	0	0	0	0	0	0	0
SHISA5	3	1	4.36945	0	0	0	0	0	0	SHISA5	0	0	0	0	0	0	0	0	0	0	0	0
SHROOM1	3	0	1.43608	0	0	0	0	0	0	SHROOM1	0	0	0	0	0	0	0	0	0	0	0	0
SIL1	3	0	1.00321	0	0	0	0	0	0	SIL1	0	0	0	0	0	0	0	0	0	0	0	0
SIMC1	3	0	0.827989	0	0	0	0	0	0	SIMC1	0	0	0	0	0	0	0	0	0	0	0	0
SIPA1L3	3	1	1.79612	0	0	0	0	0	0	SIPA1L3	0	0	0	0	0	0	0	0	0	0	0	0
SIRT3	3	1	1.5089	0	0	0	0	0	0	SIRT3	0	0	0	0	0	0	0	0	0	0	0	0
SIRT5	3	1	1.50014	0	0	0	0	0	0	SIRT5	0	0	0	0	0	0	0	0	0	0	0	0
SKIV2L	3	1	8.19768	0	0	0	0	0	0	SKIV2L	0	0	0	0	0	0	0	0	0	0	0	0
SLC16A3	3	0	1.3391	0	0	0	0	0	0	SLC16A3	0	0	0	0	0	0	0	0	0	0	0	0
SLC1A4	3	0	0.861525	0	0	0	0	0	0	SLC1A4	0	0	0	0	0	0	0	0	0	0	0	0
SLC25A12	3	0	0.984661	0	0	0	0	0	0	SLC25A12	0	0	0	0	0	0	0	0	0	0	0	0
SLC25A13	3	0	0.94474	0	0	0	0	0	0	SLC25A13	0	0	0	0	0	0	0	0	0	0	0	0
SLC25A38	3	0	0.892123	0	0	0	0	0	0	SLC25A38	0	0	0	0	0	0	0	0	0	0	0	0
SLC25A39	3	1	0.887913	0	0	0	0	0	0	SLC25A39	0	0	0	0	0	0	0	0	0	0	0	0
SLC25A46	3	0	1.53301	0	0	0	0	0	0	SLC25A46	0	0	0	0	0	0	0	0	0	0	0	0
SLC30A5	3	0	4.2723	0	0	0	0	0	0	SLC30A5	0	0	0	0	0	0	0	0	0	0	0	0
SLC30A9	3	0	0.99077	0	0	1	0	0	0	SLC30A9	0	0	0	0	0	0	0	0	0	0	0	0
SLC35G2	3	0	0.859553	0	0	0	0	0	0	SLC35G2	0	0	0	0	0	0	0	0	0	0	0	0
SLC3A2	3	0	1.61626	0	0	0	0	0	0	SLC3A2	0	0	0	0	0	0	0	0	0	0	0	0
SLC6A20	3	0	1.30467	0	0	0	0	0	0	SLC6A20	0	0	0	0	0	0	0	0	0	0	0	0
SLC7A14	3	0	2.87699	0	0	0	0	0	0	SLC7A14	0	0	0	0	0	0	0	0	0	0	0	0
SLC9A9	3	0	0.721867	0	0	0	0	0	0	SLC9A9	0	0	0	0	0	0	0	0	0	0	0	0
SMARCAL1	3	1	1.19055	0	0	0	0	0	0	SMARCAL1	0	0	0	0	0	0	0	0	0	0	0	0
SMC5	3	0	1.12071	0	0	0	0	0	0	SMC5	0	0	0	0	0	0	0	0	0	0	0	0
SMIM20	3	0	0.804109	0	0	0	0	0	0	SMIM20	0	0	0	0	0	0	0	0	0	0	0	0
SMOX	3	1	0.852493	0	0	1	0	0	0	SMOX	0	0	0	0	0	0	0	0	0	0	0	0
SMTN	3	0	4.87509	0	0	1	1	0	0	SMTN	0	0	0	0	0	0	0	0	0	0	0	0
SNCAIP	3	0	3.77087	0	0	0	0	0	0	SNCAIP	0	0	0	0	0	0	0	0	0	0	0	0
SNTB2	3	0	0.863721	0	0	0	0	0	0	SNTB2	0	0	0	0	0	0	0	0	0	0	0	0
SNX29	3	1	5.09874	0	0	0	0	0	0	SNX29	0	0	0	0	0	0	0	0	0	0	0	0
SOS1	3	0	1.07632	0	0	0	0	0	0	SOS1	0	0	0	0	0	0	0	0	0	0	0	0
SP110	3	0	3.34626	0	0	0	0	0	0	SP110	0	0	0	0	0	0	0	0	0	0	0	0
SPACA6	3	0	3	0	0	0	0	0	0	SPACA6	0	0	0	0	0	0	0	0	0	0	0	0
SPATA17	3	1	1.74557	0	0	0	0	0	0	SPATA17	0	0	0	0	0	0	0	0	0	0	0	0
SPG11	3	1	4.50843	0	0	0	0	0	0	SPG11	0	0	0	0	0	0	0	0	0	0	0	0
SPR	3	0	0.904109	0	0	0	0	0	0	SPR	0	0	0	0	0	0	0	0	0	0	0	0
SRCAP	3	0	2.30809	0	0	0	1	0	0	SRCAP	0	0	0	0	0	0	0	0	0	0	0	0
SRM	3	0	0.993074	0	0	0	0	0	0	SRM	0	0	0	0	0	0	0	0	0	0	0	0
SRPK1	3	0	6.02893	0	0	0	0	0	0	SRPK1	0	0	0	0	0	0	0	0	0	0	0	0
SSC5D	3	0	2.7621	0	0	0	0	0	0	SSC5D	0	0	0	0	0	0	0	0	0	0	0	0
SSH3	3	1	1.5475	0	0	0	0	0	0	SSH3	0	0	0	0	0	0	0	0	0	0	0	0
ST6GALNAC3	3	0	1.47856	0	0	0	0	0	0	ST6GALNAC3	0	0	0	0	0	0	0	0	0	0	0	0
STAG3	3	0	0.990223	0	0	0	0	0	0	STAG3	0	0	0	0	0	0	0	0	0	0	0	0
STARD8	3	0	1.62216	0	0	0	0	0	0	STARD8	0	0	0	0	0	0	0	0	0	0	0	0
STC2	3	0	0.888911	0	0	0	0	0	0	STC2	0	0	0	0	0	0	0	0	0	0	0	0
STON2	3	0	1.8593	0	0	0	0	0	0	STON2	0	0	0	0	0	0	0	0	0	0	0	0
STT3B	3	0	1.06871	0	0	0	0	0	0	STT3B	0	0	0	0	0	0	0	0	0	0	0	0
STX4	3	0	1.12149	0	0	0	0	0	0	STX4	0	0	0	0	0	0	0	0	0	0	0	0
STX7	3	0	1.07077	0	0	0	0	0	0	STX7	0	0	0	0	0	0	0	0	0	0	0	0
SUGP2	3	0	0.90447	0	0	0	0	0	0	SUGP2	0	0	0	0	0	0	0	0	0	0	0	0
SYTL2	3	0	4.36087	0	0	0	0	0	0	SYTL2	0	0	0	0	0	0	0	0	0	0	0	0
SZT2	3	0	3.64307	0	0	0	0	0	0	SZT2	0	0	0	0	0	0	0	0	0	0	0	0
TAF3	3	0	0.981175	0	0	0	0	0	0	TAF3	0	0	0	0	0	0	0	0	0	0	0	0
TANC2	3	0	1.09063	0	0	0	0	0	0	TANC2	0	0	0	0	0	0	0	0	0	0	0	0
TANGO6	3	0	1.88606	0	0	0	0	0	0	TANGO6	0	0	0	0	0	0	0	0	0	0	0	0
TARS1	3	0	5.68674	0	0	1	0	0	0	TARS1	0	0	0	0	0	0	0	0	0	0	0	0
TASOR	3	0	0.988184	0	0	0	0	0	0	TASOR	0	0	0	0	0	0	0	0	0	0	0	0
TBC1D1	3	0	1.05692	0	0	0	0	0	0	TBC1D1	0	0	0	0	0	0	0	0	0	0	0	0
TBC1D16	3	1	1.41149	0	0	0	0	0	0	TBC1D16	0	0	0	0	0	0	0	0	0	0	0	0
TBC1D31	3	0	1.29579	0	0	0	0	0	0	TBC1D31	0	0	0	0	0	0	0	0	0	0	0	0
TBC1D4	3	0	4.8323	0	0	0	0	0	0	TBC1D4	0	0	0	0	0	0	0	0	0	0	0	0
TBC1D9	3	0	1.2041	0	0	0	0	0	0	TBC1D9	0	0	0	0	0	0	0	0	0	0	0	0
TBX18	3	1	0.775843	0	0	0	0	0	0	TBX18	0	0	0	0	0	0	0	0	0	0	0	0
TCF20	3	0	0.990836	0	0	0	0	0	0	TCF20	0	0	0	0	0	0	0	0	0	0	0	0
TCF7L1	3	0	1.41916	0	0	0	0	0	0	TCF7L1	0	0	0	0	0	0	0	0	0	0	0	0
TCTN2	3	0	1.47237	0	0	0	0	0	0	TCTN2	0	0	0	0	0	0	0	0	0	0	0	0
TDRKH	3	0	0.809163	0	0	0	0	0	0	TDRKH	0	0	0	0	0	0	0	0	0	0	0	0
TECPR2	3	0	3.14351	0	0	0	0	0	0	TECPR2	0	0	0	0	0	0	0	0	0	0	0	0
TES	3	1	2.57385	0	0	0	0	0	0	TES	0	0	0	0	0	0	0	0	0	0	0	0
TFRC	3	0	1.2153	0	0	0	0	0	0	TFRC	0	0	0	0	0	0	0	0	0	0	0	0
TIAM1	3	0	4.17737	0	0	0	0	0	0	TIAM1	0	0	0	0	0	0	0	0	0	0	0	0
TJP1	3	0	4.2262	0	0	0	0	0	0	TJP1	0	0	0	0	0	0	0	0	0	0	0	0
TLR5	3	2	2.55612	0	0	0	0	0	0	TLR5	0	0	0	0	0	0	0	0	0	0	0	0
TMA16	3	0	0.887365	0	0	0	0	0	0	TMA16	0	0	0	0	0	0	0	0	0	0	0	0
TMEM181	3	0	3.05624	0	0	0	0	0	0	TMEM181	0	0	0	0	0	0	0	0	0	0	0	0
TMEM62	3	1	0.790862	0	0	0	0	0	0	TMEM62	0	0	0	0	0	0	0	0	0	0	0	0
TMEM88	3	0	0.831422	0	0	0	0	0	0	TMEM88	0	0	0	0	0	0	0	0	0	0	0	0
TMEM94	3	1	1.08015	0	0	0	0	0	0	TMEM94	0	0	0	0	0	0	0	0	0	0	0	0
TMPRSS2	3	2	0.842014	0	0	0	1	0	0	TMPRSS2	0	0	0	0	0	0	0	0	0	0	0	0
TOP1MT	3	0	2.31228	0	0	0	0	0	0	TOP1MT	0	0	0	0	0	0	0	0	0	0	0	0
TOPBP1	3	0	1.75456	0	0	0	0	0	0	TOPBP1	0	0	0	0	0	0	0	0	0	0	0	0
TP53I3	3	3	1.43327	0	0	0	0	0	0	TP53I3	0	0	0	0	0	0	0	0	0	0	0	0
TP53RK	3	0	0.873469	0	0	0	0	0	0	TP53RK	0	0	0	0	0	0	0	0	0	0	0	0
TPCN1	3	5	2.87079	0	0	0	0	0	0	TPCN1	0	0	0	0	0	0	0	0	0	0	0	0
TRAPPC1	3	0	1.04029	0	0	0	0	0	0	TRAPPC1	0	0	0	0	0	0	0	0	0	0	0	0
TRIM35	3	0	1.35129	0	0	0	0	0	0	TRIM35	0	0	0	0	0	0	0	0	0	0	0	0
TRIM41	3	0	0.898819	0	0	0	0	0	0	TRIM41	0	0	0	0	0	0	0	0	0	0	0	0
TRIM47	3	0	1.31085	0	0	0	0	0	0	TRIM47	0	0	0	0	0	0	0	0	0	0	0	0
TRIM58	3	8	3.20241	0	0	0	0	0	0	TRIM58	0	0	0	0	0	0	0	0	0	0	0	0
TRIP6	3	2	1.72674	0	0	0	0	0	0	TRIP6	0	0	0	0	0	0	0	0	0	0	0	0
TRMO	3	0	1.27117	0	0	0	0	0	0	TRMO	0	0	0	0	0	0	0	0	0	0	0	0
TRPS1	3	0	0.883051	0	0	0	0	0	0	TRPS1	0	0	0	0	0	0	0	0	0	0	0	0
TRPT1	3	0	1.56607	0	0	0	0	0	0	TRPT1	0	0	0	0	0	0	0	0	0	0	0	0
TSGA10	3	0	1.24114	0	0	0	0	0	0	TSGA10	0	0	0	0	0	0	0	0	0	0	0	0
TSHZ1	3	0	0.779277	0	0	0	0	0	0	TSHZ1	0	0	0	0	0	0	0	0	0	0	0	0
TSHZ3	3	0	0.888374	0	0	0	0	0	0	TSHZ3	0	0	0	0	0	0	0	0	0	0	0	0
TTC21B	3	0	4.88326	0	0	0	0	0	0	TTC21B	0	0	0	0	0	0	0	0	0	0	0	0
TTC26	3	0	1.17643	0	0	0	0	0	0	TTC26	0	0	0	0	0	0	0	0	0	0	0	0
TTC30A	3	1	1.09935	0	0	0	0	0	0	TTC30A	0	0	0	0	0	0	0	0	0	0	0	0
TTC5	3	0	2.57879	0	0	0	0	0	0	TTC5	0	0	0	0	0	0	0	0	0	0	0	0
TTI2	3	1	1.3437	0	0	0	0	0	0	TTI2	0	0	0	0	0	0	0	0	0	0	0	0
TTLL3	3	0	2.28947	0	0	0	0	0	0	TTLL3	0	0	0	0	0	0	0	0	0	0	0	0
TXNDC5	3	0	4.19787	0	0	0	0	0	0	TXNDC5	0	0	0	0	0	0	0	0	0	0	0	0
TYW3	3	0	0.901524	0	0	0	0	0	0	TYW3	0	0	0	0	0	0	0	0	0	0	0	0
UBA6	3	0	0.999453	0	0	0	0	0	0	UBA6	0	0	0	0	0	0	0	0	0	0	0	0
UBE2D4	3	0	0.794795	0	0	0	0	0	0	UBE2D4	0	0	0	0	0	0	0	0	0	0	0	0
UBE3B	3	0	1.4	0	0	0	0	0	0	UBE3B	0	0	0	0	0	0	0	0	0	0	0	0
UBR1	3	0	1.54613	0	0	0	0	0	0	UBR1	0	0	0	0	0	0	0	0	0	0	0	0
UCHL1	3	0	0.683212	0	0	0	0	0	0	UCHL1	0	0	0	0	0	0	0	0	0	0	0	0
UFL1	3	1	1.34925	0	0	0	0	0	0	UFL1	0	0	0	0	0	0	0	0	0	0	0	0
UGGT1	3	0	2.17659	0	0	0	0	0	0	UGGT1	0	0	0	0	0	0	0	0	0	0	0	0
UGGT2	3	3	8.22671	0	0	0	0	0	0	UGGT2	0	0	0	0	0	0	0	0	0	0	0	0
URB2	3	0	4.02186	0	0	1	0	0	0	URB2	0	0	0	0	0	0	0	0	0	0	0	0
UROD	3	0	0.51959	0	0	0	0	0	0	UROD	0	0	0	0	0	0	0	0	0	0	0	0
USH1C	3	0	1.4562	1	1	0	0	0	0	USH1C	0	0	0	0	0	0	0	0	0	0	0	0
USP24	3	0	1.60214	0	0	0	0	0	0	USP24	0	0	0	0	0	0	0	0	0	0	0	0
USP48	3	0	0.974405	0	0	0	0	0	0	USP48	0	0	0	0	0	0	0	0	0	0	0	0
USP6NL	3	1	1.48137	0	0	0	0	0	0	USP6NL	0	0	0	0	0	0	0	0	0	0	0	0
USPL1	3	0	1.88915	0	0	0	0	0	0	USPL1	0	0	0	0	0	0	0	0	0	0	0	0
UVSSA	3	0	3.19443	0	0	0	0	0	0	UVSSA	0	0	0	0	0	0	0	0	0	0	0	0
VANGL1	3	0	1.12651	0	0	0	0	0	0	VANGL1	0	0	0	0	0	0	0	0	0	0	0	0
VEGFA	3	0	0.827691	0	0	0	0	0	0	VEGFA	0	0	0	0	0	0	0	0	0	0	0	0
VGLL3	3	0	0.915933	0	0	0	0	0	0	VGLL3	0	0	0	0	0	0	0	0	0	0	0	0
VPS11	3	0	1.51587	0	0	0	0	0	0	VPS11	0	0	0	0	0	0	0	0	0	0	0	0
VPS16	3	0	4.99762	0	0	1	0	0	0	VPS16	0	0	0	0	0	0	0	0	0	0	0	0
VPS18	3	0	2.50318	0	0	0	0	0	0	VPS18	0	0	0	0	0	0	0	0	0	0	0	0
VPS35L	3	0	4.14974	0	0	0	0	0	0	VPS35L	0	0	0	0	0	0	0	0	0	0	0	0
VPS37C	3	0	4.13423	0	0	0	0	0	0	VPS37C	0	0	0	0	0	0	0	0	0	0	0	0
WASHC2A	3	4	3.99515	0	0	0	0	0	0	WASHC2A	0	0	0	0	0	0	0	0	0	0	0	0
WDR59	3	1	1.22686	0	0	1	0	0	0	WDR59	0	0	0	0	0	0	0	0	0	0	0	0
WDR7	3	0	1.0556	0	0	0	0	0	0	WDR7	0	0	0	0	0	0	0	0	0	0	0	0
WHRN	3	0	2.40266	1	1	0	0	0	0	WHRN	0	0	0	0	0	0	0	0	0	0	0	0
WIZ	3	0	1.82499	0	0	0	0	0	0	WIZ	0	0	0	0	0	0	0	0	0	0	0	0
WWC3	3	0	2.95461	0	0	0	0	0	0	WWC3	0	0	0	0	0	0	0	0	0	0	0	0
WWP2	3	1	1.3683	0	0	0	0	0	0	WWP2	0	0	0	0	0	0	0	0	0	0	0	0
XRCC1	3	0	2.06669	0	0	0	0	0	0	XRCC1	0	0	0	0	0	0	0	0	0	0	0	0
XYLB	3	0	1.55772	0	0	0	0	0	0	XYLB	0	0	0	0	0	0	0	0	0	0	0	0
ZBTB17	3	1	0.462911	0	0	0	0	0	0	ZBTB17	0	0	0	0	0	0	0	0	0	0	0	0
ZBTB4	3	0	0.968461	0	0	0	0	0	0	ZBTB4	0	0	0	0	0	0	0	0	0	0	0	0
ZC3H13	3	0	4.57447	0	0	0	0	0	0	ZC3H13	0	0	0	0	0	0	0	0	0	0	0	0
ZDHHC12	3	3	1.50938	0	0	0	0	0	0	ZDHHC12	0	0	0	0	0	0	0	0	0	0	0	0
ZFP37	3	0	2.6726	0	0	0	0	0	0	ZFP37	0	0	0	0	0	0	0	0	0	0	0	0
ZFP64	3	1	0.822047	0	0	1	0	0	0	ZFP64	0	0	0	0	0	0	0	0	0	0	0	0
ZKSCAN8	3	0	0.980742	0	0	0	0	0	0	ZKSCAN8	0	0	0	0	0	0	0	0	0	0	0	0
ZNF135	3	5	1.74033	0	0	0	0	0	0	ZNF135	0	0	0	0	0	0	0	0	0	0	0	0
ZNF138	3	3	1.22245	0	0	0	0	0	0	ZNF138	0	0	0	0	0	0	0	0	0	0	0	0
ZNF142	3	1	2.01667	0	0	0	0	0	0	ZNF142	0	0	0	0	0	0	0	0	0	0	0	0
ZNF182	3	0	0.799306	0	0	0	0	0	0	ZNF182	0	0	0	0	0	0	0	0	0	0	0	0
ZNF22	3	0	0.880415	0	0	0	0	0	0	ZNF22	0	0	0	0	0	0	0	0	0	0	0	0
ZNF227	3	1	0.367937	0	0	0	0	0	0	ZNF227	0	0	0	0	0	0	0	0	0	0	0	0
ZNF302	3	0	0.309221	0	0	0	0	0	0	ZNF302	0	0	0	0	0	0	0	0	0	0	0	0
ZNF430	3	0	1.24171	0	0	0	0	0	0	ZNF430	0	0	0	0	0	0	0	0	0	0	0	0
ZNF440	3	5	1.89542	0	0	0	0	0	0	ZNF440	0	0	0	0	0	0	0	0	0	0	0	0
ZNF442	3	3	2.22404	0	0	0	0	0	0	ZNF442	0	0	0	0	0	0	0	0	0	0	0	0
ZNF443	3	0	1.4546	0	0	0	0	0	0	ZNF443	0	0	0	0	0	0	0	0	0	0	0	0
ZNF468	3	1	0.782697	0	0	0	0	0	0	ZNF468	0	0	0	0	0	0	0	0	0	0	0	0
ZNF501	3	1	0.856228	0	0	0	0	0	0	ZNF501	0	0	0	0	0	0	0	0	0	0	0	0
ZNF528	3	2	2.93623	0	0	0	0	0	0	ZNF528	0	0	0	0	0	0	0	0	0	0	0	0
ZNF585B	3	2	0.885523	0	0	0	0	0	0	ZNF585B	0	0	0	0	0	0	0	0	0	0	0	0
ZNF596	3	0	2.38841	0	0	0	0	0	0	ZNF596	0	0	0	0	0	0	0	0	0	0	0	0
ZNF600	3	0	2.43731	0	0	0	1	0	0	ZNF600	0	0	0	0	0	0	0	0	0	0	0	0
ZNF613	3	1	1.19458	0	0	0	0	0	0	ZNF613	0	0	0	0	0	0	0	0	0	0	0	0
ZNF616	3	3	0.866116	0	0	0	0	0	0	ZNF616	0	0	0	0	0	0	0	0	0	0	0	0
ZNF675	3	2	1.25148	0	0	0	0	0	0	ZNF675	0	0	0	0	0	0	0	0	0	0	0	0
ZNF708	3	0	4.43229	0	0	0	0	0	0	ZNF708	0	0	0	0	0	0	0	0	0	0	0	0
ZNF785	3	3	2.58636	0	0	0	0	0	0	ZNF785	0	0	0	0	0	0	0	0	0	0	0	0
ZNF793	3	0	0.801732	0	0	0	0	0	0	ZNF793	0	0	0	0	0	0	0	0	0	0	0	0
ZNF844	3	2	0.802023	0	0	0	0	0	0	ZNF844	0	0	0	0	0	0	0	0	0	0	0	0
ZPR1	3	0	1.12715	0	0	0	0	0	0	ZPR1	0	0	0	0	0	0	0	0	0	0	0	0
ZSCAN9	3	1	1.68565	0	0	0	0	0	0	ZSCAN9	0	0	0	0	0	0	0	0	0	0	0	0
ZYX	3	1	1.4174	0	0	0	0	0	0	ZYX	0	0	0	0	0	0	0	0	0	0	0	0
AAAS	2	0	0.41552	0	0	0	0	0	0	AAAS	0	0	0	0	0	0	0	0	0	0	0	0
AAGAB	2	1	0.420339	0	0	0	0	0	0	AAGAB	0	0	0	0	0	0	0	0	0	0	0	0
ABAT	2	0	0.258953	0	0	1	0	0	0	ABAT	0	0	0	0	0	0	0	0	0	0	0	0
ABCB1	2	1	0.276985	0	0	0	0	0	0	ABCB1	0	0	0	0	0	0	0	0	0	0	0	0
ABCB8	2	0	1.42689	0	0	0	0	0	0	ABCB8	0	0	0	0	0	0	0	0	0	0	0	0
ABCC6	2	2	6.74972	0	0	0	0	0	0	ABCC6	0	0	0	0	0	0	0	0	0	0	0	0
ABHD3	2	0	0.884486	0	0	0	0	0	0	ABHD3	0	0	0	0	0	0	0	0	0	0	0	0
ABHD6	2	0	0.364829	0	0	0	0	0	0	ABHD6	0	0	0	0	0	0	0	0	0	0	0	0
ABL2	2	0	0.722711	0	0	0	0	0	0	ABL2	0	0	0	0	0	0	0	0	0	0	0	0
ABLIM3	2	0	0.596744	0	0	0	0	0	1	ABLIM3	0	0	0	0	0	0	0	0	0	0	0	0
ACAT1	2	1	0.600246	0	0	0	0	0	0	ACAT1	0	0	0	0	0	0	0	0	0	0	0	0
ACBD7	2	0	0.368512	0	0	0	0	0	0	ACBD7	0	0	0	0	0	0	0	0	0	0	0	0
ACCS	2	0	0.461664	0	0	0	0	0	0	ACCS	0	0	0	0	0	0	0	0	0	0	0	0
ACKR2	2	0	1.62961	0	0	0	0	0	0	ACKR2	0	0	0	0	0	0	0	0	0	0	0	0
ACOT13	2	0	1.10477	0	0	0	0	0	0	ACOT13	0	0	0	0	0	0	0	0	0	0	0	0
ACOT9	2	1	0.269847	0	0	0	0	0	0	ACOT9	0	0	0	0	0	0	0	0	0	0	0	0
ACOX1	2	0	0.434268	0	0	0	0	0	0	ACOX1	0	0	0	0	0	0	0	0	0	0	0	0
ACSL1	2	1	0.386287	0	0	0	0	0	0	ACSL1	0	0	0	0	0	0	0	0	0	0	0	0
ACSL5	2	1	1.63351	0	0	0	0	0	0	ACSL5	0	0	0	0	0	0	0	0	0	0	0	0
ACSS1	2	0	1.92711	0	0	0	0	0	0	ACSS1	0	0	0	0	0	0	0	0	0	0	0	0
ACSS3	2	0	0.422364	0	0	0	0	0	0	ACSS3	0	0	0	0	0	0	0	0	0	0	0	0
ACTN1	2	0	1.24046	0	0	0	0	0	0	ACTN1	0	0	0	0	0	0	0	0	0	0	0	0
ACTR1B	2	0	0.89231	0	0	0	0	0	0	ACTR1B	0	0	0	0	0	0	0	0	0	0	0	0
ADA2	2	0	0.299342	0	0	0	0	0	0	ADA2	0	0	0	0	0	0	0	0	0	0	0	0
ADAMTS1	2	0	4.53206	0	0	0	0	0	0	ADAMTS1	0	0	0	0	0	0	0	0	0	0	0	0
ADCY3	2	1	-0.364287	0	0	0	1	0	0	ADCY3	0	0	0	0	0	0	0	0	0	0	0	0
ADCY4	2	0	1.78353	0	0	0	0	0	0	ADCY4	0	0	0	0	0	0	0	0	0	0	0	0
ADCY6	2	0	2.63226	0	0	0	0	0	0	ADCY6	0	0	0	0	0	0	0	0	0	0	0	0
ADD1	2	0	0.500986	0	0	0	0	0	0	ADD1	0	0	0	0	0	0	0	0	0	0	0	0
ADGRG1	2	0	6.60045	0	0	0	0	0	0	ADGRG1	0	0	0	0	0	0	0	0	0	0	0	0
ADGRG6	2	0	0.295801	0	0	0	0	0	0	ADGRG6	0	0	0	0	0	0	0	0	0	0	0	0
ADGRL2	2	0	0.435721	0	0	0	0	0	0	ADGRL2	0	0	0	0	0	0	0	0	0	0	0	0
ADGRL3	2	0	2.40394	0	0	0	0	0	0	ADGRL3	0	0	0	0	0	0	0	0	0	0	0	0
ADHFE1	2	1	0.552866	0	0	0	0	0	0	ADHFE1	0	0	0	0	0	0	0	0	0	0	0	0
ADPGK	2	0	0.425572	0	0	0	0	0	0	ADPGK	0	0	0	0	0	0	0	0	0	0	0	0
AFF3	2	0	0.371101	0	0	0	0	0	0	AFF3	0	0	0	0	0	0	0	0	0	0	0	0
AGAP1	2	0	1.18002	0	0	1	0	0	0	AGAP1	0	0	0	0	0	0	0	0	0	0	0	0
AGBL5	2	0	0.393226	0	0	0	0	0	0	AGBL5	0	0	0	0	0	0	0	0	0	0	0	0
AGGF1	2	1	0.470918	0	0	0	0	0	0	AGGF1	0	0	0	0	0	0	0	0	0	0	0	0
AHCYL2	2	0	0.503202	0	0	0	0	0	0	AHCYL2	0	0	0	0	0	0	0	0	0	0	0	0
AIFM2	2	0	3.17244	0	0	0	0	0	0	AIFM2	0	0	0	0	0	0	0	0	0	0	0	0
AK2	2	1	0.373879	0	0	0	0	0	0	AK2	0	0	0	0	0	0	0	0	0	0	0	0
AKAP7	2	0	0.98884	0	0	0	0	0	0	AKAP7	0	0	0	0	0	0	0	0	0	0	0	0
AKAP8L	2	0	0.415293	0	0	1	0	0	0	AKAP8L	0	0	0	0	0	0	0	0	0	0	0	0
AKR1A1	2	0	1.07558	0	0	0	0	0	0	AKR1A1	0	0	0	0	0	0	0	0	0	0	0	0
AKR1C3	2	0	5.5887	0	0	0	1	0	0	AKR1C3	0	0	0	0	0	0	0	0	0	0	0	0
ALAD	2	0	0.455918	0	0	0	0	0	0	ALAD	0	0	0	0	0	0	0	0	0	0	0	0
ALAS1	2	0	0.211899	0	0	0	0	0	0	ALAS1	0	0	0	0	0	0	0	0	0	0	0	0
ALDH1A1	2	0	0.199704	0	0	0	0	0	0	ALDH1A1	0	0	0	0	0	0	0	0	0	0	0	0
ALDH1A3	2	0	1.51286	0	0	1	0	0	0	ALDH1A3	0	0	0	0	0	0	0	0	0	0	0	0
ALDH1L2	2	0	1.54424	0	0	0	0	0	0	ALDH1L2	0	0	0	0	0	0	0	0	0	0	0	0
ALDH5A1	2	1	4.16529	0	0	0	0	0	0	ALDH5A1	0	0	0	0	0	0	0	0	0	0	0	0
ALDH6A1	2	0	0.595879	0	0	0	0	0	0	ALDH6A1	0	0	0	0	0	0	0	0	0	0	0	0
ALDH7A1	2	0	3.37553	0	0	0	0	0	0	ALDH7A1	0	0	0	0	0	0	0	0	0	0	0	0
ALDH9A1	2	1	1.12081	0	0	0	0	0	0	ALDH9A1	0	0	0	0	0	0	0	0	0	0	0	0
ALG3	2	0	0.619985	0	0	0	0	0	0	ALG3	0	0	0	0	0	0	0	0	0	0	0	0
ALOX12	2	0	0.163228	0	0	0	0	0	0	ALOX12	0	0	0	0	0	0	0	0	0	0	0	0
AMFR	2	0	0.100157	0	0	0	0	0	0	AMFR	0	0	0	0	0	0	0	0	0	0	0	0
AMN1	2	0	0.48214	0	0	0	0	0	0	AMN1	0	0	0	0	0	0	0	0	0	0	0	0
AMPD3	2	0	2.21458	0	0	0	0	0	0	AMPD3	0	0	0	0	0	0	0	0	0	0	0	0
ANAPC16	2	0	0.339634	0	0	0	0	0	0	ANAPC16	0	0	0	0	0	0	0	0	0	0	0	0
ANGEL1	2	2	1.65417	0	0	0	0	0	0	ANGEL1	0	0	0	0	0	0	0	0	0	0	0	0
ANGPT1	2	0	0.25084	0	0	0	0	0	0	ANGPT1	0	0	0	0	0	0	0	0	0	0	0	0
ANKDD1A	2	0	0.729808	0	0	0	0	0	0	ANKDD1A	0	0	0	0	0	0	0	0	0	0	0	0
ANKEF1	2	1	0.222812	0	0	0	0	0	0	ANKEF1	0	0	0	0	0	0	0	0	0	0	0	0
ANKLE2	2	0	3.89318	0	0	0	0	0	0	ANKLE2	0	0	0	0	0	0	0	0	0	0	0	0
ANKRD10	2	4	2.1775	0	0	0	0	0	0	ANKRD10	0	0	0	0	0	0	0	0	0	0	0	0
ANKRD26	2	0	1.99973	0	0	0	0	0	0	ANKRD26	0	0	0	0	0	0	0	0	0	0	0	0
ANKRD44	2	0	2	0	0	0	0	0	0	ANKRD44	0	0	0	0	0	0	0	0	0	0	0	0
ANKRD50	2	0	0.72346	0	0	0	0	0	0	ANKRD50	0	0	0	0	0	0	0	0	0	0	0	0
ANKRD52	2	0	0.566938	0	0	0	0	0	0	ANKRD52	0	0	0	0	0	0	0	0	0	0	0	0
ANKS1A	2	0	0.656551	0	0	0	0	0	0	ANKS1A	0	0	0	0	0	0	0	0	0	0	0	0
ANKS3	2	0	0.431947	0	0	0	0	0	0	ANKS3	0	0	0	0	0	0	0	0	0	0	0	0
ANKS6	2	0	2.02704	0	0	0	0	0	0	ANKS6	0	0	0	0	0	0	0	0	0	0	0	0
ANLN	2	0	0.954977	0	0	0	0	0	0	ANLN	0	0	0	0	0	0	0	0	0	0	0	0
ANO6	2	0	0.253278	0	0	0	0	0	0	ANO6	0	0	0	0	0	0	0	0	0	0	0	0
ANXA11	2	0	3.94036	0	0	0	0	0	0	ANXA11	0	0	0	0	0	0	0	0	0	0	0	0
AOPEP	2	0	0.386214	0	0	0	0	0	0	AOPEP	0	0	0	0	0	0	0	0	0	0	0	0
AP3D1	2	0	0.684335	0	0	0	0	0	0	AP3D1	0	0	0	0	0	0	0	0	0	0	0	0
AP3M2	2	0	0.425524	0	0	0	0	0	0	AP3M2	0	0	0	0	0	0	0	0	0	0	0	0
APAF1	2	1	0.362729	0	0	0	0	0	0	APAF1	0	0	0	0	0	0	0	0	0	0	0	0
APCDD1	2	0	0.849208	0	0	0	0	0	0	APCDD1	0	0	0	0	0	0	0	0	0	0	0	0
APLP2	2	0	0.476937	0	0	0	0	0	0	APLP2	0	0	0	0	0	0	0	0	0	0	0	0
APMAP	2	1	0.348759	0	0	0	0	0	0	APMAP	0	0	0	0	0	0	0	0	0	0	0	0
APOBEC3C	2	2	0.137812	0	0	0	0	0	0	APOBEC3C	0	0	0	0	0	0	0	0	0	0	0	0
APOC1	2	1	0.104884	0	0	0	0	0	0	APOC1	0	0	0	0	0	0	0	0	0	0	0	0
APOL2	2	2	0.669187	0	0	0	0	0	0	APOL2	0	0	0	0	0	0	0	0	0	0	0	0
AQR	2	0	1.19825	0	0	0	0	0	0	AQR	0	0	0	0	0	0	0	0	0	0	0	0
ARFGEF2	2	0	0.705534	0	0	1	0	0	0	ARFGEF2	0	0	0	0	0	0	0	0	0	0	0	0
ARHGAP12	2	0	0.571244	0	0	0	0	0	0	ARHGAP12	0	0	0	0	0	0	0	0	0	0	0	0
ARHGAP15	2	1	0.619393	0	0	0	0	0	0	ARHGAP15	0	0	0	0	0	0	0	0	0	0	0	0
ARHGAP21	2	0	3.4455	0	0	0	0	0	0	ARHGAP21	0	0	0	0	0	0	0	0	0	0	0	0
ARHGAP30	2	0	5.24989	0	0	0	0	0	0	ARHGAP30	0	0	0	0	0	0	0	0	0	0	0	0
ARHGAP32	2	0	0.626342	0	0	0	0	0	0	ARHGAP32	0	0	0	0	0	0	0	0	0	0	0	0
ARHGAP9	2	1	1.0248	0	0	0	0	0	0	ARHGAP9	0	0	0	0	0	0	0	0	0	0	0	0
ARHGEF1	2	0	1.30154	0	0	1	1	0	0	ARHGEF1	0	0	0	0	0	0	0	0	0	0	0	0
ARHGEF26	2	0	4.89653	0	0	0	0	0	0	ARHGEF26	0	0	0	0	0	0	0	0	0	0	0	0
ARHGEF37	2	0	1.42235	0	0	0	0	0	0	ARHGEF37	0	0	0	0	0	0	0	0	0	0	0	0
ARL2	2	0	0.345623	0	0	0	0	0	0	ARL2	0	0	0	0	0	0	0	0	0	0	0	0
ARNT	2	0	0.040929	0	0	0	0	0	0	ARNT	0	0	0	0	0	0	0	0	0	0	0	0
ARPC1B	2	0	0.529988	0	0	0	0	0	0	ARPC1B	0	0	0	0	0	0	0	0	0	0	0	0
ARSB	2	0	0.526174	0	0	0	0	0	0	ARSB	0	0	0	0	0	0	0	0	0	0	0	0
ARSG	2	1	0.442513	0	0	0	0	0	0	ARSG	0	0	0	0	0	0	0	0	0	0	0	0
ART3	2	1	0.214563	0	0	0	0	0	0	ART3	0	0	0	0	0	0	0	0	0	0	0	0
ASAH1	2	0	6.16425	0	0	0	0	0	0	ASAH1	0	0	0	0	0	0	0	0	0	0	0	0
ASNS	2	0	0.540043	0	0	0	0	0	0	ASNS	0	0	0	0	0	0	0	0	0	0	0	0
ASNSD1	2	0	0.229641	0	0	0	0	0	0	ASNSD1	0	0	0	0	0	0	0	0	0	0	0	0
ASPA	2	1	0.480818	0	0	0	0	0	0	ASPA	0	0	0	0	0	0	0	0	0	0	0	0
ASXL3	2	0	1.38935	0	0	0	0	0	0	ASXL3	0	0	0	0	0	0	0	0	0	0	0	0
ATE1	2	0	0.335363	0	0	0	0	0	0	ATE1	0	0	0	0	0	0	0	0	0	0	0	0
ATF6	2	1	0.511318	0	0	0	0	0	0	ATF6	0	0	0	0	0	0	0	0	0	0	0	0
ATG13	2	0	0.48601	0	0	1	0	0	0	ATG13	0	0	0	0	0	0	0	0	0	0	0	0
ATN1	2	0	1.56766	0	0	0	1	0	0	ATN1	0	0	0	0	0	0	0	0	0	0	0	0
ATP13A1	2	0	0.536367	0	0	0	0	0	0	ATP13A1	0	0	0	0	0	0	0	0	0	0	0	0
ATP2B2	2	0	-0.294058	1	0	0	0	0	0	ATP2B2	0	0	0	0	0	0	0	0	0	0	0	0
ATP6V0A4	2	0	3.80703	1	0	0	0	0	0	ATP6V0A4	0	0	0	0	0	0	0	0	0	0	0	0
ATP9A	2	0	0.524058	0	0	0	0	0	0	ATP9A	0	0	0	0	0	0	0	0	0	0	0	0
ATXN3	2	0	0.208964	0	0	0	0	0	0	ATXN3	0	0	0	0	0	0	0	0	0	0	0	0
AURKAIP1	2	0	0.943927	0	0	0	0	0	0	AURKAIP1	0	0	0	0	0	0	0	0	0	0	0	0
AUTS2	2	0	1.8479	0	0	0	0	0	0	AUTS2	0	0	0	0	0	0	0	0	0	0	0	0
AVIL	2	0	2.379	0	0	0	0	0	0	AVIL	0	0	0	0	0	0	0	0	0	0	0	0
B3GNT9	2	0	1.19851	0	0	0	0	0	0	B3GNT9	0	0	0	0	0	0	0	0	0	0	0	0
BABAM2	2	1	1.29266	0	0	0	0	0	0	BABAM2	0	0	0	0	0	0	0	0	0	0	0	0
BACH2	2	0	0.108028	0	0	0	0	0	0	BACH2	0	0	0	0	0	0	0	0	0	0	0	0
BAG4	2	1	0.491317	0	0	0	1	0	0	BAG4	0	0	0	0	0	0	0	0	0	0	0	0
BAIAP2	2	0	0.647776	0	0	0	0	0	0	BAIAP2	0	0	0	0	0	0	0	0	0	0	0	0
BAZ2A	2	0	0.891392	0	0	0	0	0	0	BAZ2A	0	0	0	0	0	0	0	0	0	0	0	0
BAZ2B	2	0	3.77082	0	0	0	0	0	0	BAZ2B	0	0	0	0	0	0	0	0	0	0	0	0
BCAM	2	0	2.00957	0	0	0	0	0	0	BCAM	0	0	0	0	0	0	0	0	0	0	0	0
BCAS4	2	2	0.386417	0	0	0	0	0	0	BCAS4	0	0	0	0	0	0	0	0	0	0	0	0
BCAT2	2	0	0.520024	0	0	0	0	0	0	BCAT2	0	0	0	0	0	0	0	0	0	0	0	0
BCOR	2	0	-0.0466039	0	0	0	0	0	0	BCOR	0	0	0	0	0	0	0	0	0	0	0	0
BEST1	2	0	-0.268137	0	0	0	0	0	0	BEST1	0	0	0	0	0	0	0	0	0	0	0	0
BICD1	2	0	0.503737	0	0	0	0	0	0	BICD1	0	0	0	0	0	0	0	0	0	0	0	0
BLZF1	2	0	0.977772	0	0	0	0	0	0	BLZF1	0	0	0	0	0	0	0	0	0	0	0	0
BMPR2	2	0	0.206787	0	0	1	0	0	0	BMPR2	0	0	0	0	0	0	0	0	0	0	0	0
BOC	2	0	0.924629	0	0	0	0	0	0	BOC	0	0	0	0	0	0	0	0	0	0	0	0
BORCS5	2	0	0.271521	0	0	0	0	0	0	BORCS5	0	0	0	0	0	0	0	0	0	0	0	0
BPTF	2	0	2.04077	0	0	0	0	0	0	BPTF	0	0	0	0	0	0	0	0	0	0	0	0
BRCA1	2	1	1.67597	0	0	0	0	0	0	BRCA1	0	0	0	0	0	0	0	0	0	0	0	0
BRD2	2	1	2	0	0	1	0	0	0	BRD2	0	0	0	0	0	0	0	0	0	0	0	0
BRIX1	2	0	0.735715	0	0	0	0	0	0	BRIX1	0	0	0	0	0	0	0	0	0	0	0	0
BTAF1	2	0	0.56831	0	0	0	0	0	0	BTAF1	0	0	0	0	0	0	0	0	0	0	0	0
BTN2A1	2	0	0.49124	0	0	0	0	0	0	BTN2A1	0	0	0	0	0	0	0	0	0	0	0	0
BUD13	2	0	5.47726	0	0	1	0	0	0	BUD13	0	0	0	0	0	0	0	0	0	0	0	0
C11orf52	2	0	0.524073	0	0	0	0	0	0	C11orf52	0	0	0	0	0	0	0	0	0	0	0	0
C14orf132	2	0	2	0	0	0	0	0	0	C14orf132	0	0	0	0	0	0	0	0	0	0	0	0
C19orf54	2	0	3.38037	0	0	0	0	0	0	C19orf54	0	0	0	0	0	0	0	0	0	0	0	0
C1QB	2	0	0.153708	0	0	0	0	0	0	C1QB	0	0	0	0	0	0	0	0	0	0	0	0
C1RL	2	0	0.892491	0	0	0	1	0	0	C1RL	0	0	0	0	0	0	0	0	0	0	0	0
C1orf198	2	1	1.08616	0	0	0	0	0	0	C1orf198	0	0	0	0	0	0	0	0	0	0	0	0
C2CD3	2	0	6.3919	0	0	0	0	0	0	C2CD3	0	0	0	0	0	0	0	0	0	0	0	0
C2orf42	2	0	0.426878	0	0	0	0	0	0	C2orf42	0	0	0	0	0	0	0	0	0	0	0	0
C5AR1	2	0	0.102548	0	0	0	0	0	0	C5AR1	0	0	0	0	0	0	0	0	0	0	0	0
C7	2	0	2.30622	0	0	0	0	0	0	C7	0	0	0	0	0	0	0	0	0	0	0	0
C7orf25	2	0	0.36226	0	0	0	0	0	0	C7orf25	0	0	0	0	0	0	0	0	0	0	0	0
C7orf31	2	0	1.12013	0	0	0	0	0	0	C7orf31	0	0	0	0	0	0	0	0	0	0	0	0
CA5B	2	0	0.0769426	0	0	0	0	0	0	CA5B	0	0	0	0	0	0	0	0	0	0	0	0
CACNB2	2	0	0.22449	0	0	0	0	0	0	CACNB2	0	0	0	0	0	0	0	0	0	0	0	0
CADPS	2	0	1.90095	0	0	0	0	0	0	CADPS	0	0	0	0	0	0	0	0	0	0	0	0
CALHM6	2	2	0.278711	0	0	0	0	0	0	CALHM6	0	0	0	0	0	0	0	0	0	0	0	0
CAP1	2	0	0.285707	0	0	0	0	0	0	CAP1	0	0	0	0	0	0	0	0	0	0	0	0
CAPN2	2	1	1.44607	0	0	0	0	0	0	CAPN2	0	0	0	0	0	0	0	0	0	0	0	0
CAPS	2	0	1.30888	0	0	0	0	0	0	CAPS	0	0	0	0	0	0	0	0	0	0	0	0
CARD8	2	1	1.01141	0	0	0	0	0	0	CARD8	0	0	0	0	0	0	0	0	0	0	0	0
CARF	2	0	0.482214	0	0	0	0	0	0	CARF	0	0	0	0	0	0	0	0	0	0	0	0
CASP8	2	0	0.530146	0	0	0	0	0	0	CASP8	0	0	0	0	0	0	0	0	0	0	0	0
CAVIN3	2	2	0.376381	0	0	0	0	0	0	CAVIN3	0	0	0	0	0	0	0	0	0	0	0	0
[truncated: 4,593 more rows]
